# Supplementary material for: Epigenetic drug screening defines a PRMT5 inhibitor–sensitive pancreatic cancer subtype
Source: JCI Insight. 2022 May 23;7(10):e151353. doi: 10.1172/jci.insight.151353 (PMC9220834; doi:10.1172/jci.insight.151353)
Supplement: Supplemental table 1 [file jciinsight-7-151353-s102.xlsx]

## Sheet: Tabelle1
Drug	Panc1	PaTu-8988S	HPAC	DanG	PSN1	PaTu-8988T	delta AUC	p value
Resminostat	252.2	265.3	256.7	194.9	204.3	214	53.6667	0.00133339
GSK591	275.8	292.9	283.1	243.4	223.1	221.9	54.4667	0.00312131
Givinostat (ITF2357)	182.8	176.5	199.8	113.6	126.1	147.3	57.3667	0.00889642
CUDC-101	195.2	212	195.7	175.6	153.9	152.8	40.2	0.0121958
M344	247.7	239.8	235.2	201.8	171.4	211.3	46.0667	0.0215153
CUDC-907	102.3	83.17	53.53	20.45	24.21	38.66	51.8933	0.0271187
AZD1208	297.4	307.8	318	286.7	256.3	272.6	35.8667	0.0277506
Mitomycin C	268	268.3	210.2	181.3	115.4	176.2	91.2	0.033456
XL019	332.4	404.7	351.2	290.3	281.2	308.5	69.4333	0.0396991
Gemcitabine HCl	215.8	325.8	146.8	78.52	20.07	86.12	167.897	0.0403197
PCI-34051	280	278.2	276.1	275.3	269.4	268	7.2	0.0452566
AR-42	210.2	228.8	170.2	121.3	129.1	169	63.2667	0.0497088
Cytarabine	194.8	278.6	164.8	136.1	104	130.6	89.1667	0.0657661
Pirarubicin	157.6	248.3	142.1	109.3	86.77	97.73	84.7333	0.0660296
2-Methoxyestradiol (2-MeOE2)	221.2	315.2	296.7	217.5	177.3	205.7	77.5333	0.0674232
JNJ-7706621	262.9	332.6	270.5	253.4	192	205.7	71.6333	0.0681365
Ellagic acid	306.3	367.2	348	304.9	301.2	285.8	43.2	0.0842907
Ruxolitinib (INCB018424)	314.2	380.4	351.1	298.3	311.5	303.7	44.0667	0.0870495
Azacitidine	292.1	276.6	258.3	233.8	200.6	259.7	44.3	0.0877343
Resveratrol	282.1	317	318.2	283	275.2	278.6	26.8333	0.0899597
Vorinostat (SAHA, MK0683)	229.4	245.4	253.5	220.2	193.1	229.8	28.4	0.0955371
OF-1	317.3	348.7	299.7	297.5	275.5	291.6	33.7	0.0993797
Pracinostat (SB939)	197.7	150.5	155.8	108.9	130.6	149.4	38.3667	0.113148
CX-6258 HCl	244.5	342.6	238.2	228	183.1	197.6	72.2	0.117557
PFI-1 (PF-6405761)	285.8	321.5	314.9	295.3	270.3	278.8	25.9333	0.120824
AZ 960	236.5	256.4	431.4	194.4	172.2	222.8	111.633	0.154195
GSK J4 HCl	255.2	303.3	236.1	239.7	157.7	228	56.4	0.157558
Iniparib (BSI-201)	295.4	329.3	208.3	347.6	335.9	337.9	-62.8	0.157954
Mocetinostat (MGCD0103)	207.7	238.1	188.4	179	153.8	200.2	33.7333	0.162425
Trichostatin A (TSA)	152.7	207.8	133.9	93.06	104.1	152.1	48.38	0.166415
EPZ5676	284.5	368.1	335.6	291.8	268	302.5	41.9667	0.186871
TAK-901	224.5	265.7	124.7	137.1	107.5	158.7	70.5333	0.187441
PJ34	271.9	277.9	272.3	264	250	274	11.3667	0.190755
ENMD-2076 L-(+)-Tartaric acid	213	211.1	246.2	176.4	194	219.9	26.6667	0.192108
Blasticidin S HCl	338.8	375.3	244.6	274.9	203.9	270.4	69.8333	0.197224
Roxadustat (FG-4592)	323.9	440.3	399	327.2	338.8	341.3	51.9667	0.204827
Momelotinib (CYT387)	256.3	332	249.8	247.6	205.8	249.2	45.1667	0.206219
PFI-3	296.6	275	275.5	314.2	279.2	317.2	-21.1667	0.208298
SMI-4a	306.8	258.4	216.4	347.6	301.7	278	-48.5667	0.216872
SP2509	252.4	228.8	224.5	222.6	185.1	227.8	23.4	0.217525
Tofacitinib (CP-690550) Citrate	295.6	319.6	300.4	300.3	271	294.1	16.7333	0.220745
Decitabine	271.6	300.7	254	164.2	244	268.9	49.7333	0.221663
Veliparib (ABT-888)	284.8	410.6	362.1	307.3	311.4	272.8	55.3333	0.225228
OTX015	242.4	230.4	222.2	230.8	211.1	161.9	30.4	0.22689
Ricolinostat (ACY-1215)	345.4	333.4	394.1	356.3	305.3	301.9	36.4667	0.227026
TG101209	247.7	243.2	188	194.2	189.8	209.2	28.5667	0.227769
Dacinostat (LAQ824)	79.75	106.4	58.1	26.63	34.09	85.82	32.57	0.234197
NVP-BSK805 2HCl	275.5	288.1	275.4	255.7	240.7	285.3	19.1	0.237554
UPF 1069	343	289.9	269.1	395.8	330.7	311	-45.1667	0.252082
GSK2879552 2HCl	315.7	288.9	312.1	308.9	281.9	260.9	21.6667	0.252882
UNC0379	210.7	313.6	240.8	226.3	190.3	220.8	42.5667	0.260845
Decernotinib (VX-509)	305	298.4	289	322.8	290.5	327.9	-16.2667	0.266141
ORY-1001 (RG-6016) 2HCl	274.8	288.6	289.1	266.9	263.3	287.8	11.5	0.268652
Gandotinib (LY2784544)	249.3	276.2	394.4	254.7	237	255.1	57.7	0.268697
EI1	300.1	293.5	294.7	306.2	263.9	265	17.7333	0.275978
CYC116	261.1	324.8	250.6	223.7	223.3	278.2	37.1	0.276857
Sirtinol	250.5	228.1	313.6	293.6	291.2	301	-31.2	0.292589
Tubastatin A HCl	253.7	276.3	296.9	256.6	257.9	265.9	15.5	0.292883
GSK1324726A (I-BET726)	238.3	239.5	177.8	210.8	177.8	184.7	27.4333	0.293655
Daptomycin	424.3	552	309.1	349.4	333.9	347.7	84.8	0.294311
Entacapone	300.5	327.4	352.8	315.2	296.7	310.8	19.3333	0.296005
BI-7273	293.2	294.1	315	303.2	245.6	287.8	21.9	0.305019
RG2833 (RGFP109)	257.2	287.9	270.1	251.8	221	277.4	21.6667	0.308242
A-366	319.5	369.5	300.7	310.8	285.3	315.3	26.1	0.311605
S-Ruxolitinib (INCB018424)	291	359.6	310.6	299.7	289.9	300	23.8667	0.312484
AZD2461	250.8	338.8	300.9	270.5	254.5	275.8	29.9	0.318695
UNC1215	305	349	341.5	344.1	274.2	294.3	27.6333	0.328063
Valproic acid sodium salt (Sodium valproate)	304.6	351.3	331.2	320.3	315.5	304.2	15.7	0.335143
Daphnetin	276.6	322.6	278.6	275.2	266.8	284.2	17.2	0.33832
Sodium Phenylbutyrate	271.1	315.5	318.2	294.2	272.3	285.2	17.7	0.344827
ENMD-2076	223.9	243.9	184.3	162.2	192.8	219.8	25.7667	0.346224
C646	291.4	314.1	331.2	302.3	265.3	311.1	19.3333	0.347038
Droxinostat	296.2	339	311.7	310.9	295	298.8	14.0667	0.353
4SC-202	215.4	233.4	216	173.6	122.9	252.3	38.6667	0.367618
Panobinostat (LBH589)	68.37	146.3	58.58	37.97	29.46	99.12	35.5667	0.371609
SGC 0946	306.8	401.8	363.6	346.1	264.9	345.4	38.6	0.373624
MI-3 (Menin-MLL Inhibitor)	260.6	277.4	288.4	287.4	254.6	228	18.8	0.378108
MS023	270.9	312.2	298.8	295.4	244.5	285	19	0.389958
MG149	302.3	280.9	306.1	324.7	286.2	319.6	-13.7333	0.39417
WHI-P154	289.1	325.4	280	245.5	305.1	281.3	20.8667	0.400244
EPZ015666(GSK3235025)	326.8	309.2	285.6	320.5	277.9	266.4	18.9333	0.404372
AMG-900	275.9	397.7	101.4	132.7	118.3	259.8	88.0667	0.415408
NVP-TNKS656	311.6	271.1	261	330	299.6	274.6	-20.1667	0.416238
AG-490 (Tyrphostin B42)	290.1	295.8	323.9	342	316	296.6	-14.9333	0.424194
ML324	267.4	360.4	290.1	290	254.1	292.6	27.0667	0.426749
IOX2	297	363	345.5	327.9	309.4	314.9	17.7667	0.43478
Mizoribine	291.8	456.5	271.2	301.1	274	290.7	51.2333	0.435369
Carboplatin	300.8	502.9	306.1	339.4	282	311.5	58.9667	0.438088
AZD1480	230.5	264	266.3	245.4	267.2	296	-15.9333	0.441518
MK-5108 (VX-689)	190.5	224.9	248.7	187.1	214.3	213.9	16.2667	0.443307
Tacedinaline (CI994)	246.3	223.7	300.7	226.7	224.4	256.1	21.1667	0.445304
Scriptaid	254.2	228.3	177.3	209.1	175	211.4	21.4333	0.447455
Fedratinib (SAR302503, TG101348)	251.7	348.4	168.8	213.6	221.7	205.6	42.6667	0.458845
Nexturastat A	260.5	273.8	277.9	252	231.9	287	13.7667	0.461849
SGI-1776 free base	249	222.9	381.4	251.6	240.6	241.4	39.9	0.462814
Tranylcypromine (2-PCPA) HCl	285.2	324.4	362.4	317.5	288.5	308.2	19.2667	0.46484
TMP269	279.1	307.1	277.3	291.6	260.5	472.2	-53.6	0.466657
Belinostat (PXD101)	182.6	253.1	138.1	126.2	136.9	209.2	33.8333	0.469883
(+)-JQ1	202.3	201.3	217.2	224.7	195.1	142.9	19.3667	0.472779
GSK1070916	244	322.2	76.27	121.7	112.6	220.8	62.4567	0.480616
MLN8054	246	299.9	150.5	284.3	231.2	289.2	-36.1	0.489288
Mirin	279	326.2	332.5	330.9	265.2	285	18.8667	0.504539
Clevudine	300.3	358.2	353.9	335.1	315.6	318.8	14.3	0.505637
SGC-CBP30	283.5	317.4	283.1	294.7	263.2	292.9	11.0667	0.50904
AG-14361	251.3	274	484.7	295.6	276.8	276.2	53.8	0.510585
BIX 01294	267.1	220.9	170.1	293.7	227.4	216.1	-26.3667	0.515668
GSK2801	291.8	278.1	316.1	359.2	297	284	-18.0667	0.52126
CPI-203	210.5	190.1	189.9	210.5	191.5	146.3	14.0667	0.525116
Norfloxacin	310.1	263	288.8	324.9	287.3	286.6	-12.3	0.544316
Ofloxacin	280.9	251	279.2	291.2	269.3	273.9	-7.76667	0.54529
Hesperadin	146.6	122.3	42.98	71.3	70.41	104.4	21.9233	0.545419
ZM 39923 HCl	321.8	322.1	380	356.2	319.5	298.2	16.6667	0.552253
Apabetalone (RVX-208)	289.9	394.4	294.6	314.2	278	317	23.2333	0.557154
EPZ004777	293.9	288.8	308.3	287	264.1	311.6	9.43333	0.561204
I-BET-762	251.1	224.6	253.4	260.3	233.1	198	12.5667	0.568714
ME0328	288.5	285.9	321.8	283.5	277.5	308	9.06667	0.574557
SGI-1027	205.7	237.2	191.9	298.1	189.6	212	-21.6333	0.577086
Anacardic Acid	281.4	283.8	296.1	305.5	220	287.8	16	0.577884
Nedaplatin	264.2	410.1	307.5	355	229.5	298	33.1	0.589193
Tubastatin A	285.1	313.7	341.3	326	276.1	301.3	12.2333	0.602975
Lomeguatrib	320.3	366.4	376.5	381.3	298.5	334.4	16.3333	0.610013
GSK503	312.3	324.9	291.3	299	279.8	323.7	8.66667	0.61779
Entinostat (MS-275)	289.8	268.5	247.5	231.2	198.7	316.2	19.9	0.620105
Niraparib (MK-4827) tosylate	275.4	361.9	257.1	316.4	240	275.6	20.8	0.62323
Remodelin	318.8	359.8	280.1	340.6	294.4	276.8	15.6333	0.628216
ZM 447439	263.2	314.2	135.9	243.4	237.3	327.6	-31.6667	0.628327
Aurora A Inhibitor I	214.1	292.5	310.5	230.3	268.1	270.3	16.1333	0.643817
CPI-360	296.8	339.5	264.6	303.6	269.9	292.7	11.5667	0.653143
CEP-33779	271.9	249.3	306.9	267.1	288	301.2	-9.4	0.654566
BRD4770	284.1	283.8	293.4	306.4	246.4	283.3	8.4	0.660789
RG108	252.3	283.1	259.7	265.4	260.6	285.6	-5.5	0.671383
WP1066	214.4	196.5	255.8	223.6	220.4	249	-8.76667	0.680148
AT9283	172.8	236.1	91.58	265.9	145.6	162.9	-24.64	0.683757
SRT1720 HCl	222.4	265.9	201.9	271.2	213.3	236.7	-10.3333	0.7036
PHA-680632	249.6	307.7	172.8	235.6	199.7	244.5	16.7667	0.706188
Oclacitinib-maleate	331.7	246.5	298.3	334	223.3	271.7	15.8333	0.715819
Abexinostat (PCI-24781)	176.6	215.1	142.9	150.5	163.9	192.3	9.3	0.720596
APTSTAT3-9R	242.9	354.4	274.7	338.2	286	288	-13.4	0.737576
INO-1001 (3-Aminobenzamide)	262.5	304.1	282.4	306.7	280.9	277	-5.2	0.749539
Pacritinib (SB1518)	229	233.4	244.6	286.1	200.9	191	9.66667	0.76744
SNS-314	202.5	283.2	118.9	139.9	172.4	240.5	17.2667	0.772952
Rucaparib (AG-014699,PF-01367338) phosphate	264.4	336.3	226	313.3	253.9	293.5	-11.3333	0.773128
Tozasertib (VX-680, MK-0457)	258.1	278.5	176.1	252.1	219.7	273	-10.7	0.774596
HLCL-61 HCL	332.8	233.7	296.4	336.7	238	251.7	12.1667	0.787995
UNC0631	211.6	227.6	243.1	247.1	201.7	219.8	4.56667	0.789815
Barasertib (AZD1152-HQPA)	238	281.5	135.2	253.6	193.4	248.2	-13.5	0.790123
I-BRD9	338.2	342.6	439.9	416.6	361.7	304.5	12.6333	0.798711
Quercetin	268.3	328.3	287.9	285.6	282.1	301.6	5.06667	0.799382
AZ6102	254.7	293.3	194.7	253.2	208.8	254.4	8.76667	0.799942
SGC707	315.1	323.4	367.6	362.3	331	291.7	7.03333	0.801094
JIB-04	162	151.3	159.5	209.1	87.71	147.8	9.39667	0.802659
GSK-LSD1 2HCl	322.1	368.4	348.5	325.5	286.8	399.1	9.2	0.808626
IOX1	285.7	279.3	275.9	298.2	270.7	278.6	-2.2	0.812087
Olaparib (AZD2281, Ku-0059436)	269.8	283.2	303.9	292.8	272.8	282.6	2.9	0.812968
OG-L002	318.6	284.4	308.2	343.8	287.6	293.7	-4.63333	0.832109
Procainamide HCl	286	333.3	334.4	328.4	301.1	312.4	3.93333	0.836032
MI-2 (Menin-MLL Inhibitor)	286.1	275.4	298.7	328.4	274.8	239.7	5.76667	0.839304
MC1568	299.9	254.5	289.6	293.2	280.9	278.5	-2.86667	0.852687
MS436	274.4	281.5	274.2	294.7	250.9	293.1	-2.86667	0.853321
Bromosporine	226.1	231.6	253.9	269.3	231.8	220.1	-3.2	0.860674
Quisinostat (JNJ-26481585) 2HCl	57.52	85.32	42.78	91.02	35.33	48.17	3.7	0.868411
Selisistat (EX 527)	287.5	267.4	273.5	289.1	268.1	266.3	1.63333	0.870927
MM-102	280.1	266	281.9	280.5	269.5	281.1	-1.03333	0.877359
Danusertib (PHA-739358)	201.9	253.8	112	231.2	168.7	188.6	-6.93333	0.885862
Filgotinib (GLPG0634)	295.3	271.8	296.2	317.6	267.6	284.9	-2.26667	0.898562
RGFP966	285.2	265	301.6	331.8	274.1	256.1	-3.4	0.899058
PFI-2 HCl	265.6	347.6	282.6	292.3	268.2	347.5	-4.06667	0.911291
UNC669	313.4	289.4	325.7	324.5	299.3	309.3	-1.53333	0.911345
PF-CBP1 HCl	299.8	229.6	289.1	308.9	226.6	272.8	3.4	0.921265
Zebularine	306.7	292.2	355.2	349.4	296.9	300.3	2.5	0.926635
Procarbazine HCl	295.4	398.8	329	381.1	322.2	309.2	3.56667	0.929063
EPZ011989	288.1	312.2	255.1	271.9	257	320.5	2	0.940852
Baricitinib (LY3009104, INCB028050)	257.1	329.8	272.2	274.1	285.7	303.2	-1.3	0.958903
ITSA-1 (ITSA1)	308.4	225.7	282.3	313.7	227.1	270.4	1.73333	0.962812
Alisertib (MLN8237)	199.1	252	153.7	202	185	215	0.933333	0.976438
PJ34 HCl	277.5	356.4	277.1	293.3	265.2	349.1	1.13333	0.976458
CPI-169	334.5	312.2	302.2	346.5	287	316.7	-0.433333	0.983463
GSK J1	286.4	352.6	308.2	285.7	277.8	385.1	-0.466667	0.991171
KW-2449	288.6	267.9	315.8	284	263.2	324.4	0.233333	0.99229
3-Deazaneplano	229.3	128	221.8	276.8	167.9	133.2	0.4	0.994461
Tofacitinib (CP-690550,Tasocitinib)	315.7	282.7	276.5	308.1	273.6	292.9	0.1	0.995234
