# Supplementary material for: Epigenetic drug screening defines a PRMT5 inhibitor–sensitive pancreatic cancer subtype
Source: JCI Insight. 2022 May 23;7(10):e151353. doi: 10.1172/jci.insight.151353 (PMC9220834; doi:10.1172/jci.insight.151353)
Supplement: Supplemental table 3 [file jciinsight-7-151353-s104.xlsx]

## Sheet: ICGC
MSigDB_-_V7_H_-_Hallmark
Type	Name	Number of hits	Expected score	Adjusted p-value		enriched	PRMT5>75th percentile
enriched	HALLMARK E2F TARGETS	200	0	1.22674e-38		depleted	PRMT5>75th percentile
enriched	HALLMARK MYC TARGETS V1	198	0	1.22674e-38
enriched	HALLMARK G2M CHECKPOINT	196	0	6.83974e-30
enriched	HALLMARK OXIDATIVE PHOSPHORYLATION	200	0	4.98732e-29
enriched	HALLMARK MYC TARGETS V2	58	0	1.11187e-28
enriched	HALLMARK MTORC1 SIGNALING	199	0	3.54983e-27
enriched	HALLMARK UNFOLDED PROTEIN RESPONSE	111	0	5.96489e-14
enriched	HALLMARK DNA REPAIR	147	0	1.09144e-13
enriched	HALLMARK INTERFERON GAMMA RESPONSE	194	0	5.69494e-12
enriched	HALLMARK GLYCOLYSIS	190	0	1.03983e-11
enriched	HALLMARK TNFA SIGNALING VIA NFKB	194	0	2.13878e-11
enriched	HALLMARK INTERFERON ALPHA RESPONSE	95	0	1.89356e-09
enriched	HALLMARK UV RESPONSE UP	153	0	5.46987e-09
enriched	HALLMARK ADIPOGENESIS	195	0	1.40614e-08
enriched	HALLMARK P53 PATHWAY	197	0	1.84658e-08
enriched	HALLMARK INFLAMMATORY RESPONSE	189	0	1.04962e-06
enriched	HALLMARK PROTEIN SECRETION	95	0	2.7286e-05
enriched	HALLMARK FATTY ACID METABOLISM	150	0	5.05764e-05
enriched	HALLMARK REACTIVE OXYGEN SPECIES PATHWAY	47	0	8.08154e-05
enriched	HALLMARK APOPTOSIS	155	0	0.000128219
depleted	HALLMARK PANCREAS BETA CELLS	37	0	0.000228305
enriched	HALLMARK PI3K AKT MTOR SIGNALING	98	0	0.000431291
enriched	HALLMARK ESTROGEN RESPONSE LATE	193	0	0.000473393
enriched	HALLMARK MITOTIC SPINDLE	196	0	0.000735948
enriched	HALLMARK COMPLEMENT	184	0	0.000747745
enriched	HALLMARK IL6 JAK STAT3 SIGNALING	79	0	0.000747745
enriched	HALLMARK CHOLESTEROL HOMEOSTASIS	74	0	0.0020283
enriched	HALLMARK EPITHELIAL MESENCHYMAL TRANSITION	198	0	0.00505106
enriched	HALLMARK HYPOXIA	190	0	0.00627586
depleted	HALLMARK MYOGENESIS	162	0	0.00991327
depleted	HALLMARK KRAS SIGNALING DN	136	0	0.0261762
Reactome_-_Pathways
Type	Name	Number of hits	Expected score	Adjusted p-value
enriched	Major pathway of rRNA processing in the nucleolus and cytosol	177	0	1.28913e-36
enriched	Regulation of expression of SLITs and ROBOs	160	0	1.47614e-36
enriched	GTP hydrolysis and joining of the 60S ribosomal subunit	109	0	4.59818e-36
enriched	Separation of Sister Chromatids	179	0	5.77097e-36
enriched	L13a-mediated translational silencing of Ceruloplasmin expression	108	0	7.95741e-36
enriched	Formation of a pool of free 40S subunits	98	0	1.49857e-32
enriched	Mitochondrial translation elongation	86	0	8.0514e-32
enriched	mRNA Splicing - Major Pathway	178	0	6.66219e-30
enriched	Mitochondrial translation initiation	86	0	7.47138e-30
enriched	Mitochondrial translation termination	86	0	3.01101e-29
enriched	SRP-dependent cotranslational protein targeting to membrane	109	0	3.01101e-29
enriched	Eukaryotic Translation Termination	90	0	7.11968e-28
enriched	rRNA modification in the nucleus and cytosol	60	0	7.11968e-28
enriched	Nonsense Mediated Decay (NMD) independent of the Exon Junction Complex (EJC)	92	0	1.39495e-27
enriched	Peptide chain elongation	86	0	2.20318e-27
enriched	Viral mRNA Translation	86	0	2.20318e-27
depleted	Generic Transcription Pathway	324	0	7.14175e-27
enriched	Selenocysteine synthesis	90	0	1.44085e-25
enriched	Neutrophil degranulation	438	0	3.32066e-25
enriched	Nonsense Mediated Decay (NMD) enhanced by the Exon Junction Complex (EJC)	110	0	6.47342e-24
enriched	Orc1 removal from chromatin	67	0	3.32866e-21
enriched	Cdc20:Phospho-APC/C mediated degradation of Cyclin A	68	0	3.71731e-21
enriched	Respiratory electron transport	77	0	1.51116e-20
enriched	The role of GTSE1 in G2/M progression after G2 checkpoint	68	0	4.97548e-20
enriched	CDK-mediated phosphorylation and removal of Cdc6	68	0	5.80985e-20
enriched	APC/C:Cdh1 mediated degradation of Cdc20 and other APC/C:Cdh1 targeted proteins in late mitosis/early G1	69	0	8.16119e-20
enriched	RHO GTPases Activate Formins	131	0	1.45721e-19
enriched	Mitotic Prometaphase	105	0	1.67659e-19
enriched	APC/C:Cdc20 mediated degradation of Securin	64	0	1.82035e-19
enriched	Ubiquitin Mediated Degradation of Phosphorylated Cdc25A	49	0	1.92143e-19
enriched	Amplification of signal from unattached kinetochores via a MAD2 inhibitory signal	94	0	2.98238e-19
enriched	RUNX1 regulates transcription of genes involved in differentiation of HSCs	92	0	3.608e-19
enriched	Resolution of Sister Chromatid Cohesion	118	0	4.12897e-19
enriched	FBXL7 down-regulates AURKA during mitotic entry and in early mitosis	51	0	5.88453e-19
enriched	Vif-mediated degradation of APOBEC3G	51	0	5.88453e-19
enriched	SCF(Skp2)-mediated degradation of p27/p21	58	0	9.63534e-19
enriched	Regulation of activated PAK-2p34 by proteasome mediated degradation	47	0	1.34225e-18
enriched	AUF1 (hnRNP D0) binds and destabilizes mRNA	53	0	1.62355e-18
enriched	Negative regulation of NOTCH4 signaling	53	0	1.62355e-18
enriched	Ribosomal scanning and start codon recognition	57	0	3.28497e-18
enriched	Translation initiation complex formation	57	0	3.28497e-18
enriched	SCF-beta-TrCP mediated degradation of Emi1	52	0	4.34731e-18
enriched	Dectin-1 mediated noncanonical NF-kB signaling	57	0	9.82917e-18
enriched	G2/M Checkpoints	48	0	1.15103e-17
enriched	Autodegradation of Cdh1 by Cdh1:APC/C	62	0	1.55188e-17
enriched	CDT1 association with the CDC6:ORC:origin complex	56	0	2.53387e-17
enriched	NIK-->noncanonical NF-kB signaling	56	0	2.53387e-17
enriched	Degradation of beta-catenin by the destruction complex	65	0	2.78644e-17
enriched	UCH proteinases	90	0	3.15655e-17
enriched	ER-Phagosome pathway	78	0	7.65778e-17
enriched	Ubiquitin-dependent degradation of Cyclin D	49	0	8.40222e-17
enriched	Vpu mediated degradation of CD4	49	0	8.40222e-17
enriched	Oxygen-dependent proline hydroxylation of Hypoxia-inducible Factor Alpha	63	0	1.60086e-16
enriched	Formation of the ternary complex, and subsequently, the 43S complex	50	0	2.1814e-16
enriched	Degradation of GLI1 by the proteasome	56	0	3.76528e-16
enriched	Hh mutants that don't undergo autocatalytic processing are degraded by ERAD	53	0	4.82352e-16
enriched	Interleukin-1 signaling	83	0	4.88185e-16
enriched	Defective CFTR causes cystic fibrosis	58	0	7.16549e-16
enriched	Autodegradation of the E3 ubiquitin ligase COP1	49	0	1.57696e-15
enriched	Degradation of DVL	54	0	2.3109e-15
enriched	Regulation of RUNX3 expression and activity	54	0	2.65366e-15
enriched	Degradation of GLI2 by the proteasome	56	0	4.95141e-15
enriched	GLI3 is processed to GLI3R by the proteasome	56	0	4.95141e-15
enriched	Hedgehog ligand biogenesis	56	0	4.95141e-15
enriched	RNA Polymerase I Promoter Escape	57	0	1.11134e-14
enriched	Regulation of ornithine decarboxylase (ODC)	48	0	1.28841e-14
enriched	Ub-specific processing proteases	173	0	1.47283e-14
enriched	Degradation of AXIN	52	0	1.84161e-14
enriched	Gap-filling DNA repair synthesis and ligation in TC-NER	64	0	4.8898e-14
enriched	Cross-presentation of soluble exogenous antigens (endosomes)	45	0	8.64782e-14
enriched	TNFR2 non-canonical NF-kB pathway	63	0	9.4844e-14
enriched	mRNA Splicing - Minor Pathway	52	0	2.70811e-13
enriched	Transcriptional regulation by small RNAs	73	0	9.49233e-13
enriched	Complex I biogenesis	49	0	1.24599e-12
enriched	NoRC negatively regulates rRNA expression	72	0	1.45349e-12
enriched	Activation of NF-kappaB in B cells	63	0	7.99188e-12
enriched	ABC-family proteins mediated transport	76	0	1.23581e-11
enriched	Dual incision in TC-NER	65	0	1.46557e-11
enriched	CLEC7A (Dectin-1) signaling	75	0	2.87988e-11
enriched	FCERI mediated NF-kB activation	77	0	3.3008e-11
enriched	Deposition of new CENPA-containing nucleosomes at the centromere	48	0	3.36655e-11
enriched	Regulation of RUNX2 expression and activity	69	0	3.98597e-11
enriched	Cristae formation	29	0	9.82548e-11
enriched	Processing of DNA double-strand break ends	76	0	1.45226e-10
enriched	B-WICH complex positively regulates rRNA expression	58	0	1.59553e-10
enriched	Cytosolic tRNA aminoacylation	24	0	1.91709e-10
enriched	Asymmetric localization of PCP proteins	61	0	3.54795e-10
enriched	Formation of TC-NER Pre-Incision Complex	53	0	4.07169e-10
enriched	Regulation of PTEN stability and activity	66	0	4.29173e-10
enriched	snRNP Assembly	53	0	4.42342e-10
enriched	Regulation of RAS by GAPs	65	0	8.06486e-10
enriched	Hedgehog 'on' state	69	0	1.1962e-09
enriched	Condensation of Prophase Chromosomes	40	0	1.5662e-09
enriched	Regulation of HSF1-mediated heat shock response	69	0	1.5662e-09
enriched	tRNA processing in the nucleus	57	0	2.36249e-09
enriched	ISG15 antiviral mechanism	72	0	7.98029e-09
enriched	MAPK6/MAPK4 signaling	84	0	8.82127e-09
enriched	Senescence-Associated Secretory Phenotype (SASP)	76	0	1.00914e-08
enriched	Formation of HIV elongation complex in the absence of HIV Tat	43	0	1.18162e-08
enriched	Formation of HIV-1 elongation complex containing HIV-1 Tat	41	0	1.21868e-08
enriched	Tat-mediated elongation of the HIV-1 transcript	39	0	1.21868e-08
enriched	Formation of the cornified envelope	56	0	1.23896e-08
enriched	RNA Polymerase II Pre-transcription Events	75	0	1.31316e-08
enriched	Processing of Capped Intron-Containing Pre-mRNA	37	0	2.7594e-08
enriched	E3 ubiquitin ligases ubiquitinate target proteins	50	0	3.45878e-08
enriched	Transport of Mature mRNA derived from an Intron-Containing Transcript	70	0	5.16558e-08
enriched	Transcription-Coupled Nucleotide Excision Repair (TC-NER)	44	0	6.50058e-08
enriched	Viral Messenger RNA Synthesis	43	0	7.54935e-08
enriched	Formation of RNA Pol II elongation complex	56	0	8.69056e-08
enriched	Meiotic recombination	49	0	1.01619e-07
enriched	RNA Polymerase II Transcription Elongation	54	0	1.05496e-07
enriched	HDR through Homologous Recombination (HRR)	48	0	1.14529e-07
enriched	PRC2 methylates histones and DNA	40	0	1.48657e-07
enriched	Cyclin A/B1/B2 associated events during G2/M transition	24	0	2.12871e-07
enriched	SUMOylation of DNA replication proteins	45	0	3.41891e-07
enriched	DNA methylation	30	0	3.46505e-07
enriched	Polo-like kinase mediated events	16	0	4.20433e-07
enriched	RNA Polymerase I Promoter Opening	30	0	4.41223e-07
enriched	RMTs methylate histone arginines	50	0	4.54005e-07
enriched	G2/M DNA damage checkpoint	63	0	5.39406e-07
enriched	HATs acetylate histones	103	0	5.62094e-07
enriched	RNA Polymerase II Transcription Termination	64	0	5.62094e-07
enriched	DNA Damage Recognition in GG-NER	38	0	5.641e-07
enriched	Keratinization	28	0	8.08044e-07
enriched	Transport of Mature mRNA Derived from an Intronless Transcript	41	0	8.14177e-07
enriched	Downstream TCR signaling	91	0	8.60298e-07
enriched	Chk1/Chk2(Cds1) mediated inactivation of Cyclin B:Cdk1 complex	13	0	1.08669e-06
enriched	HIV Transcription Initiation	42	0	1.18121e-06
enriched	RNA Polymerase II HIV Promoter Escape	42	0	1.18121e-06
enriched	RNA Polymerase II Promoter Escape	42	0	1.18121e-06
enriched	RNA Polymerase II Transcription Initiation	42	0	1.18121e-06
enriched	RNA Polymerase II Transcription Initiation And Promoter Clearance	42	0	1.18121e-06
enriched	RNA Polymerase II Transcription Pre-Initiation And Promoter Opening	42	0	1.18121e-06
enriched	Transcription of the HIV genome	42	0	1.18121e-06
enriched	Mitochondrial protein import	63	0	1.19016e-06
enriched	Dual Incision in GG-NER	40	0	1.48218e-06
enriched	Neddylation	218	0	1.75205e-06
enriched	Antigen processing: Ubiquitination & Proteasome degradation	285	0	2.09654e-06
enriched	RNA polymerase II transcribes snRNA genes	73	0	2.242e-06
enriched	SIRT1 negatively regulates rRNA expression	35	0	3.10879e-06
enriched	Gap-filling DNA repair synthesis and ligation in GG-NER	25	0	3.14645e-06
enriched	PCNA-Dependent Long Patch Base Excision Repair	21	0	3.14645e-06
enriched	Formation of the Early Elongation Complex	32	0	3.21756e-06
enriched	Formation of the HIV-1 Early Elongation Complex	32	0	3.21756e-06
enriched	HIV elongation arrest and recovery	32	0	3.30559e-06
enriched	Pausing and recovery of HIV elongation	32	0	3.30559e-06
enriched	Pausing and recovery of Tat-mediated HIV elongation	30	0	3.39944e-06
enriched	Tat-mediated HIV elongation arrest and recovery	30	0	3.39944e-06
enriched	ERCC6 (CSB) and EHMT2 (G9a) positively regulate rRNA expression	43	0	3.41164e-06
enriched	Recognition of DNA damage by PCNA-containing replication complex	30	0	4.31121e-06
enriched	Transport of the SLBP Dependant Mature mRNA	35	0	5.73565e-06
enriched	TP53 Regulates Transcription of DNA Repair Genes	60	0	5.88435e-06
enriched	Estrogen-dependent gene expression	116	0	6.02043e-06
enriched	Regulation of TP53 Activity through Phosphorylation	86	0	7.46478e-06
enriched	Activation of the pre-replicative complex	32	0	7.57203e-06
enriched	Prefoldin mediated transfer of substrate to CCT/TriC	24	0	8.59552e-06
enriched	RNA Polymerase I Transcription Initiation	46	0	9.61788e-06
enriched	Rev-mediated nuclear export of HIV RNA	34	0	1.10276e-05
enriched	Transport of the SLBP independent Mature mRNA	34	0	1.10381e-05
enriched	Recruitment and ATM-mediated phosphorylation of repair and signaling proteins at DNA double strand breaks	55	0	1.116e-05
enriched	HDACs deacetylate histones	58	0	1.14383e-05
enriched	Formation of ATP by chemiosmotic coupling	16	0	1.33692e-05
enriched	Gene and protein expression by JAK-STAT signaling after Interleukin-12 stimulation	36	0	2.13964e-05
enriched	Nuclear import of Rev protein	33	0	2.16275e-05
enriched	Activation of ATR in response to replication stress	37	0	2.23567e-05
enriched	Cytosolic sensors of pathogen-associated DNA	22	0	2.4664e-05
enriched	mRNA 3'-end processing	55	0	2.71407e-05
enriched	mRNA Capping	28	0	3.03877e-05
enriched	Activated PKN1 stimulates transcription of AR (androgen receptor) regulated genes KLK2 and KLK3	32	0	3.14137e-05
enriched	RNA Pol II CTD phosphorylation and interaction with CE	26	0	3.14137e-05
enriched	RNA Pol II CTD phosphorylation and interaction with CE during HIV infection	26	0	3.14137e-05
enriched	Nuclear Pore Complex (NPC) Disassembly	35	0	3.20889e-05
enriched	MicroRNA (miRNA) biogenesis	24	0	3.45078e-05
enriched	RNA Polymerase I Transcription Termination	30	0	3.84073e-05
enriched	NS1 Mediated Effects on Host Pathways	37	0	3.93179e-05
depleted	Class C/3 (Metabotropic glutamate/pheromone receptors)	18	0	4.83402e-05
depleted	Phase 0 - rapid depolarisation	35	0	4.9366e-05
enriched	G1/S-Specific Transcription	27	0	4.9366e-05
enriched	Unwinding of DNA	12	0	5.07102e-05
enriched	Folding of actin by CCT/TriC	10	0	5.41405e-05
enriched	NEP/NS2 Interacts with the Cellular Export Machinery	31	0	7.90265e-05
enriched	Transport of Ribonucleoproteins into the Host Nucleus	31	0	7.90265e-05
enriched	APC-Cdc20 mediated degradation of Nek2A	25	0	8.19743e-05
enriched	Condensation of Prometaphase Chromosomes	11	0	0.000112919
enriched	Interferon alpha/beta signaling	53	0	0.000126539
enriched	COPI-dependent Golgi-to-ER retrograde traffic	89	0	0.000131154
enriched	Vpr-mediated nuclear import of PICs	33	0	0.000138724
enriched	Recycling of eIF2:GDP	8	0	0.00014022
enriched	MHC class II antigen presentation	112	0	0.000141004
enriched	Packaging Of Telomere Ends	26	0	0.000147022
enriched	HSP90 chaperone cycle for steroid hormone receptors (SHR)	48	0	0.000175447
enriched	Termination of translesion DNA synthesis	32	0	0.000176456
enriched	Synthesis of active ubiquitin: roles of E1 and E2 enzymes	30	0	0.00017696
enriched	Mitochondrial tRNA aminoacylation	21	0	0.000206088
enriched	Selenoamino acid metabolism	11	0	0.000207071
enriched	FGFR2 alternative splicing	26	0	0.000256378
enriched	Presynaptic phase of homologous DNA pairing and strand exchange	39	0	0.000258335
enriched	COPII-mediated vesicle transport	64	0	0.000285123
enriched	Abortive elongation of HIV-1 transcript in the absence of Tat	23	0	0.000301163
enriched	SUMOylation of SUMOylation proteins	34	0	0.0003052
enriched	COPI-mediated anterograde transport	93	0	0.000305298
enriched	Activation of anterior HOX genes in hindbrain development during early embryogenesis	85	0	0.000324612
enriched	TP53 Regulates Metabolic Genes	81	0	0.000386916
depleted	Voltage gated Potassium channels	28	0	0.000419503
enriched	APC/C:Cdc20 mediated degradation of Cyclin B	23	0	0.000441915
enriched	DNA Damage/Telomere Stress Induced Senescence	39	0	0.000451916
enriched	Cleavage of the damaged pyrimidine	35	0	0.000480171
enriched	Recognition and association of DNA glycosylase with site containing an affected pyrimidine	35	0	0.000480171
enriched	Association of TriC/CCT with target proteins during biosynthesis	37	0	0.000496259
enriched	Fanconi Anemia Pathway	39	0	0.000496259
enriched	Regulation of APC/C activators between G1/S and early anaphase	23	0	0.000496922
depleted	Regulation of gene expression in beta cells	17	0	0.000531637
enriched	Transcriptional regulation of granulopoiesis	56	0	0.000570589
enriched	Type I hemidesmosome assembly	11	0	0.000681385
enriched	Formation of Incision Complex in GG-NER	42	0	0.000684013
enriched	RNA Polymerase III Chain Elongation	18	0	0.000703448
enriched	Formation of the beta-catenin:TCF transactivating complex	53	0	0.000746144
enriched	Transcription of E2F targets under negative control by DREAM complex	19	0	0.00075175
enriched	SUMOylation of ubiquitinylation proteins	38	0	0.000858949
enriched	Budding and maturation of HIV virion	28	0	0.00101532
enriched	Cleavage of the damaged purine	30	0	0.00109906
enriched	Recognition and association of DNA glycosylase with site containing an affected purine	30	0	0.00109906
enriched	RNA Polymerase III Transcription Initiation From Type 2 Promoter	27	0	0.00110052
enriched	Translesion Synthesis by POLH	19	0	0.00113918
enriched	Resolution of D-loop Structures through Synthesis-Dependent Strand Annealing (SDSA)	26	0	0.00118514
enriched	Translesion synthesis by REV1	16	0	0.00119887
enriched	Telomere Extension By Telomerase	5	0	0.00135086
enriched	Formation of tubulin folding intermediates by CCT/TriC	20	0	0.00153703
enriched	TFAP2A acts as a transcriptional repressor during retinoic acid induced cell differentiation	5	0	0.00157762
enriched	Mismatch repair (MMR) directed by MSH2:MSH6 (MutSalpha)	14	0	0.00176178
enriched	Polymerase switching	14	0	0.00176178
enriched	Polymerase switching on the C-strand of the telomere	14	0	0.00176178
enriched	Removal of the Flap Intermediate	14	0	0.00176178
enriched	Amyloid fiber formation	71	0	0.00181143
enriched	SUMOylation of DNA damage response and repair proteins	75	0	0.00189824
enriched	tRNA modification in the nucleus and cytosol	37	0	0.00189824
enriched	Negative regulation of MAPK pathway	37	0	0.00194776
enriched	Cargo concentration in the ER	29	0	0.0019749
enriched	Homologous DNA Pairing and Strand Exchange	25	0	0.00225759
enriched	Defective TPR may confer susceptibility towards thyroid papillary carcinoma (TPC)	31	0	0.00245477
enriched	Regulation of Glucokinase by Glucokinase Regulatory Protein	31	0	0.00245477
enriched	SUMOylation of RNA binding proteins	45	0	0.00261496
enriched	Nonhomologous End-Joining (NHEJ)	48	0	0.002782
enriched	Pink/Parkin Mediated Mitophagy	22	0	0.00296268
depleted	Toxicity of botulinum toxin type D (BoNT/D)	5	0	0.00304827
depleted	Toxicity of botulinum toxin type F (BoNT/F)	5	0	0.00304827
enriched	Calnexin/calreticulin cycle	5	0	0.0031161
enriched	RNA Polymerase III Transcription Initiation From Type 1 Promoter	28	0	0.00319456
enriched	Cyclin A:Cdk2-associated events at S phase entry	29	0	0.00365786
enriched	APC/C:Cdc20 mediated degradation of mitotic proteins	20	0	0.004084
enriched	Inactivation of APC/C via direct inhibition of the APC/C complex	20	0	0.004084
enriched	Cytosolic iron-sulfur cluster assembly	13	0	0.00429342
enriched	Interleukin-10 signaling	36	0	0.0043221
enriched	RUNX1 regulates genes involved in megakaryocyte differentiation and platelet function	60	0	0.00459829
enriched	Translesion synthesis by POLI	17	0	0.00467568
enriched	Translesion synthesis by POLK	17	0	0.00467568
enriched	Activation of BAD and translocation to mitochondria	15	0	0.00469127
enriched	Detoxification of Reactive Oxygen Species	35	0	0.0049247
enriched	Endosomal Sorting Complex Required For Transport (ESCRT)	31	0	0.00514054
enriched	RHO GTPases activate IQGAPs	26	0	0.00515822
enriched	Attenuation phase	14	0	0.00600655
enriched	Mitotic Telophase/Cytokinesis	3	0	0.00684183
enriched	Signaling by FGFR2 IIIa TM	19	0	0.00711356
enriched	Cyclin E associated events during G1/S transition	28	0	0.00716624
enriched	DDX58/IFIH1-mediated induction of interferon-alpha/beta	17	0	0.00716961
enriched	Citric acid cycle (TCA cycle)	22	0	0.00745942
enriched	Phosphorylation of the APC/C	19	0	0.00750587
enriched	HDR through Single Strand Annealing (SSA)	37	0	0.00769215
enriched	Purine ribonucleoside monophosphate biosynthesis	12	0	0.00807499
enriched	POLB-Dependent Long Patch Base Excision Repair	9	0	0.00815232
enriched	Glycolysis	25	0	0.00826672
enriched	Removal of the Flap Intermediate from the C-strand	10	0	0.00839066
enriched	Resolution of D-loop Structures through Holliday Junction Intermediates	33	0	0.0087353
enriched	Antigen Presentation: Folding, assembly and peptide loading of class I MHC	25	0	0.0100139
enriched	SUMOylation of chromatin organization proteins	59	0	0.0102236
enriched	Transcription of E2F targets under negative control by p107 (RBL1) and p130 (RBL2) in complex with HDAC1	16	0	0.0102236
enriched	Recycling pathway of L1	40	0	0.0104502
enriched	Pentose phosphate pathway	11	0	0.0108296
enriched	Formyl peptide receptors bind formyl peptides and many other ligands	7	0	0.0109331
enriched	rRNA processing in the mitochondrion	4	0	0.0109331
enriched	Basigin interactions	22	0	0.0122901
enriched	Biosynthesis of the N-glycan precursor (dolichol lipid-linked oligosaccharide, LLO) and transfer to a nascent protein	15	0	0.0123868
enriched	SLBP Dependent Processing of Replication-Dependent Histone Pre-mRNAs	11	0	0.0127119
enriched	Processing of Intronless Pre-mRNAs	19	0	0.0129196
enriched	TAK1 activates NFkB by phosphorylation and activation of IKKs complex	30	0	0.0130986
enriched	Meiotic synapsis	45	0	0.0133418
enriched	TP53 Regulates Transcription of Genes Involved in G2 Cell Cycle Arrest	18	0	0.0134377
enriched	DEx/H-box helicases activate type I IFN and inflammatory cytokines production	7	0	0.0140041
enriched	Interleukin-1 processing	7	0	0.0140041
enriched	N-glycan trimming in the ER and Calnexin/Calreticulin cycle	16	0	0.0149151
depleted	Serotonin Neurotransmitter Release Cycle	17	0	0.0170372
enriched	Regulation of PLK1 Activity at G2/M Transition	86	0	0.0173762
enriched	Mismatch repair (MMR) directed by MSH2:MSH3 (MutSbeta)	14	0	0.0177121
enriched	Negative regulators of DDX58/IFIH1 signaling	33	0	0.0190041
enriched	VEGFR2 mediated vascular permeability	29	0	0.0191898
enriched	G2/M DNA replication checkpoint	5	0	0.0194985
enriched	mRNA decay by 3' to 5' exoribonuclease	16	0	0.0195086
enriched	TICAM1, RIP1-mediated IKK complex recruitment	18	0	0.0200751
enriched	Pre-NOTCH Transcription and Translation	60	0	0.020347
depleted	Interaction between L1 and Ankyrins	26	0	0.0209933
enriched	Metalloprotease DUBs	28	0	0.0209933
enriched	mTORC1-mediated signalling	23	0	0.0209933
enriched	HSF1 activation	12	0	0.0229729
enriched	Golgi Cisternae Pericentriolar Stack Reorganization	14	0	0.0232258
enriched	SHC1 events in EGFR signaling	13	0	0.0236511
enriched	Syndecan interactions	26	0	0.0239641
enriched	Processive synthesis on the lagging strand	10	0	0.0239948
enriched	RNA Polymerase III Transcription Termination	23	0	0.0245186
enriched	Regulation of TP53 Degradation	35	0	0.0246335
enriched	Tetrahydrobiopterin (BH4) synthesis, recycling, salvage and regulation	12	0	0.0246521
enriched	RNA Polymerase III Transcription Initiation From Type 3 Promoter	28	0	0.02561
depleted	Presynaptic depolarization and calcium channel opening	12	0	0.0256456
depleted	G alpha (s) signalling events	86	0	0.0261959
enriched	Josephin domain DUBs	11	0	0.0261959
enriched	Activation of gene expression by SREBF (SREBP)	41	0	0.0273005
enriched	Regulation of IFNA signaling	12	0	0.0273658
depleted	PI3K Cascade	30	0	0.0284888
enriched	G0 and Early G1	17	0	0.0293467
enriched	Switching of origins to a post-replicative state	6	0	0.0301935
enriched	Oxidative Stress Induced Senescence	90	0	0.0314585
enriched	The NLRP3 inflammasome	14	0	0.0316682
enriched	IKK complex recruitment mediated by RIP1	23	0	0.0320532
enriched	Cyclin D associated events in G1	44	0	0.0323132
depleted	Signaling by BMP	24	0	0.0342434
depleted	RET signaling	37	0	0.0385593
enriched	Glycogen synthesis	15	0	0.0403059
enriched	RNA Polymerase III Abortive And Retractive Initiation	41	0	0.0414076
enriched	Conversion from APC/C:Cdc20 to APC/C:Cdh1 in late anaphase	19	0	0.0421747
enriched	LDL clearance	18	0	0.042727
enriched	Initiation of Nuclear Envelope Reformation	13	0	0.0442547
enriched	SLBP independent Processing of Histone Pre-mRNAs	10	0	0.0464724
depleted	Adenylate cyclase activating pathway	9	0	0.0486485
KEGG_-_Pathways
Type	Name	Number of hits	Expected score	Adjusted p-value
enriched	Ribosome	128	0	1.30465e-37
enriched	Spliceosome	128	0	7.55126e-23
enriched	Oxidative phosphorylation	109	0	8.12866e-22
enriched	RNA transport	146	0	8.12866e-22
enriched	Ribosome biogenesis in eukaryotes	73	0	8.01732e-19
enriched	Proteasome	41	0	5.75396e-17
enriched	Alzheimer disease	150	0	1.2781e-16
enriched	Parkinson disease	118	0	1.30965e-16
enriched	Huntington disease	173	0	1.0631e-14
enriched	Cell cycle	120	0	9.08093e-12
depleted	Herpes simplex virus 1 infection	440	0	1.7876e-11
enriched	Protein processing in endoplasmic reticulum	158	0	1.91901e-09
enriched	Non-alcoholic fatty liver disease (NAFLD)	137	0	7.12655e-09
enriched	Aminoacyl-tRNA biosynthesis	44	0	1.27616e-08
enriched	Thermogenesis	201	0	1.50686e-08
enriched	DNA replication	35	0	1.62062e-08
enriched	Viral carcinogenesis	172	0	1.51493e-06
depleted	Neuroactive ligand-receptor interaction	166	0	4.38056e-06
depleted	Taste transduction	43	0	4.38056e-06
enriched	Carbon metabolism	104	0	4.38056e-06
enriched	Ubiquitin mediated proteolysis	133	0	1.03625e-05
enriched	Influenza A	140	0	1.08694e-05
enriched	RNA polymerase	31	0	1.36765e-05
enriched	Legionellosis	53	0	1.73023e-05
enriched	Endocytosis	237	0	2.05214e-05
enriched	Cytosolic DNA-sensing pathway	43	0	2.35382e-05
enriched	Nucleotide excision repair	44	0	2.35382e-05
enriched	Necroptosis	130	0	3.12967e-05
depleted	Insulin secretion	74	0	9.26431e-05
enriched	Homologous recombination	39	0	9.26431e-05
enriched	NOD-like receptor signaling pathway	144	0	9.26431e-05
enriched	mRNA surveillance pathway	79	0	9.26431e-05
depleted	Maturity onset diabetes of the young	22	0	9.31177e-05
enriched	IL-17 signaling pathway	76	0	0.000164341
enriched	Hepatitis C	130	0	0.000187126
enriched	Mismatch repair	22	0	0.000230128
enriched	Citrate cycle (TCA cycle)	29	0	0.000394085
enriched	Terpenoid backbone biosynthesis	22	0	0.00043646
enriched	Human immunodeficiency virus 1 infection	183	0	0.000442202
enriched	Salmonella infection	69	0	0.000496336
enriched	RNA degradation	69	0	0.00050965
enriched	Phagosome	131	0	0.000817444
enriched	Cellular senescence	147	0	0.00106472
enriched	Measles	116	0	0.00130624
enriched	Biosynthesis of amino acids	62	0	0.00142049
enriched	Amino sugar and nucleotide sugar metabolism	47	0	0.00144474
enriched	Epstein-Barr virus infection	179	0	0.00144474
enriched	Tuberculosis	148	0	0.00144474
enriched	Kaposi sarcoma-associated herpesvirus infection	156	0	0.0014448
enriched	Basal transcription factors	36	0	0.00162005
enriched	Human papillomavirus infection	288	0	0.00162005
depleted	Morphine addiction	68	0	0.00269063
enriched	Lysosome	119	0	0.00272636
depleted	Calcium signaling pathway	146	0	0.00286062
depleted	Pancreatic secretion	85	0	0.0030652
depleted	Cholinergic synapse	92	0	0.00346411
depleted	Vascular smooth muscle contraction	109	0	0.00419568
enriched	Oocyte meiosis	105	0	0.00419568
enriched	Base excision repair	33	0	0.00471753
enriched	Fanconi anemia pathway	52	0	0.00471753
enriched	Systemic lupus erythematosus	79	0	0.00503139
enriched	Bladder cancer	40	0	0.00604628
enriched	RIG-I-like receptor signaling pathway	50	0	0.00748993
enriched	Leishmaniasis	68	0	0.0118076
depleted	Bile secretion	55	0	0.0123256
enriched	Human cytomegalovirus infection	191	0	0.0126979
enriched	Toll-like receptor signaling pathway	79	0	0.0144428
enriched	TNF signaling pathway	106	0	0.0153396
enriched	Pyrimidine metabolism	50	0	0.0189748
enriched	Shigellosis	63	0	0.0201372
enriched	Toxoplasmosis	103	0	0.0201372
enriched	Cysteine and methionine metabolism	42	0	0.0212098
depleted	Circadian entrainment	76	0	0.0212815
depleted	GABAergic synapse	64	0	0.0221082
depleted	Salivary secretion	65	0	0.0221082
enriched	Pancreatic cancer	74	0	0.022337
enriched	Apoptosis	126	0	0.02267
enriched	Pentose phosphate pathway	25	0	0.0255825
enriched	Hepatitis B	144	0	0.0305635
enriched	Protein export	23	0	0.0322361
depleted	Aldosterone synthesis and secretion	74	0	0.0381459
enriched	Pathogenic Escherichia coli infection	176	0	0.0381459
depleted	cAMP signaling pathway	170	0	0.0423192
enriched	Alcoholism	120	0	0.0423192
enriched	HIF-1 signaling pathway	97	0	0.0441072
enriched	Proteoglycans in cancer	185	0	0.0441072

## Sheet: TCGA
MSigDB_-_V7_H_-_Hallmark
Type	Name	Number of hits	Expected score	Adjusted p-value		enriched	PRMT5>75th percentile
enriched	HALLMARK E2F TARGETS	200	0	1.20646e-38		depleted	PRMT5>75th percentile
enriched	HALLMARK MYC TARGETS V1	199	0	1.20646e-38
enriched	HALLMARK OXIDATIVE PHOSPHORYLATION	200	0	2.84337e-37
enriched	HALLMARK MYC TARGETS V2	58	0	2.16368e-29
enriched	HALLMARK G2M CHECKPOINT	198	0	6.70957e-26
enriched	HALLMARK MTORC1 SIGNALING	200	0	1.02931e-21
enriched	HALLMARK DNA REPAIR	149	0	2.62472e-21
enriched	HALLMARK UNFOLDED PROTEIN RESPONSE	112	0	3.40671e-12
enriched	HALLMARK GLYCOLYSIS	198	0	7.82992e-07
depleted	HALLMARK EPITHELIAL MESENCHYMAL TRANSITION	199	0	1.91495e-06
depleted	HALLMARK MYOGENESIS	200	0	0.000213914
depleted	HALLMARK IL2 STAT5 SIGNALING	200	0	0.000282107
depleted	HALLMARK INFLAMMATORY RESPONSE	200	0	0.00028551
depleted	HALLMARK KRAS SIGNALING UP	200	0	0.000352184
enriched	HALLMARK ADIPOGENESIS	200	0	0.00054622
depleted	HALLMARK ALLOGRAFT REJECTION	200	0	0.000769687
enriched	HALLMARK MITOTIC SPINDLE	197	0	0.0024568
depleted	HALLMARK COAGULATION	138	0	0.00276623
depleted	HALLMARK KRAS SIGNALING DN	199	0	0.00276623
depleted	HALLMARK TNFA SIGNALING VIA NFKB	199	0	0.00524398
enriched	HALLMARK INTERFERON ALPHA RESPONSE	96	0	0.00778347
enriched	HALLMARK REACTIVE OXYGEN SPECIES PATHWAY	49	0	0.00796471
enriched	HALLMARK FATTY ACID METABOLISM	158	0	0.00857645
depleted	HALLMARK UV RESPONSE DN	143	0	0.00857645
enriched	HALLMARK PROTEIN SECRETION	96	0	0.0166297
enriched	HALLMARK PANCREAS BETA CELLS	40	0	0.0196633
depleted	HALLMARK COMPLEMENT	199	0	0.0207963
depleted	HALLMARK IL6 JAK STAT3 SIGNALING	86	0	0.0351599
depleted	HALLMARK BILE ACID METABOLISM	112	0	0.0437155
Reactome_-_Pathways
Type	Name	Number of hits	Expected score	Adjusted p-value
enriched	Eukaryotic Translation Termination	93	0	0
enriched	Peptide chain elongation	89	0	0
enriched	Selenocysteine synthesis	93	0	0
enriched	Viral mRNA Translation	89	0	0
enriched	Nonsense Mediated Decay (NMD) independent of the Exon Junction Complex (EJC)	95	0	2.66186e-39
enriched	Formation of a pool of free 40S subunits	101	0	2.79466e-38
enriched	GTP hydrolysis and joining of the 60S ribosomal subunit	112	0	4.95767e-38
enriched	L13a-mediated translational silencing of Ceruloplasmin expression	111	0	4.95767e-38
enriched	SRP-dependent cotranslational protein targeting to membrane	112	0	4.95767e-38
enriched	Nonsense Mediated Decay (NMD) enhanced by the Exon Junction Complex (EJC)	115	0	5.17781e-38
enriched	Major pathway of rRNA processing in the nucleolus and cytosol	182	0	1.12466e-37
enriched	Regulation of expression of SLITs and ROBOs	171	0	1.12466e-37
enriched	Mitochondrial translation elongation	87	0	2.34401e-37
enriched	Mitochondrial translation initiation	87	0	7.67539e-36
enriched	Mitochondrial translation termination	87	0	7.67539e-36
enriched	Separation of Sister Chromatids	189	0	2.94425e-29
enriched	mRNA Splicing - Major Pathway	180	0	2.12888e-27
enriched	Respiratory electron transport	78	0	3.73457e-27
enriched	Translation initiation complex formation	58	0	6.75901e-26
enriched	Formation of the ternary complex, and subsequently, the 43S complex	51	0	1.17221e-25
enriched	rRNA modification in the nucleus and cytosol	60	0	1.26677e-24
enriched	Ribosomal scanning and start codon recognition	58	0	2.39219e-24
enriched	Orc1 removal from chromatin	71	0	8.30691e-24
enriched	SCF(Skp2)-mediated degradation of p27/p21	60	0	2.31615e-22
enriched	Cdc20:Phospho-APC/C mediated degradation of Cyclin A	72	0	7.00194e-22
enriched	APC/C:Cdh1 mediated degradation of Cdc20 and other APC/C:Cdh1 targeted proteins in late mitosis/early G1	72	0	1.13457e-20
enriched	Autodegradation of Cdh1 by Cdh1:APC/C	63	0	2.81506e-20
enriched	Ubiquitin Mediated Degradation of Phosphorylated Cdc25A	52	0	3.55174e-20
enriched	Ubiquitin-dependent degradation of Cyclin D	52	0	3.55174e-20
enriched	APC/C:Cdc20 mediated degradation of Securin	67	0	3.6342e-20
enriched	Negative regulation of NOTCH4 signaling	54	0	4.86247e-20
enriched	CDK-mediated phosphorylation and removal of Cdc6	72	0	1.40725e-19
enriched	CDT1 association with the CDC6:ORC:origin complex	59	0	4.06593e-19
enriched	FBXL7 down-regulates AURKA during mitotic entry and in early mitosis	54	0	1.0988e-18
enriched	Vif-mediated degradation of APOBEC3G	54	0	1.0988e-18
enriched	AUF1 (hnRNP D0) binds and destabilizes mRNA	56	0	1.32312e-18
enriched	G2/M Checkpoints	51	0	3.44979e-18
depleted	Generic Transcription Pathway	339	0	4.86946e-18
enriched	Regulation of activated PAK-2p34 by proteasome mediated degradation	50	0	1.42434e-17
enriched	Autodegradation of the E3 ubiquitin ligase COP1	52	0	1.71868e-17
enriched	Vpu mediated degradation of CD4	52	0	1.71868e-17
enriched	RUNX1 regulates transcription of genes involved in differentiation of HSCs	126	0	3.61908e-17
enriched	Regulation of RUNX3 expression and activity	55	0	8.91309e-17
enriched	SCF-beta-TrCP mediated degradation of Emi1	55	0	8.91309e-17
enriched	The role of GTSE1 in G2/M progression after G2 checkpoint	77	0	1.3281e-16
enriched	Complex I biogenesis	49	0	3.45579e-16
enriched	Hh mutants that don't undergo autocatalytic processing are degraded by ERAD	56	0	3.57496e-16
enriched	Mitochondrial protein import	63	0	3.70541e-16
enriched	Regulation of ornithine decarboxylase (ODC)	51	0	1.19881e-15
enriched	Defective CFTR causes cystic fibrosis	61	0	1.22012e-15
enriched	Degradation of DVL	57	0	1.30936e-15
enriched	Oxygen-dependent proline hydroxylation of Hypoxia-inducible Factor Alpha	66	0	3.11682e-15
enriched	Degradation of GLI2 by the proteasome	60	0	4.2697e-15
enriched	GLI3 is processed to GLI3R by the proteasome	60	0	4.2697e-15
enriched	Amplification of signal from unattached kinetochores via a MAD2 inhibitory signal	95	0	6.41063e-15
enriched	RNA Polymerase I Promoter Escape	87	0	9.40726e-15
enriched	NIK-->noncanonical NF-kB signaling	59	0	1.51385e-14
enriched	Degradation of beta-catenin by the destruction complex	68	0	1.61801e-14
enriched	Degradation of AXIN	55	0	1.69677e-14
enriched	Dectin-1 mediated noncanonical NF-kB signaling	60	0	4.57372e-14
enriched	Degradation of GLI1 by the proteasome	60	0	4.57372e-14
enriched	Hedgehog ligand biogenesis	60	0	4.57372e-14
enriched	Cross-presentation of soluble exogenous antigens (endosomes)	50	0	6.36876e-14
enriched	Gap-filling DNA repair synthesis and ligation in TC-NER	64	0	7.60844e-14
enriched	Cytosolic tRNA aminoacylation	24	0	1.57742e-13
enriched	Transcriptional regulation by small RNAs	102	0	1.63452e-13
enriched	Resolution of Sister Chromatid Cohesion	125	0	1.73025e-13
enriched	Regulation of RUNX2 expression and activity	73	0	3.19224e-13
enriched	Cristae formation	29	0	1.47043e-12
enriched	Mitotic Prometaphase	112	0	1.69189e-12
enriched	Dual incision in TC-NER	65	0	1.98221e-12
enriched	Asymmetric localization of PCP proteins	64	0	2.72342e-12
enriched	UCH proteinases	100	0	2.72342e-12
enriched	ABC-family proteins mediated transport	81	0	1.11795e-11
enriched	NoRC negatively regulates rRNA expression	102	0	1.21806e-11
enriched	tRNA processing in the nucleus	57	0	1.21806e-11
enriched	Regulation of RAS by GAPs	68	0	1.26264e-11
enriched	Meiotic recombination	82	0	1.83483e-11
enriched	Regulation of PTEN stability and activity	69	0	2.91852e-11
enriched	Activation of NF-kappaB in B cells	67	0	3.87325e-11
enriched	TNFR2 non-canonical NF-kB pathway	69	0	9.2428e-11
enriched	B-WICH complex positively regulates rRNA expression	87	0	1.15396e-10
enriched	Condensation of Prophase Chromosomes	70	0	1.16375e-10
enriched	Deposition of new CENPA-containing nucleosomes at the centromere	71	0	1.83903e-10
enriched	RHO GTPases Activate Formins	139	0	1.91969e-10
enriched	Processing of DNA double-strand break ends	96	0	3.44068e-10
enriched	CLEC7A (Dectin-1) signaling	80	0	4.36776e-10
enriched	ER-Phagosome pathway	83	0	6.21875e-10
enriched	PCNA-Dependent Long Patch Base Excision Repair	21	0	6.4283e-10
enriched	Processing of Capped Intron-Containing Pre-mRNA	37	0	6.65167e-10
depleted	G alpha (i) signalling events	258	0	6.98486e-10
enriched	mRNA Splicing - Minor Pathway	52	0	7.32597e-10
enriched	Dual Incision in GG-NER	41	0	9.2288e-10
enriched	Formation of HIV-1 elongation complex containing HIV-1 Tat	45	0	1.4678e-09
enriched	FCERI mediated NF-kB activation	82	0	1.50944e-09
enriched	Cytosolic sensors of pathogen-associated DNA	22	0	1.66707e-09
enriched	Formation of HIV elongation complex in the absence of HIV Tat	47	0	1.66707e-09
enriched	Formation of TC-NER Pre-Incision Complex	53	0	1.66707e-09
enriched	Activation of the pre-replicative complex	33	0	1.80739e-09
enriched	Interleukin-1 signaling	88	0	2.33589e-09
enriched	Recognition of DNA damage by PCNA-containing replication complex	30	0	2.57482e-09
enriched	Formation of the Early Elongation Complex	33	0	2.63608e-09
enriched	Formation of the HIV-1 Early Elongation Complex	33	0	2.63608e-09
enriched	Hedgehog 'on' state	73	0	3.04348e-09
enriched	Senescence-Associated Secretory Phenotype (SASP)	106	0	3.08815e-09
enriched	Ub-specific processing proteases	196	0	3.7795e-09
enriched	HDR through Homologous Recombination (HRR)	48	0	5.31995e-09
enriched	Unwinding of DNA	12	0	7.08293e-09
enriched	Olfactory Signaling Pathway	293	0	7.19713e-09
enriched	Tat-mediated elongation of the HIV-1 transcript	43	0	1.07261e-08
enriched	G2/M DNA damage checkpoint	82	0	1.45094e-08
enriched	snRNP Assembly	53	0	2.40541e-08
enriched	Activation of ATR in response to replication stress	37	0	4.19853e-08
enriched	MAPK6/MAPK4 signaling	88	0	4.30253e-08
enriched	RNA Polymerase II Pre-transcription Events	83	0	5.41184e-08
enriched	RNA Polymerase I Promoter Opening	59	0	6.17269e-08
enriched	DNA Damage Recognition in GG-NER	38	0	7.06028e-08
enriched	Condensation of Prometaphase Chromosomes	11	0	7.71925e-08
enriched	DNA methylation	61	0	7.71925e-08
enriched	Gap-filling DNA repair synthesis and ligation in GG-NER	25	0	7.71925e-08
enriched	Polymerase switching	14	0	8.20387e-08
enriched	Polymerase switching on the C-strand of the telomere	14	0	8.20387e-08
enriched	SIRT1 negatively regulates rRNA expression	64	0	9.8421e-08
enriched	ERCC6 (CSB) and EHMT2 (G9a) positively regulate rRNA expression	72	0	1.12592e-07
enriched	PRC2 methylates histones and DNA	69	0	1.19936e-07
enriched	Downstream TCR signaling	96	0	1.3486e-07
enriched	DNA Damage/Telomere Stress Induced Senescence	63	0	1.74995e-07
enriched	Selenoamino acid metabolism	11	0	1.74995e-07
enriched	SUMOylation of DNA replication proteins	45	0	1.83691e-07
enriched	Activated PKN1 stimulates transcription of AR (androgen receptor) regulated genes KLK2 and KLK3	63	0	2.3816e-07
enriched	Formation of Incision Complex in GG-NER	43	0	2.43229e-07
enriched	RNA Polymerase III Chain Elongation	18	0	4.20991e-07
enriched	Formation of ATP by chemiosmotic coupling	16	0	4.23587e-07
enriched	mRNA Capping	29	0	4.23587e-07
enriched	Cleavage of the damaged purine	53	0	4.39887e-07
enriched	Recognition and association of DNA glycosylase with site containing an affected purine	53	0	4.39887e-07
enriched	Neddylation	233	0	5.68233e-07
enriched	Abortive elongation of HIV-1 transcript in the absence of Tat	23	0	5.71148e-07
enriched	Cleavage of the damaged pyrimidine	58	0	6.32467e-07
enriched	Recognition and association of DNA glycosylase with site containing an affected pyrimidine	58	0	6.32467e-07
depleted	Immunoregulatory interactions between a Lymphoid and a non-Lymphoid cell	126	0	7.07905e-07
enriched	TP53 Regulates Transcription of DNA Repair Genes	64	0	7.4493e-07
enriched	Transcription-Coupled Nucleotide Excision Repair (TC-NER)	44	0	7.6781e-07
enriched	RMTs methylate histone arginines	75	0	8.43072e-07
enriched	Formation of RNA Pol II elongation complex	60	0	9.21166e-07
enriched	Formation of the beta-catenin:TCF transactivating complex	84	0	9.21166e-07
enriched	tRNA modification in the nucleus and cytosol	37	0	9.50764e-07
depleted	Chemokine receptors bind chemokines	58	0	1.09228e-06
enriched	HDACs deacetylate histones	90	0	1.13472e-06
enriched	RNA Polymerase II Transcription Termination	66	0	1.56955e-06
enriched	Pausing and recovery of Tat-mediated HIV elongation	33	0	2.39816e-06
enriched	Tat-mediated HIV elongation arrest and recovery	33	0	2.39816e-06
enriched	HIV elongation arrest and recovery	35	0	2.60687e-06
enriched	Pausing and recovery of HIV elongation	35	0	2.60687e-06
enriched	Antigen processing: Ubiquitination & Proteasome degradation	308	0	2.7176e-06
enriched	RNA Polymerase I Transcription Termination	31	0	2.9028e-06
enriched	RNA Pol II CTD phosphorylation and interaction with CE	27	0	3.21412e-06
enriched	RNA Pol II CTD phosphorylation and interaction with CE during HIV infection	27	0	3.21412e-06
enriched	RNA Polymerase II Transcription Elongation	58	0	3.94174e-06
enriched	RNA Polymerase III Transcription Initiation From Type 3 Promoter	28	0	4.07494e-06
enriched	Packaging Of Telomere Ends	49	0	4.57759e-06
enriched	ISG15 antiviral mechanism	72	0	4.98679e-06
enriched	Removal of the Flap Intermediate	14	0	5.07998e-06
depleted	Collagen chain trimerization	44	0	5.7074e-06
enriched	FGFR2 alternative splicing	26	0	6.35381e-06
depleted	Collagen degradation	63	0	7.2666e-06
enriched	Viral Messenger RNA Synthesis	43	0	1.06355e-05
depleted	Integrin cell surface interactions	85	0	1.09873e-05
enriched	Meiotic synapsis	76	0	1.16803e-05
depleted	Signaling by PDGF	33	0	1.40832e-05
enriched	RNA Polymerase III Transcription Initiation From Type 1 Promoter	28	0	1.45952e-05
enriched	Regulation of TP53 Activity through Phosphorylation	92	0	1.47009e-05
enriched	COPI-dependent Golgi-to-ER retrograde traffic	99	0	1.57546e-05
enriched	HIV Transcription Initiation	47	0	1.62854e-05
enriched	RNA Polymerase II HIV Promoter Escape	47	0	1.62854e-05
enriched	RNA Polymerase II Promoter Escape	47	0	1.62854e-05
enriched	RNA Polymerase II Transcription Initiation	47	0	1.62854e-05
enriched	RNA Polymerase II Transcription Initiation And Promoter Clearance	47	0	1.62854e-05
enriched	RNA Polymerase II Transcription Pre-Initiation And Promoter Opening	47	0	1.62854e-05
enriched	Transcription of the HIV genome	47	0	1.62854e-05
enriched	RNA Polymerase I Transcription Initiation	47	0	1.88327e-05
enriched	Recruitment and ATM-mediated phosphorylation of repair and signaling proteins at DNA double strand breaks	74	0	1.99942e-05
enriched	Termination of translesion DNA synthesis	32	0	2.04677e-05
enriched	Processive synthesis on the lagging strand	10	0	2.08765e-05
enriched	Assembly of the pre-replicative complex	15	0	2.17959e-05
depleted	O-glycosylation of TSR domain-containing proteins	38	0	2.29008e-05
enriched	APC-Cdc20 mediated degradation of Nek2A	25	0	2.46837e-05
enriched	Formation of the cornified envelope	125	0	2.70728e-05
enriched	Transport of Mature mRNA derived from an Intron-Containing Transcript	74	0	2.82525e-05
enriched	Cyclin A/B1/B2 associated events during G2/M transition	25	0	2.90486e-05
depleted	ECM proteoglycans	76	0	3.1313e-05
enriched	RNA Polymerase III Abortive And Retractive Initiation	41	0	3.34897e-05
enriched	Nonhomologous End-Joining (NHEJ)	67	0	4.26769e-05
enriched	RNA Polymerase III Transcription Initiation From Type 2 Promoter	27	0	4.26769e-05
depleted	Defective B3GALTL causes Peters-plus syndrome (PpS)	37	0	4.33739e-05
enriched	RNA Polymerase III Transcription Termination	23	0	4.92747e-05
enriched	Chk1/Chk2(Cds1) mediated inactivation of Cyclin B:Cdk1 complex	13	0	5.86375e-05
enriched	Transport of Mature mRNA Derived from an Intronless Transcript	41	0	7.13243e-05
enriched	Estrogen-dependent gene expression	146	0	7.61105e-05
enriched	Presynaptic phase of homologous DNA pairing and strand exchange	39	0	7.62406e-05
enriched	Nuclear Pore Complex (NPC) Disassembly	35	0	9.90403e-05
enriched	mRNA 3'-end processing	57	0	0.000104911
enriched	APC/C:Cdc20 mediated degradation of Cyclin B	23	0	0.000107858
enriched	Oxidative Stress Induced Senescence	120	0	0.000109881
enriched	G1/S-Specific Transcription	28	0	0.000142523
enriched	Mismatch repair (MMR) directed by MSH2:MSH3 (MutSbeta)	14	0	0.000145118
enriched	Rev-mediated nuclear export of HIV RNA	34	0	0.0001628
enriched	Recycling of eIF2:GDP	8	0	0.000166466
enriched	KSRP (KHSRP) binds and destabilizes mRNA	17	0	0.000250019
enriched	RNA polymerase II transcribes snRNA genes	74	0	0.000271377
depleted	G alpha (q) signalling events	173	0	0.000276838
enriched	Transcriptional regulation of granulopoiesis	86	0	0.000276838
depleted	NCAM1 interactions	42	0	0.000281187
enriched	Processing of Intronless Pre-mRNAs	19	0	0.000282839
enriched	Cyclin D associated events in G1	44	0	0.000286808
enriched	Protein methylation	19	0	0.00029614
enriched	Nuclear import of Rev protein	33	0	0.000296166
enriched	Mismatch repair (MMR) directed by MSH2:MSH6 (MutSalpha)	14	0	0.000336408
enriched	NS1 Mediated Effects on Host Pathways	37	0	0.000342039
enriched	Cyclin E associated events during G1/S transition	28	0	0.000384936
enriched	E3 ubiquitin ligases ubiquitinate target proteins	59	0	0.000407822
enriched	DNA replication initiation	8	0	0.000446696
enriched	Switching of origins to a post-replicative state	6	0	0.000446696
enriched	Telomere C-strand synthesis initiation	8	0	0.000446696
depleted	Collagen biosynthesis and modifying enzymes	67	0	0.000446702
enriched	Fanconi Anemia Pathway	39	0	0.000472007
enriched	Transport of the SLBP Dependant Mature mRNA	35	0	0.000472007
enriched	Regulation of APC/C activators between G1/S and early anaphase	24	0	0.000511299
enriched	Signaling by FGFR2 IIIa TM	19	0	0.000526308
enriched	Purine ribonucleoside monophosphate biosynthesis	12	0	0.000601925
enriched	Metalloprotease DUBs	35	0	0.00063201
depleted	Interleukin-10 signaling	46	0	0.000634673
enriched	Cyclin A:Cdk2-associated events at S phase entry	30	0	0.000706383
enriched	Mitochondrial tRNA aminoacylation	21	0	0.000706383
enriched	Synthesis of active ubiquitin: roles of E1 and E2 enzymes	30	0	0.00071324
enriched	Budding and maturation of HIV virion	29	0	0.000719113
depleted	Rho GTPase cycle	137	0	0.000799973
enriched	Regulation of PLK1 Activity at G2/M Transition	87	0	0.000836062
enriched	SUMOylation of SUMOylation proteins	34	0	0.000836062
enriched	Transport of the SLBP independent Mature mRNA	34	0	0.000836062
enriched	HDR through MMEJ (alt-NHEJ)	10	0	0.00085517
enriched	APC/C:Cdc20 mediated degradation of mitotic proteins	20	0	0.000913913
enriched	Inactivation of APC/C via direct inhibition of the APC/C complex	20	0	0.000913913
enriched	Pre-NOTCH Transcription and Translation	89	0	0.000923444
enriched	NEP/NS2 Interacts with the Cellular Export Machinery	31	0	0.000939552
enriched	Type I hemidesmosome assembly	11	0	0.00094616
enriched	Removal of the Flap Intermediate from the C-strand	10	0	0.00105884
enriched	Activation of anterior HOX genes in hindbrain development during early embryogenesis	118	0	0.00109725
enriched	POLB-Dependent Long Patch Base Excision Repair	9	0	0.00111105
depleted	Crosslinking of collagen fibrils	18	0	0.00111874
enriched	mRNA decay by 3' to 5' exoribonuclease	16	0	0.00184128
enriched	Phosphorylation of the APC/C	19	0	0.00189843
enriched	Transport of Ribonucleoproteins into the Host Nucleus	31	0	0.00194247
enriched	Translesion synthesis by REV1	16	0	0.00208652
enriched	Amyloid fiber formation	105	0	0.00233701
enriched	ATF4 activates genes in response to endoplasmic reticulum stress	27	0	0.00235666
enriched	Endosomal Sorting Complex Required For Transport (ESCRT)	32	0	0.00240677
enriched	HDR through Single Strand Annealing (SSA)	37	0	0.00240677
enriched	Regulation of HSF1-mediated heat shock response	69	0	0.00270181
enriched	SLBP Dependent Processing of Replication-Dependent Histone Pre-mRNAs	11	0	0.00294389
enriched	Vpr-mediated nuclear import of PICs	33	0	0.0030464
enriched	Pyrimidine biosynthesis	3	0	0.00305133
enriched	HATs acetylate histones	138	0	0.00310713
enriched	Folding of actin by CCT/TriC	10	0	0.00379457
enriched	AURKA Activation by TPX2	72	0	0.00391179
enriched	Telomere Extension By Telomerase	6	0	0.00467754
enriched	Defective TPR may confer susceptibility towards thyroid papillary carcinoma (TPC)	31	0	0.00471172
enriched	Regulation of Glucokinase by Glucokinase Regulatory Protein	31	0	0.00471172
depleted	G alpha (12/13) signalling events	79	0	0.00473998
enriched	Early Phase of HIV Life Cycle	3	0	0.00494831
enriched	TP53 Regulates Metabolic Genes	83	0	0.00494831
enriched	Prefoldin mediated transfer of substrate to CCT/TriC	28	0	0.00539795
enriched	Processive synthesis on the C-strand of the telomere	6	0	0.00539795
enriched	Translesion synthesis by POLI	17	0	0.00617416
enriched	Translesion synthesis by POLK	17	0	0.00617416
enriched	MicroRNA (miRNA) biogenesis	24	0	0.00671332
depleted	Transcriptional Regulation by MECP2	17	0	0.00692965
enriched	Resolution of D-loop Structures through Synthesis-Dependent Strand Annealing (SDSA)	26	0	0.00771417
enriched	N-glycan trimming in the ER and Calnexin/Calreticulin cycle	16	0	0.00808114
enriched	HSF1 activation	12	0	0.0082643
enriched	Polo-like kinase mediated events	16	0	0.00862795
enriched	Homologous DNA Pairing and Strand Exchange	25	0	0.00917589
enriched	Transcription of E2F targets under negative control by DREAM complex	19	0	0.0096667
enriched	SUMOylation of ubiquitinylation proteins	38	0	0.0102296
enriched	Keratinization	117	0	0.0104522
depleted	Adrenaline signalling through Alpha-2 adrenergic receptor	3	0	0.0110794
enriched	SLBP independent Processing of Histone Pre-mRNAs	10	0	0.0110794
depleted	Class C/3 (Metabotropic glutamate/pheromone receptors)	38	0	0.0118907
enriched	Citric acid cycle (TCA cycle)	22	0	0.0120488
depleted	Cell surface interactions at the vascular wall	88	0	0.0126178
enriched	Processing of SMDT1	16	0	0.0126178
enriched	Pink/Parkin Mediated Mitophagy	22	0	0.0126628
enriched	Negative regulation of MAPK pathway	38	0	0.0126838
enriched	Conversion from APC/C:Cdc20 to APC/C:Cdh1 in late anaphase	19	0	0.0136223
depleted	G alpha (s) signalling events	143	0	0.0138663
depleted	Interleukin receptor SHC signaling	27	0	0.0138663
depleted	PI-3K cascade:FGFR1	21	0	0.0139059
depleted	Non-integrin membrane-ECM interactions	40	0	0.0151043
depleted	Extracellular matrix organization	15	0	0.0167804
enriched	Butyrate Response Factor 1 (BRF1) binds and destabilizes mRNA	17	0	0.0205586
enriched	SUMOylation of RNA binding proteins	46	0	0.0205586
enriched	Tristetraprolin (TTP, ZFP36) binds and destabilizes mRNA	17	0	0.0205586
enriched	SUMO is conjugated to E1 (UBA2:SAE1)	5	0	0.0208192
enriched	Pentose phosphate pathway	11	0	0.0210953
enriched	Telomere C-strand (Lagging Strand) Synthesis	5	0	0.0216848
enriched	Mitotic Telophase/Cytokinesis	3	0	0.0217674
enriched	Gene and protein expression by JAK-STAT signaling after Interleukin-12 stimulation	37	0	0.0219323
enriched	Loss of Nlp from mitotic centrosomes	69	0	0.0230739
enriched	Loss of proteins required for interphase microtubule organization from the centrosome	69	0	0.0230739
depleted	ABC transporters in lipid homeostasis	18	0	0.024626
depleted	Physiological factors	12	0	0.0251534
enriched	COPI-mediated anterograde transport	101	0	0.0251534
enriched	Calnexin/calreticulin cycle	5	0	0.0251534
enriched	Resolution of D-loop Structures through Holliday Junction Intermediates	32	0	0.0255424
enriched	Recruitment of mitotic centrosome proteins and complexes	81	0	0.0258757
enriched	Eukaryotic Translation Elongation	5	0	0.0260644
depleted	Synthesis of bile acids and bile salts via 27-hydroxycholesterol	15	0	0.0261726
depleted	Interleukin-4 and Interleukin-13 signaling	108	0	0.026222
enriched	SUMOylation of DNA damage response and repair proteins	76	0	0.0271193
depleted	Constitutive Signaling by Aberrant PI3K in Cancer	75	0	0.0275279
depleted	Molecules associated with elastic fibres	38	0	0.0275279
depleted	TRP channels	28	0	0.0287416
enriched	G2/M DNA replication checkpoint	5	0	0.029059
depleted	Elastic fibre formation	18	0	0.0291737
enriched	PKMTs methylate histone lysines	69	0	0.0327467
depleted	Vasopressin regulates renal water homeostasis via Aquaporins	43	0	0.032935
depleted	FCERI mediated Ca+2 mobilization	33	0	0.0337866
enriched	Glycolysis	29	0	0.038162
enriched	TP53 Regulates Transcription of Genes Involved in G2 Cell Cycle Arrest	18	0	0.0384152
enriched	Insulin effects increased synthesis of Xylulose-5-Phosphate	2	0	0.0384422
depleted	Assembly of collagen fibrils and other multimeric structures	51	0	0.0387377
depleted	Regulation of PTEN mRNA translation	9	0	0.0441099
enriched	Chromatin modifying enzymes	19	0	0.0461588
enriched	TGF-beta receptor signaling in EMT (epithelial to mesenchymal transition)	16	0	0.0469202
depleted	Cation-coupled Chloride cotransporters	7	0	0.0470716
enriched	Anchoring of the basal body to the plasma membrane	96	0	0.0470716
enriched	TFAP2A acts as a transcriptional repressor during retinoic acid induced cell differentiation	5	0	0.0483554
enriched	SUMO is transferred from E1 to E2 (UBE2I, UBC9)	7	0	0.0494759
KEGG_-_Pathways
Type	Name	Number of hits	Expected score	Adjusted p-value
enriched	Ribosome	131	0	1.39567e-37
enriched	RNA transport	158	0	1.51896e-23
enriched	Oxidative phosphorylation	119	0	1.38437e-22
enriched	Ribosome biogenesis in eukaryotes	75	0	9.4911e-22
enriched	Proteasome	45	0	1.19106e-18
depleted	Herpes simplex virus 1 infection	476	0	3.69798e-18
enriched	Huntington disease	186	0	1.41526e-17
enriched	Parkinson disease	127	0	8.73251e-16
enriched	Spliceosome	130	0	8.73251e-16
enriched	DNA replication	36	0	1.32426e-15
enriched	Alzheimer disease	164	0	2.33136e-14
enriched	Cell cycle	124	0	3.93948e-13
enriched	Thermogenesis	217	0	2.98107e-12
enriched	Non-alcoholic fatty liver disease (NAFLD)	144	0	2.55597e-11
enriched	RNA polymerase	31	0	2.91995e-10
enriched	Nucleotide excision repair	45	0	1.41696e-09
depleted	Protein digestion and absorption	94	0	9.13106e-09
enriched	Aminoacyl-tRNA biosynthesis	44	0	9.13106e-09
depleted	Cell adhesion molecules (CAMs)	142	0	1.02501e-07
enriched	Base excision repair	33	0	1.57627e-07
depleted	Cytokine-cytokine receptor interaction	293	0	7.03986e-07
enriched	Protein processing in endoplasmic reticulum	165	0	7.03986e-07
enriched	Biosynthesis of amino acids	71	0	1.11803e-06
depleted	Chemokine signaling pathway	188	0	1.11815e-06
enriched	Mismatch repair	23	0	1.96625e-06
depleted	Neuroactive ligand-receptor interaction	338	0	3.12221e-06
depleted	Viral protein interaction with cytokine and cytokine receptor	99	0	3.59941e-06
enriched	Homologous recombination	41	0	3.80104e-06
enriched	Olfactory transduction	325	0	1.27051e-05
enriched	RNA degradation	74	0	1.43638e-05
enriched	Carbon metabolism	115	0	2.59913e-05
enriched	Protein export	23	0	4.24101e-05
enriched	Basal transcription factors	44	0	0.000220364
enriched	Alcoholism	178	0	0.000372664
depleted	Phospholipase D signaling pathway	146	0	0.000397343
depleted	Rap1 signaling pathway	210	0	0.000431979
depleted	Pathways in cancer	527	0	0.000468447
depleted	Osteoclast differentiation	125	0	0.000608339
depleted	Hematopoietic cell lineage	93	0	0.000632682
enriched	mRNA surveillance pathway	88	0	0.000632682
depleted	Bile secretion	72	0	0.000710908
depleted	Platelet activation	122	0	0.000828113
enriched	Ubiquitin mediated proteolysis	136	0	0.000877112
depleted	Vascular smooth muscle contraction	129	0	0.00094584
enriched	Systemic lupus erythematosus	123	0	0.00104846
depleted	Taste transduction	82	0	0.00120297
depleted	Ras signaling pathway	227	0	0.00154401
depleted	Renin secretion	69	0	0.00161067
enriched	Citrate cycle (TCA cycle)	30	0	0.00170874
enriched	Viral carcinogenesis	199	0	0.00170874
depleted	cGMP-PKG signaling pathway	167	0	0.00207216
depleted	PI3K-Akt signaling pathway	351	0	0.00223339
depleted	Th1 and Th2 cell differentiation	90	0	0.00223339
enriched	Pyrimidine metabolism	56	0	0.00223339
depleted	Th17 cell differentiation	105	0	0.00225595
enriched	Necroptosis	157	0	0.00225595
depleted	Calcium signaling pathway	193	0	0.00237267
depleted	Glutamatergic synapse	112	0	0.00237267
depleted	NF-kappa B signaling pathway	101	0	0.0027676
depleted	ECM-receptor interaction	87	0	0.00282106
depleted	Morphine addiction	91	0	0.00282106
depleted	Cholinergic synapse	113	0	0.00338897
depleted	Complement and coagulation cascades	78	0	0.00356184
depleted	Rheumatoid arthritis	90	0	0.00366678
depleted	Circadian entrainment	97	0	0.00408165
depleted	Malaria	48	0	0.00543898
depleted	T cell receptor signaling pathway	102	0	0.00543898
depleted	AGE-RAGE signaling pathway in diabetic complications	100	0	0.00653424
depleted	Signaling pathways regulating pluripotency of stem cells	139	0	0.00708922
depleted	Aldosterone synthesis and secretion	98	0	0.00726576
depleted	Carbohydrate digestion and absorption	44	0	0.00782834
depleted	MAPK signaling pathway	293	0	0.00817844
depleted	Salivary secretion	87	0	0.00843563
enriched	Fanconi anemia pathway	53	0	0.00907557
depleted	Pancreatic secretion	97	0	0.00936466
depleted	Apelin signaling pathway	136	0	0.0123134
depleted	Intestinal immune network for IgA production	45	0	0.0135941
depleted	cAMP signaling pathway	216	0	0.0219607
depleted	Serotonergic synapse	112	0	0.0222888
enriched	Fructose and mannose metabolism	33	0	0.0226926
depleted	Jak-STAT signaling pathway	161	0	0.0242305
depleted	Primary bile acid biosynthesis	17	0	0.0266689
depleted	Pertussis	76	0	0.0269841
enriched	Non-homologous end-joining	13	0	0.0269841
depleted	Chagas disease (American trypanosomiasis)	102	0	0.0283514
depleted	Graft-versus-host disease	37	0	0.0371742
depleted	Leishmaniasis	73	0	0.0371742
depleted	Relaxin signaling pathway	129	0	0.0391234
enriched	Pentose phosphate pathway	29	0	0.0391234
depleted	Inflammatory mediator regulation of TRP channels	99	0	0.0447417

## Sheet: conventional_human_lines
MSigDB_-_V7_H_-_Hallmark
Type	Name	Number of hits	Expected score	Adjusted p-value		enriched	PRMT5>75th percentile
enriched	HALLMARK E2F TARGETS	200	0	8.04671e-39		depleted	PRMT5>75th percentile
enriched	HALLMARK G2M CHECKPOINT	198	0	8.04671e-39
enriched	HALLMARK MYC TARGETS V1	199	0	8.04671e-39
enriched	HALLMARK MYC TARGETS V2	58	0	7.28049e-32
enriched	HALLMARK MITOTIC SPINDLE	197	0	1.36397e-18
enriched	HALLMARK OXIDATIVE PHOSPHORYLATION	200	0	7.76675e-18
enriched	HALLMARK MTORC1 SIGNALING	200	0	9.22692e-17
enriched	HALLMARK DNA REPAIR	149	0	1.47733e-16
depleted	HALLMARK KRAS SIGNALING DN	200	0	2.12694e-11
depleted	HALLMARK KRAS SIGNALING UP	199	0	2.1741e-11
depleted	HALLMARK BILE ACID METABOLISM	112	0	3.71632e-10
depleted	HALLMARK XENOBIOTIC METABOLISM	200	0	3.77733e-10
enriched	HALLMARK P53 PATHWAY	200	0	6.96215e-08
depleted	HALLMARK COMPLEMENT	199	0	7.10458e-08
enriched	HALLMARK UNFOLDED PROTEIN RESPONSE	112	0	8.62801e-08
depleted	HALLMARK COAGULATION	137	0	2.23132e-07
depleted	HALLMARK HYPOXIA	198	0	3.44885e-07
enriched	HALLMARK PI3K AKT MTOR SIGNALING	105	0	3.44885e-07
depleted	HALLMARK ALLOGRAFT REJECTION	200	0	3.90126e-07
depleted	HALLMARK ESTROGEN RESPONSE EARLY	200	0	2.89909e-06
depleted	HALLMARK INTERFERON GAMMA RESPONSE	199	0	5.36184e-06
depleted	HALLMARK PANCREAS BETA CELLS	40	0	5.83255e-06
depleted	HALLMARK MYOGENESIS	199	0	8.32472e-06
enriched	HALLMARK APICAL JUNCTION	198	0	8.80148e-06
depleted	HALLMARK IL6 JAK STAT3 SIGNALING	86	0	1.09908e-05
depleted	HALLMARK HEME METABOLISM	197	0	1.7045e-05
enriched	HALLMARK ADIPOGENESIS	199	0	3.05457e-05
enriched	HALLMARK WNT BETA CATENIN SIGNALING	42	0	3.05457e-05
depleted	HALLMARK EPITHELIAL MESENCHYMAL TRANSITION	199	0	3.61289e-05
depleted	HALLMARK IL2 STAT5 SIGNALING	200	0	8.15285e-05
enriched	HALLMARK UV RESPONSE UP	158	0	0.000100204
depleted	HALLMARK TNFA SIGNALING VIA NFKB	199	0	0.00025909
depleted	HALLMARK ESTROGEN RESPONSE LATE	200	0	0.000395641
enriched	HALLMARK GLYCOLYSIS	197	0	0.000395947
depleted	HALLMARK INTERFERON ALPHA RESPONSE	96	0	0.0010027
depleted	HALLMARK PEROXISOME	104	0	0.00141616
depleted	HALLMARK INFLAMMATORY RESPONSE	199	0	0.00154276
enriched	HALLMARK TGF BETA SIGNALING	54	0	0.00190091
enriched	HALLMARK ANDROGEN RESPONSE	99	0	0.00313172
enriched	HALLMARK APOPTOSIS	161	0	0.00313172
enriched	HALLMARK FATTY ACID METABOLISM	157	0	0.00484736
enriched	HALLMARK UV RESPONSE DN	143	0	0.0144275
enriched	HALLMARK NOTCH SIGNALING	32	0	0.0152449
depleted	HALLMARK ANGIOGENESIS	36	0	0.026976
depleted	HALLMARK SPERMATOGENESIS	134	0	0.0396223
enriched	HALLMARK CHOLESTEROL HOMEOSTASIS	74	0	0.0457242
Reactome_-_Pathways
Type	Name	Number of hits	Expected score	Adjusted p-value
enriched	Major pathway of rRNA processing in the nucleolus and cytosol	183	0	4.57131e-37
enriched	Separation of Sister Chromatids	189	0	4.57131e-37
enriched	mRNA Splicing - Major Pathway	180	0	4.57131e-37
enriched	rRNA modification in the nucleus and cytosol	61	0	3.85036e-30
enriched	Resolution of Sister Chromatid Cohesion	125	0	6.05423e-30
enriched	RHO GTPases Activate Formins	139	0	2.81225e-29
enriched	Amplification of signal from unattached kinetochores via a MAD2 inhibitory signal	95	0	5.14468e-29
enriched	Regulation of expression of SLITs and ROBOs	171	0	1.43843e-27
enriched	Mitotic Prometaphase	112	0	3.42524e-25
enriched	Antigen processing: Ubiquitination & Proteasome degradation	307	0	5.53729e-23
enriched	Transport of Mature mRNA derived from an Intron-Containing Transcript	74	0	1.13252e-22
enriched	snRNP Assembly	53	0	1.33405e-22
enriched	Orc1 removal from chromatin	71	0	8.92076e-21
enriched	tRNA processing in the nucleus	57	0	1.08025e-20
depleted	Generic Transcription Pathway	343	0	1.2708e-19
enriched	APC/C:Cdh1 mediated degradation of Cdc20 and other APC/C:Cdh1 targeted proteins in late mitosis/early G1	72	0	5.57846e-19
enriched	CDK-mediated phosphorylation and removal of Cdc6	72	0	5.57846e-19
enriched	Cdc20:Phospho-APC/C mediated degradation of Cyclin A	72	0	5.57846e-19
enriched	Neddylation	233	0	2.09633e-18
enriched	RNA Polymerase II Transcription Termination	66	0	2.24239e-18
enriched	Anchoring of the basal body to the plasma membrane	96	0	3.26666e-18
enriched	SCF(Skp2)-mediated degradation of p27/p21	60	0	7.23081e-18
enriched	Nonsense Mediated Decay (NMD) enhanced by the Exon Junction Complex (EJC)	115	0	7.5218e-18
enriched	Olfactory Signaling Pathway	390	0	8.69894e-18
enriched	Activation of the pre-replicative complex	33	0	1.06791e-17
enriched	Regulation of PLK1 Activity at G2/M Transition	87	0	1.4283e-17
enriched	Autodegradation of Cdh1 by Cdh1:APC/C	63	0	1.50784e-17
enriched	UCH proteinases	102	0	1.59083e-17
enriched	Degradation of beta-catenin by the destruction complex	68	0	1.89913e-17
enriched	SUMOylation of DNA replication proteins	45	0	2.26461e-17
enriched	APC/C:Cdc20 mediated degradation of Securin	67	0	4.66646e-17
enriched	CDT1 association with the CDC6:ORC:origin complex	59	0	4.66646e-17
enriched	Viral Messenger RNA Synthesis	43	0	1.21084e-16
enriched	TP53 Regulates Transcription of DNA Repair Genes	65	0	1.62201e-16
enriched	mRNA Splicing - Minor Pathway	52	0	1.62201e-16
enriched	Gap-filling DNA repair synthesis and ligation in TC-NER	64	0	1.64363e-16
enriched	Dectin-1 mediated noncanonical NF-kB signaling	60	0	3.36725e-16
enriched	SUMOylation of DNA damage response and repair proteins	76	0	4.26572e-16
enriched	NIK-->noncanonical NF-kB signaling	59	0	7.6007e-16
enriched	AUF1 (hnRNP D0) binds and destabilizes mRNA	56	0	7.96503e-16
enriched	FCERI mediated NF-kB activation	81	0	8.2492e-16
enriched	SCF-beta-TrCP mediated degradation of Emi1	55	0	1.34384e-15
enriched	GTP hydrolysis and joining of the 60S ribosomal subunit	112	0	1.95565e-15
enriched	Nuclear import of Rev protein	33	0	1.95565e-15
enriched	CLEC7A (Dectin-1) signaling	79	0	2.20654e-15
enriched	Ubiquitin-dependent degradation of Cyclin D	52	0	2.49088e-15
enriched	ISG15 antiviral mechanism	72	0	3.22241e-15
enriched	The role of GTSE1 in G2/M progression after G2 checkpoint	77	0	3.2589e-15
enriched	Degradation of GLI1 by the proteasome	60	0	3.39024e-15
enriched	Degradation of GLI2 by the proteasome	60	0	3.39024e-15
enriched	GLI3 is processed to GLI3R by the proteasome	60	0	3.39024e-15
enriched	Mitochondrial translation elongation	87	0	3.48094e-15
enriched	Mitochondrial translation initiation	87	0	3.48094e-15
enriched	Mitochondrial translation termination	87	0	3.48094e-15
enriched	L13a-mediated translational silencing of Ceruloplasmin expression	111	0	3.53421e-15
enriched	Activation of NF-kappaB in B cells	67	0	3.85538e-15
enriched	Dual incision in TC-NER	65	0	4.02106e-15
enriched	Regulation of HSF1-mediated heat shock response	69	0	4.02106e-15
enriched	Negative regulation of NOTCH4 signaling	54	0	4.12263e-15
enriched	HDR through Homologous Recombination (HRR)	48	0	4.56296e-15
enriched	G2/M Checkpoints	51	0	5.06753e-15
enriched	Processing of DNA double-strand break ends	97	0	5.06753e-15
enriched	mRNA 3'-end processing	57	0	5.06753e-15
enriched	AURKA Activation by TPX2	72	0	7.61414e-15
enriched	HATs acetylate histones	142	0	7.61414e-15
enriched	RUNX1 regulates transcription of genes involved in differentiation of HSCs	129	0	9.7998e-15
enriched	Recruitment of mitotic centrosome proteins and complexes	81	0	1.15324e-14
enriched	Rev-mediated nuclear export of HIV RNA	34	0	1.15324e-14
enriched	Regulation of activated PAK-2p34 by proteasome mediated degradation	50	0	1.28867e-14
enriched	Vpr-mediated nuclear import of PICs	33	0	1.36363e-14
enriched	Activation of ATR in response to replication stress	37	0	1.89451e-14
enriched	Regulation of TP53 Activity through Phosphorylation	91	0	2.17844e-14
enriched	Regulation of RUNX3 expression and activity	55	0	2.45167e-14
enriched	Autodegradation of the E3 ubiquitin ligase COP1	52	0	2.46036e-14
enriched	Ubiquitin Mediated Degradation of Phosphorylated Cdc25A	52	0	2.46036e-14
enriched	MAPK6/MAPK4 signaling	88	0	2.48631e-14
enriched	Regulation of RUNX2 expression and activity	73	0	3.08182e-14
enriched	Transport of Ribonucleoproteins into the Host Nucleus	31	0	3.10814e-14
enriched	Regulation of PTEN stability and activity	69	0	3.23978e-14
enriched	FBXL7 down-regulates AURKA during mitotic entry and in early mitosis	54	0	4.36895e-14
enriched	Vif-mediated degradation of APOBEC3G	54	0	4.36895e-14
enriched	Asymmetric localization of PCP proteins	64	0	4.73719e-14
enriched	Ub-specific processing proteases	220	0	5.36613e-14
enriched	Presynaptic phase of homologous DNA pairing and strand exchange	39	0	5.59041e-14
enriched	Hedgehog 'on' state	73	0	7.5471e-14
enriched	Loss of Nlp from mitotic centrosomes	69	0	9.17132e-14
enriched	Loss of proteins required for interphase microtubule organization from the centrosome	69	0	9.17132e-14
enriched	Regulation of RAS by GAPs	68	0	9.60355e-14
enriched	Transport of Mature mRNA Derived from an Intronless Transcript	41	0	1.18133e-13
enriched	Vpu mediated degradation of CD4	52	0	1.4064e-13
enriched	Transcriptional regulation by small RNAs	105	0	1.4845e-13
enriched	RNA Polymerase I Transcription Initiation	47	0	2.18651e-13
enriched	Recruitment of NuMA to mitotic centrosomes	93	0	2.18651e-13
enriched	NS1 Mediated Effects on Host Pathways	37	0	2.20067e-13
enriched	SUMOylation of SUMOylation proteins	34	0	2.9969e-13
enriched	Transport of the SLBP independent Mature mRNA	34	0	2.9969e-13
enriched	Oxygen-dependent proline hydroxylation of Hypoxia-inducible Factor Alpha	66	0	3.47607e-13
enriched	Transport of the SLBP Dependant Mature mRNA	35	0	3.7999e-13
enriched	Cross-presentation of soluble exogenous antigens (endosomes)	50	0	4.20805e-13
enriched	HDR through Single Strand Annealing (SSA)	37	0	4.73027e-13
enriched	SUMOylation of ubiquitinylation proteins	38	0	5.83629e-13
enriched	Formation of a pool of free 40S subunits	101	0	8.98961e-13
enriched	NEP/NS2 Interacts with the Cellular Export Machinery	31	0	1.0228e-12
enriched	RNA Polymerase II Pre-transcription Events	83	0	1.15658e-12
enriched	Dual Incision in GG-NER	41	0	1.42089e-12
enriched	SUMOylation of chromatin organization proteins	70	0	1.42089e-12
enriched	Degradation of AXIN	55	0	1.84674e-12
enriched	Degradation of DVL	57	0	2.21249e-12
enriched	Regulation of ornithine decarboxylase (ODC)	51	0	2.50457e-12
enriched	Tat-mediated elongation of the HIV-1 transcript	44	0	2.84702e-12
enriched	Formation of HIV-1 elongation complex containing HIV-1 Tat	46	0	2.97972e-12
enriched	Formation of HIV elongation complex in the absence of HIV Tat	48	0	2.99293e-12
enriched	SUMOylation of RNA binding proteins	46	0	3.266e-12
enriched	Nuclear Pore Complex (NPC) Disassembly	35	0	3.55984e-12
enriched	Defective CFTR causes cystic fibrosis	61	0	5.59344e-12
enriched	Hh mutants that don't undergo autocatalytic processing are degraded by ERAD	56	0	6.83946e-12
enriched	Interleukin-1 signaling	87	0	8.68678e-12
enriched	Estrogen-dependent gene expression	149	0	9.37109e-12
enriched	PKMTs methylate histone lysines	70	0	1.10198e-11
enriched	Eukaryotic Translation Termination	93	0	1.26693e-11
enriched	Downstream TCR signaling	95	0	1.37817e-11
enriched	Nonsense Mediated Decay (NMD) independent of the Exon Junction Complex (EJC)	95	0	1.43302e-11
enriched	tRNA modification in the nucleus and cytosol	37	0	1.90528e-11
enriched	HIV Transcription Initiation	46	0	2.06353e-11
enriched	Processing of Capped Intron-Containing Pre-mRNA	37	0	2.06353e-11
enriched	RNA Polymerase II HIV Promoter Escape	46	0	2.06353e-11
enriched	RNA Polymerase II Promoter Escape	46	0	2.06353e-11
enriched	RNA Polymerase II Transcription Initiation	46	0	2.06353e-11
enriched	RNA Polymerase II Transcription Initiation And Promoter Clearance	46	0	2.06353e-11
enriched	RNA Polymerase II Transcription Pre-Initiation And Promoter Opening	46	0	2.06353e-11
enriched	Transcription of the HIV genome	46	0	2.06353e-11
enriched	RNA Polymerase I Transcription Termination	31	0	2.19975e-11
enriched	Defective TPR may confer susceptibility towards thyroid papillary carcinoma (TPC)	31	0	2.48114e-11
enriched	Regulation of Glucokinase by Glucokinase Regulatory Protein	31	0	2.48114e-11
enriched	Resolution of D-loop Structures through Synthesis-Dependent Strand Annealing (SDSA)	26	0	3.37833e-11
enriched	TNFR2 non-canonical NF-kB pathway	68	0	3.42141e-11
enriched	RNA Polymerase III Abortive And Retractive Initiation	41	0	6.59828e-11
enriched	Formation of the Early Elongation Complex	33	0	6.98908e-11
enriched	Formation of the HIV-1 Early Elongation Complex	33	0	6.98908e-11
enriched	G2/M DNA damage checkpoint	83	0	7.18256e-11
enriched	RNA polymerase II transcribes snRNA genes	74	0	7.30763e-11
enriched	Homologous DNA Pairing and Strand Exchange	25	0	1.27983e-10
enriched	Formation of TC-NER Pre-Incision Complex	53	0	1.88286e-10
enriched	Unwinding of DNA	12	0	2.12267e-10
enriched	ABC-family proteins mediated transport	81	0	2.78957e-10
enriched	Selenocysteine synthesis	93	0	2.78957e-10
enriched	SRP-dependent cotranslational protein targeting to membrane	112	0	4.03642e-10
enriched	Formation of RNA Pol II elongation complex	61	0	5.37077e-10
enriched	NoRC negatively regulates rRNA expression	105	0	6.06016e-10
enriched	RNA Polymerase II Transcription Elongation	59	0	6.59242e-10
enriched	Hedgehog ligand biogenesis	60	0	6.97104e-10
enriched	Peptide chain elongation	89	0	1.06153e-09
enriched	Viral mRNA Translation	89	0	1.06153e-09
enriched	Resolution of D-loop Structures through Holliday Junction Intermediates	33	0	1.16054e-09
enriched	PCNA-Dependent Long Patch Base Excision Repair	21	0	2.0545e-09
enriched	Activation of anterior HOX genes in hindbrain development during early embryogenesis	120	0	2.92955e-09
enriched	RMTs methylate histone arginines	79	0	2.96039e-09
enriched	Gap-filling DNA repair synthesis and ligation in GG-NER	25	0	3.53331e-09
enriched	Transcription-Coupled Nucleotide Excision Repair (TC-NER)	44	0	3.68634e-09
enriched	Negative regulation of MAPK pathway	38	0	4.37703e-09
enriched	Deposition of new CENPA-containing nucleosomes at the centromere	73	0	4.40547e-09
enriched	Cyclin A/B1/B2 associated events during G2/M transition	25	0	9.75592e-09
enriched	RNA Pol II CTD phosphorylation and interaction with CE	27	0	1.20569e-08
enriched	RNA Pol II CTD phosphorylation and interaction with CE during HIV infection	27	0	1.20569e-08
enriched	Recognition of DNA damage by PCNA-containing replication complex	30	0	1.25282e-08
enriched	mRNA Capping	29	0	1.46704e-08
enriched	Oxidative Stress Induced Senescence	123	0	1.52614e-08
depleted	Regulation of Insulin-like Growth Factor (IGF) transport and uptake by Insulin-like Growth Factor Binding Proteins (IGFBPs)	125	0	2.25406e-08
depleted	Post-translational protein phosphorylation	108	0	2.77843e-08
enriched	Ribosomal scanning and start codon recognition	58	0	3.12659e-08
enriched	Translation initiation complex formation	58	0	3.12659e-08
enriched	G1/S-Specific Transcription	28	0	3.44867e-08
enriched	HIV elongation arrest and recovery	36	0	5.5324e-08
enriched	Pausing and recovery of HIV elongation	36	0	5.5324e-08
depleted	Neutrophil degranulation	473	0	5.69767e-08
enriched	Pausing and recovery of Tat-mediated HIV elongation	34	0	5.82535e-08
enriched	Tat-mediated HIV elongation arrest and recovery	34	0	5.82535e-08
enriched	Mitochondrial protein import	62	0	6.45496e-08
enriched	Polymerase switching	14	0	6.45496e-08
enriched	Polymerase switching on the C-strand of the telomere	14	0	6.45496e-08
enriched	RNA Polymerase III Transcription Initiation From Type 3 Promoter	28	0	6.70674e-08
depleted	G alpha (i) signalling events	259	0	8.14091e-08
enriched	B-WICH complex positively regulates rRNA expression	90	0	9.24472e-08
enriched	RNA Polymerase I Promoter Escape	90	0	9.24472e-08
enriched	Assembly of the pre-replicative complex	15	0	9.75476e-08
enriched	DNA replication initiation	8	0	1.0095e-07
enriched	Telomere C-strand synthesis initiation	8	0	1.0095e-07
enriched	RNA Polymerase III Transcription Initiation From Type 1 Promoter	28	0	1.20779e-07
enriched	Formation of Incision Complex in GG-NER	43	0	1.6463e-07
enriched	RNA Polymerase III Transcription Initiation From Type 2 Promoter	27	0	3.26566e-07
enriched	Rho GTPase cycle	138	0	4.04293e-07
enriched	Regulation of TP53 Degradation	36	0	4.30747e-07
enriched	Respiratory electron transport	88	0	5.48209e-07
enriched	Recruitment and ATM-mediated phosphorylation of repair and signaling proteins at DNA double strand breaks	75	0	5.62222e-07
enriched	Cyclin A:Cdk2-associated events at S phase entry	30	0	7.97345e-07
enriched	Cytosolic sensors of pathogen-associated DNA	22	0	8.60076e-07
enriched	HDACs deacetylate histones	94	0	1.25883e-06
enriched	Senescence-Associated Secretory Phenotype (SASP)	109	0	1.35157e-06
enriched	Processive synthesis on the lagging strand	10	0	2.20807e-06
enriched	Abortive elongation of HIV-1 transcript in the absence of Tat	23	0	2.36516e-06
enriched	MicroRNA (miRNA) biogenesis	24	0	2.36516e-06
enriched	Polo-like kinase mediated events	16	0	2.6687e-06
enriched	Telomere Extension By Telomerase	6	0	2.69111e-06
enriched	HDR through MMEJ (alt-NHEJ)	10	0	2.74227e-06
enriched	Formation of the ternary complex, and subsequently, the 43S complex	51	0	2.8081e-06
enriched	Meiotic recombination	85	0	3.1591e-06
enriched	DNA Damage Recognition in GG-NER	38	0	3.17565e-06
enriched	Nonhomologous End-Joining (NHEJ)	68	0	3.17565e-06
enriched	Association of TriC/CCT with target proteins during biosynthesis	39	0	3.35765e-06
enriched	Transcription of E2F targets under negative control by DREAM complex	19	0	3.43613e-06
enriched	Regulation of actin dynamics for phagocytic cup formation	61	0	3.62185e-06
enriched	Switching of origins to a post-replicative state	6	0	3.62185e-06
enriched	Regulation of TP53 Activity through Acetylation	23	0	3.64611e-06
depleted	HS-GAG degradation	22	0	3.95174e-06
depleted	Peptide ligand-binding receptors	105	0	3.95174e-06
enriched	Termination of translesion DNA synthesis	32	0	4.78076e-06
depleted	Regulation of Complement cascade	46	0	5.53721e-06
enriched	Removal of the Flap Intermediate	14	0	6.66686e-06
enriched	VEGFR2 mediated vascular permeability	29	0	7.70373e-06
enriched	Cyclin E associated events during G1/S transition	28	0	8.47897e-06
enriched	Transcriptional Regulation by E2F6	34	0	9.26109e-06
enriched	mRNA decay by 3' to 5' exoribonuclease	16	0	9.26109e-06
enriched	Kinesins	59	0	9.49755e-06
enriched	Regulation of APC/C activators between G1/S and early anaphase	24	0	1.09895e-05
depleted	Phase 0 - rapid depolarisation	46	0	1.10773e-05
enriched	Cytosolic iron-sulfur cluster assembly	13	0	1.11278e-05
enriched	RNA Polymerase III Transcription Termination	23	0	1.51129e-05
enriched	Translesion Synthesis by POLH	19	0	1.67808e-05
enriched	ER-Phagosome pathway	83	0	1.72927e-05
enriched	Formation of the beta-catenin:TCF transactivating complex	87	0	1.85234e-05
enriched	Formation of Senescence-Associated Heterochromatin Foci (SAHF)	16	0	2.4049e-05
enriched	Complex I biogenesis	55	0	2.43457e-05
enriched	COPI-dependent Golgi-to-ER retrograde traffic	98	0	2.47011e-05
enriched	RNA Polymerase III Chain Elongation	18	0	3.22832e-05
depleted	Post-translational modification: synthesis of GPI-anchored proteins	66	0	3.26638e-05
enriched	Regulation of MECP2 expression and activity	33	0	3.57546e-05
enriched	Butyrate Response Factor 1 (BRF1) binds and destabilizes mRNA	17	0	3.64448e-05
enriched	KSRP (KHSRP) binds and destabilizes mRNA	17	0	3.64448e-05
enriched	Mismatch repair (MMR) directed by MSH2:MSH6 (MutSalpha)	14	0	3.86503e-05
enriched	Signaling by FGFR2 IIIa TM	19	0	4.04586e-05
enriched	TP53 Regulates Transcription of Genes Involved in G2 Cell Cycle Arrest	18	0	4.27288e-05
enriched	Citric acid cycle (TCA cycle)	22	0	4.41176e-05
depleted	Chemokine receptors bind chemokines	59	0	5.02152e-05
enriched	Deactivation of the beta-catenin transactivating complex	42	0	5.74322e-05
enriched	Regulation of PTEN gene transcription	60	0	5.76271e-05
enriched	Fanconi Anemia Pathway	40	0	6.20787e-05
enriched	RUNX1 interacts with co-factors whose precise effect on RUNX1 targets is not known	37	0	6.54369e-05
enriched	Inhibition of replication initiation of damaged DNA by RB1/E2F1	13	0	6.69865e-05
enriched	Mismatch repair (MMR) directed by MSH2:MSH3 (MutSbeta)	14	0	7.03163e-05
depleted	Regulation of TLR by endogenous ligand	19	0	7.44234e-05
depleted	IRAK4 deficiency (TLR2/4)	11	0	7.91907e-05
enriched	Condensation of Prometaphase Chromosomes	11	0	8.24876e-05
enriched	Condensation of Prophase Chromosomes	73	0	8.31911e-05
depleted	Cell surface interactions at the vascular wall	87	0	8.43673e-05
enriched	APC-Cdc20 mediated degradation of Nek2A	25	0	8.52662e-05
enriched	MHC class II antigen presentation	121	0	8.8864e-05
depleted	Signaling by PDGF	33	0	9.02643e-05
depleted	Degradation of the extracellular matrix	81	0	9.91355e-05
enriched	Cell-extracellular matrix interactions	12	0	0.000104471
enriched	ERCC6 (CSB) and EHMT2 (G9a) positively regulate rRNA expression	75	0	0.000126191
enriched	Prefoldin mediated transfer of substrate to CCT/TriC	28	0	0.000126191
enriched	Establishment of Sister Chromatid Cohesion	11	0	0.000126907
enriched	Misspliced GSK3beta mutants stabilize beta-catenin	15	0	0.000131305
enriched	S33 mutants of beta-catenin aren't phosphorylated	15	0	0.000131305
enriched	S37 mutants of beta-catenin aren't phosphorylated	15	0	0.000131305
enriched	S45 mutants of beta-catenin aren't phosphorylated	15	0	0.000131305
enriched	T41 mutants of beta-catenin aren't phosphorylated	15	0	0.000131305
enriched	FGFR2 alternative splicing	26	0	0.000132947
enriched	Pyrimidine biosynthesis	3	0	0.000132947
enriched	RHO GTPases activate PKNs	29	0	0.000133041
enriched	Metabolism of polyamines	4	0	0.000136967
enriched	PRC2 methylates histones and DNA	72	0	0.000143974
enriched	RAF activation	32	0	0.000170909
enriched	RUNX1 regulates genes involved in megakaryocyte differentiation and platelet function	95	0	0.000170909
enriched	CD209 (DC-SIGN) signaling	21	0	0.000181089
enriched	Processing of Intronless Pre-mRNAs	19	0	0.000181355
depleted	Regulation of gene expression in beta cells	18	0	0.000210627
depleted	G alpha (s) signalling events	144	0	0.000223766
enriched	N-glycan trimming in the ER and Calnexin/Calreticulin cycle	16	0	0.000223766
enriched	Translesion synthesis by REV1	16	0	0.000223766
enriched	Cyclin D associated events in G1	44	0	0.000227936
depleted	ECM proteoglycans	76	0	0.000232791
depleted	MyD88 deficiency (TLR2/4)	10	0	0.000232791
enriched	DNA Damage/Telomere Stress Induced Senescence	65	0	0.000246324
enriched	Transcriptional regulation of granulopoiesis	89	0	0.000264323
depleted	Defective B3GALT6 causes EDSP2 and SEMDJL1	20	0	0.000289529
depleted	Defective B3GAT3 causes JDSSDHD	20	0	0.000289529
enriched	Pre-NOTCH Transcription and Translation	92	0	0.000296815
enriched	Cristae formation	31	0	0.000301803
enriched	CDC6 association with the ORC:origin complex	11	0	0.000312688
enriched	Transcriptional activation of mitochondrial biogenesis	56	0	0.000320144
enriched	VEGFA-VEGFR2 Pathway	62	0	0.000366487
enriched	Disassembly of the destruction complex and recruitment of AXIN to the membrane	31	0	0.000368798
enriched	E3 ubiquitin ligases ubiquitinate target proteins	59	0	0.000370807
enriched	Transcriptional regulation of white adipocyte differentiation	84	0	0.000372572
enriched	Ca2+ pathway	62	0	0.000398425
enriched	APC truncation mutants have impaired AXIN binding	14	0	0.000405521
enriched	AXIN missense mutants destabilize the destruction complex	14	0	0.000405521
enriched	Mitochondrial tRNA aminoacylation	21	0	0.000405521
enriched	Truncations of AMER1 destabilize the destruction complex	14	0	0.000405521
enriched	Downregulation of TGF-beta receptor signaling	26	0	0.000405677
depleted	Immunoregulatory interactions between a Lymphoid and a non-Lymphoid cell	125	0	0.000448972
depleted	Synthesis of very long-chain fatty acyl-CoAs	24	0	0.00046127
enriched	Tristetraprolin (TTP, ZFP36) binds and destabilizes mRNA	17	0	0.000476788
depleted	Collagen degradation	63	0	0.000485807
enriched	Apoptosis induced DNA fragmentation	13	0	0.000492843
enriched	APC/C:Cdc20 mediated degradation of mitotic proteins	20	0	0.000520088
enriched	Inactivation of APC/C via direct inhibition of the APC/C complex	20	0	0.000520088
enriched	Recycling of eIF2:GDP	8	0	0.000572212
depleted	Syndecan interactions	27	0	0.00059839
enriched	APC/C:Cdc20 mediated degradation of Cyclin B	23	0	0.00059839
enriched	Downregulation of SMAD2/3:SMAD4 transcriptional activity	23	0	0.00059839
enriched	HSF1 activation	12	0	0.00059839
enriched	Folding of actin by CCT/TriC	10	0	0.000604357
enriched	Spry regulation of FGF signaling	16	0	0.000653473
enriched	HSP90 chaperone cycle for steroid hormone receptors (SHR)	55	0	0.000683784
enriched	TGF-beta receptor signaling activates SMADs	12	0	0.000747821
depleted	Chondroitin sulfate biosynthesis	20	0	0.000759792
enriched	G0 and Early G1	18	0	0.000770216
enriched	Activation of gene expression by SREBF (SREBP)	42	0	0.000794561
depleted	Metabolism of Angiotensinogen to Angiotensins	18	0	0.000835103
depleted	Phase 2 - plateau phase	27	0	0.000855542
depleted	Lysosomal oligosaccharide catabolism	4	0	0.000880897
enriched	Extra-nuclear estrogen signaling	58	0	0.000889771
enriched	Cytosolic tRNA aminoacylation	24	0	0.000902389
depleted	MyD88:MAL(TIRAP) cascade initiated on plasma membrane	19	0	0.000977674
depleted	Interleukin-4 and Interleukin-13 signaling	108	0	0.000986398
depleted	Collagen biosynthesis and modifying enzymes	67	0	0.000993204
depleted	Activation of C3 and C5	7	0	0.000999929
enriched	Constitutive Signaling by AKT1 E17K in Cancer	25	0	0.000999929
depleted	NCAM1 interactions	42	0	0.00106735
enriched	Translesion synthesis by POLI	17	0	0.00107139
enriched	Translesion synthesis by POLK	17	0	0.00107139
depleted	Integrin cell surface interactions	83	0	0.00117475
depleted	Synthesis, secretion, and inactivation of Glucose-dependent Insulinotropic Polypeptide (GIP)	13	0	0.00119292
enriched	ESR-mediated signaling	11	0	0.00119292
enriched	Initiation of Nuclear Envelope Reformation	13	0	0.00119321
enriched	SUMOylation of transcription cofactors	44	0	0.00123177
depleted	MyD88-independent TLR4 cascade	6	0	0.00123727
enriched	SLBP Dependent Processing of Replication-Dependent Histone Pre-mRNAs	11	0	0.00128503
enriched	Activation of the mRNA upon binding of the cap-binding complex and eIFs, and subsequent binding to 43S	7	0	0.00129239
enriched	Phosphorylation of the APC/C	19	0	0.00129559
enriched	Formation of tubulin folding intermediates by CCT/TriC	25	0	0.00138384
enriched	TP53 Regulates Metabolic Genes	86	0	0.00164215
enriched	Deregulated CDK5 triggers multiple neurodegenerative pathways in Alzheimer's disease models	22	0	0.00185934
enriched	Purine ribonucleoside monophosphate biosynthesis	12	0	0.00185934
depleted	Synthesis of bile acids and bile salts via 27-hydroxycholesterol	15	0	0.00189094
enriched	Recycling pathway of L1	47	0	0.00192941
enriched	Glutamate and glutamine metabolism	14	0	0.00196618
enriched	Hedgehog 'off' state	56	0	0.00197323
enriched	tRNA processing in the mitochondrion	5	0	0.00200721
depleted	Synthesis of glycosylphosphatidylinositol (GPI)	17	0	0.00201895
enriched	Beta-catenin phosphorylation cascade	17	0	0.00202694
enriched	SIRT1 negatively regulates rRNA expression	67	0	0.00213181
enriched	FCERI mediated MAPK activation	32	0	0.00220554
depleted	Defective B4GALT7 causes EDS, progeroid type	20	0	0.0022846
enriched	TP53 Regulates Transcription of Genes Involved in G1 Cell Cycle Arrest	14	0	0.00239519
enriched	HDMs demethylate histones	50	0	0.00240091
enriched	Interconversion of nucleotide di- and triphosphates	28	0	0.00248124
enriched	SLBP independent Processing of Histone Pre-mRNAs	10	0	0.00250114
enriched	Removal of the Flap Intermediate from the C-strand	10	0	0.00277656
depleted	Retinoid metabolism and transport	43	0	0.00286211
enriched	Tetrahydrobiopterin (BH4) synthesis, recycling, salvage and regulation	12	0	0.00334497
enriched	SMAD2/SMAD3:SMAD4 heterotrimer regulates transcription	32	0	0.00347586
enriched	Synthesis of active ubiquitin: roles of E1 and E2 enzymes	30	0	0.00351919
enriched	Transcription of E2F targets under negative control by p107 (RBL1) and p130 (RBL2) in complex with HDAC1	16	0	0.00356592
enriched	RAF-independent MAPK1/3 activation	13	0	0.00359658
enriched	Cleavage of the damaged pyrimidine	60	0	0.00361871
enriched	Recognition and association of DNA glycosylase with site containing an affected pyrimidine	60	0	0.00361871
depleted	Interferon gamma signaling	85	0	0.00364563
enriched	Chk1/Chk2(Cds1) mediated inactivation of Cyclin B:Cdk1 complex	13	0	0.00372838
enriched	Cooperation of PDCL (PhLP1) and TRiC/CCT in G-protein beta folding	42	0	0.00390484
depleted	A tetrasaccharide linker sequence is required for GAG synthesis	26	0	0.00422675
depleted	G alpha (q) signalling events	174	0	0.00427089
enriched	Transcriptional Regulation by MECP2	17	0	0.00451695
enriched	Cohesin Loading onto Chromatin	10	0	0.00455632
enriched	Processive synthesis on the C-strand of the telomere	6	0	0.00481388
enriched	Negative regulation of TCF-dependent signaling by DVL-interacting proteins	4	0	0.00484354
enriched	G2 Phase	5	0	0.00495317
enriched	Mitotic Telophase/Cytokinesis	3	0	0.00496514
enriched	CTLA4 inhibitory signaling	21	0	0.00524132
enriched	Regulation of lipid metabolism by Peroxisome proliferator-activated receptor alpha (PPARalpha)	20	0	0.00524132
enriched	Paradoxical activation of RAF signaling by kinase inactive BRAF	47	0	0.00527342
enriched	Signaling by moderate kinase activity BRAF mutants	47	0	0.00527342
enriched	Signaling downstream of RAS mutants	47	0	0.00527342
depleted	Surfactant metabolism	30	0	0.00534459
enriched	Cleavage of the damaged purine	55	0	0.0055762
enriched	Recognition and association of DNA glycosylase with site containing an affected purine	55	0	0.0055762
enriched	MASTL Facilitates Mitotic Progression	10	0	0.00590923
enriched	Formation of the cornified envelope	128	0	0.00620203
enriched	Role of ABL in ROBO-SLIT signaling	8	0	0.00643821
depleted	Macroautophagy	67	0	0.00660869
enriched	Sema3A PAK dependent Axon repulsion	16	0	0.00660869
depleted	Synthesis, secretion, and deacylation of Ghrelin	19	0	0.00683085
enriched	Platelet sensitization by LDL	16	0	0.00695639
enriched	tRNA modification in the mitochondrion	9	0	0.00722434
enriched	Regulation of RUNX1 Expression and Activity	17	0	0.00728221
enriched	Interleukin-35 Signalling	12	0	0.00729425
depleted	Acetylation	2	0	0.00760708
enriched	RHO GTPases activate PAKs	24	0	0.00775247
enriched	JNK (c-Jun kinases) phosphorylation and activation mediated by activated human TAK1	22	0	0.00780773
depleted	Non-integrin membrane-ECM interactions	40	0	0.00818641
enriched	Gene and protein expression by JAK-STAT signaling after Interleukin-12 stimulation	38	0	0.00882623
enriched	Estrogen-stimulated signaling through PRKCZ	6	0	0.00908294
enriched	Conversion from APC/C:Cdc20 to APC/C:Cdh1 in late anaphase	19	0	0.00924639
depleted	HS-GAG biosynthesis	31	0	0.00926254
depleted	Interaction between L1 and Ankyrins	31	0	0.0094104
enriched	DNA methylation	64	0	0.0094104
enriched	RNA Polymerase I Promoter Opening	62	0	0.00959741
depleted	alpha-linolenic acid (ALA) metabolism	13	0	0.00967216
depleted	Dectin-2 family	27	0	0.00983366
enriched	Constitutive Signaling by Ligand-Responsive EGFR Cancer Variants	19	0	0.00983366
depleted	Synthesis of bile acids and bile salts via 7alpha-hydroxycholesterol	24	0	0.0099036
enriched	DARPP-32 events	26	0	0.0100722
depleted	Toll Like Receptor TLR1:TLR2 Cascade	6	0	0.0100807
depleted	Proton/oligopeptide cotransporters	4	0	0.0104752
enriched	Factors involved in megakaryocyte development and platelet production	109	0	0.0111985
enriched	mRNA decay by 5' to 3' exoribonuclease	15	0	0.0114059
depleted	Interleukin-10 signaling	47	0	0.0116605
enriched	Defensins	43	0	0.0118609
enriched	rRNA processing in the mitochondrion	4	0	0.0119358
depleted	O-linked glycosylation of mucins	55	0	0.0123689
enriched	Glycolysis	28	0	0.0123689
enriched	NCAM signaling for neurite out-growth	22	0	0.0124246
depleted	Translocation of ZAP-70 to Immunological synapse	17	0	0.0125525
enriched	EPHB-mediated forward signaling	42	0	0.0126554
enriched	Signaling by BRAF and RAF fusions	67	0	0.0127707
enriched	PCP/CE pathway	21	0	0.0128442
depleted	Lewis blood group biosynthesis	18	0	0.0136112
depleted	Antimicrobial peptides	36	0	0.0148523
enriched	Golgi Cisternae Pericentriolar Stack Reorganization	14	0	0.0152012
depleted	Defective CSF2RA causes pulmonary surfactant metabolism dysfunction 4 (SMDP4)	8	0	0.0152641
depleted	Defective CSF2RB causes pulmonary surfactant metabolism dysfunction 5 (SMDP5)	8	0	0.0152641
depleted	RA biosynthesis pathway	22	0	0.0152641
depleted	Peroxisomal protein import	63	0	0.0157302
enriched	Phosphorylation of proteins involved in G1/S transition by active Cyclin E:Cdk2 complexes	4	0	0.0157715
enriched	Constitutive Signaling by EGFRvIII	15	0	0.0157765
enriched	RHO GTPases Activate WASPs and WAVEs	36	0	0.0159242
depleted	EPH-ephrin mediated repulsion of cells	51	0	0.0159939
enriched	Interleukin-27 signaling	11	0	0.0162221
enriched	Interleukin-6 signaling	11	0	0.0162221
enriched	E2F-enabled inhibition of pre-replication complex formation	9	0	0.0163229
enriched	PPARA activates gene expression	116	0	0.0165708
depleted	NOTCH4 Activation and Transmission of Signal to the Nucleus	11	0	0.0166216
depleted	Collagen chain trimerization	44	0	0.0169484
enriched	Protein methylation	19	0	0.0171015
enriched	VEGFR2 mediated cell proliferation	21	0	0.0173655
enriched	2-LTR circle formation	7	0	0.0175007
enriched	WNT mediated activation of DVL	8	0	0.0178104
depleted	O-glycosylation of TSR domain-containing proteins	38	0	0.0178674
enriched	Phosphorylation of Emi1	6	0	0.0180082
depleted	Androgen biosynthesis	11	0	0.018074
depleted	Crosslinking of collagen fibrils	18	0	0.0181051
enriched	MAP3K8 (TPL2)-dependent MAPK1/3 activation	16	0	0.0181641
enriched	activated TAK1 mediates p38 MAPK activation	23	0	0.0186076
enriched	Sensing of DNA Double Strand Breaks	6	0	0.0189664
enriched	Attenuation phase	14	0	0.0191932
depleted	Digestion of dietary carbohydrate	11	0	0.0194359
enriched	Clathrin-mediated endocytosis	130	0	0.0195009
depleted	Interaction With Cumulus Cells And The Zona Pellucida	11	0	0.0197591
enriched	CD28 dependent PI3K/Akt signaling	22	0	0.0211525
enriched	COPI-independent Golgi-to-ER retrograde traffic	51	0	0.0211525
enriched	CREB1 phosphorylation through the activation of CaMKII/CaMKK/CaMKIV cascasde	10	0	0.0211525
enriched	Activated PKN1 stimulates transcription of AR (androgen receptor) regulated genes KLK2 and KLK3	66	0	0.0214803
depleted	Glycosphingolipid metabolism	46	0	0.021628
enriched	NOTCH1 Intracellular Domain Regulates Transcription	47	0	0.0220372
depleted	PD-1 signaling	21	0	0.0223868
depleted	Striated Muscle Contraction	36	0	0.0238887
enriched	CD28 dependent Vav1 pathway	12	0	0.0240091
enriched	Post-transcriptional silencing by small RNAs	7	0	0.0243994
depleted	Na+/Cl- dependent neurotransmitter transporters	19	0	0.0246049
enriched	p38MAPK events	13	0	0.0251103
depleted	Amyloid fiber formation	107	0	0.025311
enriched	Processing of SMDT1	16	0	0.025311
depleted	RAF/MAP kinase cascade	125	0	0.0253298
enriched	COPI-mediated anterograde transport	100	0	0.0253737
enriched	Ubiquinol biosynthesis	7	0	0.0263571
enriched	ATF4 activates genes in response to endoplasmic reticulum stress	27	0	0.0266267
enriched	Inhibition of the proteolytic activity of APC/C required for the onset of anaphase by mitotic spindle checkpoint components	2	0	0.0274474
enriched	Integration of energy metabolism	5	0	0.0278993
enriched	Oncogene Induced Senescence	33	0	0.0282608
depleted	Phase 1 - inactivation of fast Na+ channels	7	0	0.0286955
enriched	Activation of BAD and translocation to mitochondria	15	0	0.0288705
enriched	NOD1/2 Signaling Pathway	35	0	0.0292819
enriched	Circadian Clock	57	0	0.0293926
depleted	Energy dependent regulation of mTOR by LKB1-AMPK	29	0	0.0311386
enriched	ERKs are inactivated	13	0	0.0314018
depleted	Defective GALNT12 causes colorectal cancer 1 (CRCS1)	17	0	0.0316122
depleted	Defective GALNT3 causes familial hyperphosphatemic tumoral calcinosis (HFTC)	17	0	0.0316122
enriched	Meiotic synapsis	78	0	0.032126
depleted	Beta defensins	41	0	0.0325073
enriched	RHO GTPases Activate ROCKs	20	0	0.0326935
enriched	Telomere C-strand (Lagging Strand) Synthesis	5	0	0.0326935
enriched	Aryl hydrocarbon receptor signalling	7	0	0.0330005
enriched	Translocation of SLC2A4 (GLUT4) to the plasma membrane	72	0	0.033574
enriched	Signaling by high-kinase activity BRAF mutants	36	0	0.0341758
depleted	Defective B3GALTL causes Peters-plus syndrome (PpS)	37	0	0.0343737
depleted	Interleukin-17 signaling	8	0	0.0346458
depleted	Molecules associated with elastic fibres	38	0	0.0356626
enriched	Packaging Of Telomere Ends	51	0	0.0366171
depleted	Tight junction interactions	28	0	0.0377382
depleted	Anchoring fibril formation	15	0	0.0379631
enriched	MAPK3 (ERK1) activation	10	0	0.0379655
enriched	mTORC1-mediated signalling	23	0	0.0379655
enriched	DAP12 signaling	29	0	0.0383507
depleted	Initial triggering of complement	16	0	0.0385517
depleted	Cobalamin (Cbl, vitamin B12) transport and metabolism	21	0	0.0395957
depleted	Toll Like Receptor 4 (TLR4) Cascade	18	0	0.0408885
depleted	Defective EXT1 causes exostoses 1, TRPS2 and CHDS	14	0	0.0415029
depleted	Defective EXT2 causes exostoses 2	14	0	0.0415029
enriched	Intraflagellar transport	54	0	0.041822
enriched	Downstream signal transduction	29	0	0.042105
depleted	Phosphorylation of CD3 and TCR zeta chains	20	0	0.04259
depleted	TRIF-mediated programmed cell death	9	0	0.0436571
depleted	Nuclear signaling by ERBB4	32	0	0.0442025
enriched	Deadenylation of mRNA	25	0	0.0445467
depleted	Synthesis of bile acids and bile salts via 24-hydroxycholesterol	14	0	0.0447934
enriched	InlB-mediated entry of Listeria monocytogenes into host cell	15	0	0.0454555
enriched	Cargo recognition for clathrin-mediated endocytosis	106	0	0.0459339
enriched	Synthesis of Dolichyl-phosphate	6	0	0.0460668
enriched	p75NTR negatively regulates cell cycle via SC1	6	0	0.0462151
depleted	Extracellular matrix organization	15	0	0.04786
enriched	TNFR1-induced NFkappaB signaling pathway	30	0	0.048258
KEGG_-_Pathways
Type	Name	Number of hits	Expected score	Adjusted p-value
enriched	Spliceosome	131	0	1.40775e-37
enriched	RNA transport	158	0	9.40422e-35
enriched	Ribosome biogenesis in eukaryotes	75	0	4.88893e-28
enriched	Cell cycle	124	0	5.56206e-25
depleted	Neuroactive ligand-receptor interaction	337	0	6.27762e-24
enriched	DNA replication	36	0	6.02002e-22
depleted	Herpes simplex virus 1 infection	484	0	4.53352e-17
enriched	Ribosome	131	0	8.82715e-17
depleted	Olfactory transduction	422	0	9.00016e-16
enriched	Huntington disease	191	0	2.37694e-15
enriched	mRNA surveillance pathway	88	0	2.37694e-15
enriched	Nucleotide excision repair	45	0	1.04345e-14
depleted	Cytokine-cytokine receptor interaction	293	0	5.738e-13
enriched	Pathways in cancer	529	0	9.3285e-13
enriched	Proteasome	45	0	1.5875e-12
enriched	Cellular senescence	158	0	8.15501e-12
enriched	RNA polymerase	31	0	1.05337e-11
enriched	Homologous recombination	41	0	3.75075e-11
enriched	Hepatocellular carcinoma	167	0	9.34057e-11
enriched	Breast cancer	147	0	1.07684e-10
enriched	Viral carcinogenesis	200	0	1.07684e-10
enriched	Endocytosis	245	0	1.60063e-10
enriched	Human papillomavirus infection	329	0	1.69944e-10
enriched	Human T-cell leukemia virus 1 infection	217	0	2.2471e-10
depleted	Cell adhesion molecules (CAMs)	141	0	5.20145e-10
enriched	Hippo signaling pathway	152	0	7.59827e-10
enriched	RNA degradation	75	0	1.00561e-09
enriched	MicroRNAs in cancer	160	0	1.53221e-09
enriched	Fanconi anemia pathway	54	0	1.69736e-09
enriched	Mismatch repair	23	0	1.98457e-09
enriched	Aminoacyl-tRNA biosynthesis	44	0	2.421e-09
enriched	Gastric cancer	147	0	2.75324e-09
enriched	Colorectal cancer	86	0	3.24869e-09
enriched	Progesterone-mediated oocyte maturation	94	0	3.57295e-09
enriched	Endocrine resistance	96	0	7.89674e-09
enriched	Base excision repair	33	0	9.47303e-09
enriched	Ubiquitin mediated proteolysis	136	0	9.47303e-09
depleted	Chemical carcinogenesis	77	0	1.01776e-08
enriched	Epstein-Barr virus infection	198	0	1.16413e-08
enriched	Pancreatic cancer	75	0	2.14975e-08
enriched	Non-alcoholic fatty liver disease (NAFLD)	147	0	3.28664e-08
enriched	Proteoglycans in cancer	201	0	3.88316e-08
enriched	Human immunodeficiency virus 1 infection	209	0	4.95113e-08
enriched	Basal transcription factors	43	0	5.14703e-08
depleted	Drug metabolism - cytochrome P450	65	0	6.3224e-08
enriched	Pathogenic Escherichia coli infection	199	0	7.20566e-08
depleted	Intestinal immune network for IgA production	45	0	7.83648e-08
depleted	Insulin secretion	86	0	7.89481e-08
depleted	Metabolism of xenobiotics by cytochrome P450	69	0	1.3152e-07
enriched	Oocyte meiosis	123	0	1.3152e-07
enriched	Thermogenesis	229	0	3.11367e-07
enriched	Renal cell carcinoma	68	0	3.42247e-07
enriched	Sphingolipid signaling pathway	119	0	3.6924e-07
enriched	mTOR signaling pathway	152	0	4.34029e-07
enriched	Chronic myeloid leukemia	76	0	6.30452e-07
depleted	Rheumatoid arthritis	90	0	7.56875e-07
enriched	Adherens junction	71	0	9.61581e-07
enriched	Endometrial cancer	58	0	9.69966e-07
depleted	Complement and coagulation cascades	79	0	1.1297e-06
depleted	PPAR signaling pathway	75	0	1.1297e-06
depleted	Maturity onset diabetes of the young	25	0	1.15336e-06
depleted	Hematopoietic cell lineage	92	0	1.24088e-06
enriched	Central carbon metabolism in cancer	68	0	1.28658e-06
enriched	Apoptosis	136	0	1.41841e-06
enriched	Hepatitis C	154	0	1.48086e-06
enriched	Parkinson disease	139	0	1.63668e-06
depleted	Viral protein interaction with cytokine and cytokine receptor	100	0	2.20738e-06
enriched	Thyroid hormone signaling pathway	119	0	2.32625e-06
enriched	Hepatitis B	162	0	2.7383e-06
enriched	Alzheimer disease	169	0	2.79676e-06
enriched	Basal cell carcinoma	63	0	3.26254e-06
enriched	Yersinia infection	120	0	3.94399e-06
enriched	Signaling pathways regulating pluripotency of stem cells	139	0	4.4145e-06
enriched	Citrate cycle (TCA cycle)	30	0	5.02178e-06
depleted	ECM-receptor interaction	87	0	6.46103e-06
enriched	Prostate cancer	97	0	6.48599e-06
enriched	T cell receptor signaling pathway	102	0	9.54485e-06
enriched	Wnt signaling pathway	159	0	1.10322e-05
enriched	Carbon metabolism	115	0	1.19071e-05
enriched	Lysine degradation	59	0	1.29244e-05
enriched	MAPK signaling pathway	293	0	1.3172e-05
enriched	Regulation of actin cytoskeleton	212	0	1.5451e-05
enriched	Relaxin signaling pathway	129	0	1.5451e-05
enriched	Measles	138	0	1.7055e-05
depleted	Lysosome	123	0	1.96495e-05
enriched	Ras signaling pathway	229	0	2.13551e-05
enriched	AGE-RAGE signaling pathway in diabetic complications	100	0	2.29888e-05
depleted	Pertussis	76	0	2.31273e-05
enriched	Insulin signaling pathway	137	0	2.31273e-05
depleted	Asthma	28	0	2.73392e-05
depleted	Steroid hormone biosynthesis	55	0	2.99242e-05
depleted	Autoimmune thyroid disease	50	0	3.06846e-05
enriched	ErbB signaling pathway	84	0	3.46423e-05
enriched	Prolactin signaling pathway	70	0	3.71088e-05
enriched	Acute myeloid leukemia	67	0	4.73549e-05
enriched	Neurotrophin signaling pathway	119	0	4.81549e-05
depleted	Protein digestion and absorption	94	0	5.54597e-05
enriched	Protein processing in endoplasmic reticulum	165	0	5.60911e-05
depleted	Pancreatic secretion	100	0	7.01993e-05
enriched	Small cell lung cancer	92	0	7.06487e-05
enriched	Kaposi sarcoma-associated herpesvirus infection	186	0	7.59723e-05
depleted	Mineral absorption	58	0	7.61878e-05
depleted	Peroxisome	81	0	7.88159e-05
enriched	Hedgehog signaling pathway	49	0	8.22996e-05
enriched	Cushing syndrome	155	0	8.76617e-05
depleted	Allograft rejection	35	0	8.87687e-05
depleted	Staphylococcus aureus infection	92	0	9.98752e-05
enriched	Alcoholism	184	0	0.000100505
enriched	Oxidative phosphorylation	131	0	0.000103695
enriched	Shigellosis	66	0	0.00012479
enriched	Non-small cell lung cancer	66	0	0.000127079
depleted	Fatty acid metabolism	56	0	0.000127657
depleted	PI3K-Akt signaling pathway	352	0	0.000156941
depleted	Bile secretion	72	0	0.000169951
depleted	Salivary secretion	88	0	0.000169951
depleted	cAMP signaling pathway	216	0	0.000193621
enriched	Biosynthesis of amino acids	71	0	0.000233427
enriched	Focal adhesion	198	0	0.000234215
depleted	Phagosome	148	0	0.000247935
depleted	Graft-versus-host disease	37	0	0.000266226
depleted	Other glycan degradation	18	0	0.000274237
enriched	EGFR tyrosine kinase inhibitor resistance	79	0	0.000280448
depleted	Oxytocin signaling pathway	152	0	0.000284675
enriched	Tight junction	167	0	0.000310266
enriched	VEGF signaling pathway	58	0	0.000358504
enriched	Necroptosis	160	0	0.000421077
enriched	AMPK signaling pathway	120	0	0.000446382
depleted	ABC transporters	45	0	0.00052562
enriched	PD-L1 expression and PD-1 checkpoint pathway in cancer	89	0	0.000601368
enriched	TNF signaling pathway	112	0	0.000608933
enriched	Bacterial invasion of epithelial cells	69	0	0.000634645
depleted	Purine metabolism	126	0	0.000658993
enriched	HIF-1 signaling pathway	109	0	0.000687504
depleted	Sphingolipid metabolism	47	0	0.000698716
depleted	Retinol metabolism	61	0	0.000743908
enriched	Epithelial cell signaling in Helicobacter pylori infection	70	0	0.000901606
depleted	cGMP-PKG signaling pathway	166	0	0.00115263
enriched	Osteoclast differentiation	125	0	0.00122741
enriched	Transcriptional misregulation in cancer	184	0	0.00132159
depleted	Circadian entrainment	97	0	0.00149201
depleted	Vascular smooth muscle contraction	130	0	0.00149201
enriched	Arginine and proline metabolism	49	0	0.00149515
depleted	Taste transduction	82	0	0.00149928
enriched	Apelin signaling pathway	136	0	0.00150827
enriched	Rap1 signaling pathway	210	0	0.00178237
enriched	Melanoma	72	0	0.00198745
enriched	NOD-like receptor signaling pathway	180	0	0.00199817
depleted	Legionellosis	56	0	0.00201058
enriched	Thyroid cancer	37	0	0.0020267
depleted	Aldosterone synthesis and secretion	98	0	0.00216625
depleted	Calcium signaling pathway	193	0	0.00224775
depleted	Type I diabetes mellitus	41	0	0.00224775
enriched	FoxO signaling pathway	129	0	0.00224775
depleted	Phototransduction	28	0	0.00276529
enriched	Choline metabolism in cancer	97	0	0.00284959
depleted	Gastric acid secretion	75	0	0.00299131
enriched	Terpenoid backbone biosynthesis	22	0	0.00303308
enriched	Influenza A	166	0	0.00306401
depleted	Jak-STAT signaling pathway	162	0	0.0033218
enriched	Antifolate resistance	31	0	0.0033218
enriched	Estrogen signaling pathway	137	0	0.00338573
enriched	Insulin resistance	108	0	0.00338645
depleted	Glycosylphosphatidylinositol (GPI)-anchor biosynthesis	24	0	0.00368257
enriched	Phosphatidylinositol signaling system	99	0	0.00398326
enriched	Fluid shear stress and atherosclerosis	137	0	0.00401296
depleted	Ether lipid metabolism	45	0	0.00428513
depleted	Inflammatory bowel disease (IBD)	63	0	0.00428513
depleted	Adrenergic signaling in cardiomyocytes	149	0	0.00432055
depleted	Glutathione metabolism	55	0	0.00447713
depleted	Amphetamine addiction	68	0	0.0044949
depleted	Fatty acid degradation	44	0	0.00458893
depleted	Tuberculosis	176	0	0.00458893
depleted	Amoebiasis	99	0	0.00475551
depleted	Primary bile acid biosynthesis	17	0	0.00509417
enriched	C-type lectin receptor signaling pathway	104	0	0.0053549
enriched	Pyrimidine metabolism	55	0	0.00535932
enriched	Pyruvate metabolism	39	0	0.00535932
depleted	Drug metabolism - other enzymes	74	0	0.00552643
depleted	Cortisol synthesis and secretion	65	0	0.00629077
enriched	Glioma	75	0	0.00629077
enriched	Longevity regulating pathway - multiple species	62	0	0.00629077
depleted	Nicotinate and nicotinamide metabolism	36	0	0.00632822
enriched	NF-kappa B signaling pathway	101	0	0.00686522
enriched	Autophagy - animal	136	0	0.0068896
depleted	Cholesterol metabolism	48	0	0.00703137
enriched	Salmonella infection	79	0	0.00710274
enriched	Retrograde endocannabinoid signaling	147	0	0.007144
enriched	N-Glycan biosynthesis	48	0	0.00721132
depleted	Hypertrophic cardiomyopathy (HCM)	90	0	0.00733596
enriched	Bladder cancer	41	0	0.00750657
depleted	Morphine addiction	91	0	0.00759524
depleted	Serotonergic synapse	112	0	0.00764154
enriched	Chemokine signaling pathway	189	0	0.00786998
depleted	Malaria	47	0	0.00946444
enriched	Human cytomegalovirus infection	225	0	0.0103028
enriched	Longevity regulating pathway	89	0	0.010394
enriched	Dopaminergic synapse	131	0	0.0106567
depleted	Tryptophan metabolism	42	0	0.0111094
depleted	Biosynthesis of unsaturated fatty acids	27	0	0.0123494
depleted	Renin secretion	69	0	0.0128763
enriched	Platelet activation	122	0	0.013966
depleted	Thyroid hormone synthesis	74	0	0.0142165
enriched	Non-homologous end-joining	13	0	0.0146739
enriched	Platinum drug resistance	73	0	0.0146739
enriched	GnRH signaling pathway	92	0	0.014766
depleted	Phospholipase D signaling pathway	146	0	0.0149504
enriched	Fc epsilon RI signaling pathway	66	0	0.0153866
depleted	Glycosaminoglycan degradation	19	0	0.0153917
depleted	Cardiac muscle contraction	85	0	0.0158377
enriched	Fc gamma R-mediated phagocytosis	91	0	0.0165329
enriched	Glycolysis / Gluconeogenesis	66	0	0.0168357
enriched	Axon guidance	180	0	0.0168403
enriched	Parathyroid hormone synthesis, secretion and action	106	0	0.0172532
depleted	Glycosphingolipid biosynthesis - lacto and neolacto series	27	0	0.0191936
depleted	Dilated cardiomyopathy (DCM)	95	0	0.0211336
depleted	Pentose and glucuronate interconversions	29	0	0.0211369
enriched	Glyoxylate and dicarboxylate metabolism	30	0	0.0222201
enriched	Notch signaling pathway	53	0	0.027057
enriched	B cell receptor signaling pathway	78	0	0.0272047
depleted	Inflammatory mediator regulation of TRP channels	99	0	0.0285847
enriched	Melanogenesis	101	0	0.0285847
enriched	Inositol phosphate metabolism	74	0	0.030056
enriched	Prion diseases	36	0	0.0394099
enriched	Chagas disease (American trypanosomiasis)	102	0	0.040258
enriched	IL-17 signaling pathway	94	0	0.0413063
enriched	Growth hormone synthesis, secretion and action	119	0	0.0481639

## Sheet: PDCL (Brunton et al.)
MSigDB_-_V7_H_-_Hallmark
Type	Name	Number of hits	Expected score	Adjusted p-value		enriched	PRMT5>75th percentile
enriched	HALLMARK E2F TARGETS	200	0	1.20667e-38		depleted	PRMT5>75th percentile
enriched	HALLMARK MYC TARGETS V1	199	0	1.20667e-38
enriched	HALLMARK G2M CHECKPOINT	198	0	7.45493e-35
enriched	HALLMARK MYC TARGETS V2	58	0	4.27465e-33
enriched	HALLMARK OXIDATIVE PHOSPHORYLATION	200	0	1.18641e-24
enriched	HALLMARK MTORC1 SIGNALING	200	0	1.27307e-13
enriched	HALLMARK DNA REPAIR	148	0	1.35813e-09
depleted	HALLMARK COAGULATION	133	0	4.78117e-06
enriched	HALLMARK UNFOLDED PROTEIN RESPONSE	112	0	5.16378e-05
enriched	HALLMARK MITOTIC SPINDLE	197	0	0.00281198
depleted	HALLMARK MYOGENESIS	194	0	0.00909196
enriched	HALLMARK PI3K AKT MTOR SIGNALING	104	0	0.0210285
depleted	HALLMARK KRAS SIGNALING DN	185	0	0.0340434
Reactome_-_Pathways
Type	Name	Number of hits	Expected score	Adjusted p-value
enriched	Major pathway of rRNA processing in the nucleolus and cytosol	181	0	1.34231e-36
enriched	GTP hydrolysis and joining of the 60S ribosomal subunit	111	0	1.44233e-34
enriched	L13a-mediated translational silencing of Ceruloplasmin expression	110	0	4.36946e-34
enriched	Regulation of expression of SLITs and ROBOs	169	0	1.46572e-33
enriched	Eukaryotic Translation Termination	92	0	2.11958e-31
enriched	Separation of Sister Chromatids	185	0	1.81806e-30
enriched	Formation of a pool of free 40S subunits	100	0	2.1252e-30
enriched	Nonsense Mediated Decay (NMD) independent of the Exon Junction Complex (EJC)	94	0	6.16687e-30
enriched	Peptide chain elongation	88	0	2.72876e-29
enriched	Selenocysteine synthesis	92	0	4.55531e-28
enriched	Viral mRNA Translation	88	0	9.54341e-28
enriched	Nonsense Mediated Decay (NMD) enhanced by the Exon Junction Complex (EJC)	114	0	1.43903e-26
enriched	mRNA Splicing - Major Pathway	181	0	1.37842e-25
enriched	SRP-dependent cotranslational protein targeting to membrane	111	0	3.69268e-21
enriched	Orc1 removal from chromatin	70	0	5.64201e-20
enriched	Amplification of signal from unattached kinetochores via a MAD2 inhibitory signal	93	0	5.16063e-19
enriched	Mitotic Prometaphase	109	0	2.02543e-18
enriched	Resolution of Sister Chromatid Cohesion	122	0	5.98059e-18
enriched	rRNA modification in the nucleus and cytosol	61	0	1.27515e-17
enriched	RHO GTPases Activate Formins	136	0	2.89782e-17
enriched	Activation of ATR in response to replication stress	37	0	1.75823e-15
enriched	Mitochondrial translation elongation	87	0	1.75823e-15
enriched	Mitochondrial translation termination	87	0	1.75823e-15
enriched	Ribosomal scanning and start codon recognition	57	0	4.98501e-15
enriched	Translation initiation complex formation	57	0	4.98501e-15
enriched	snRNP Assembly	53	0	4.98981e-15
enriched	CDT1 association with the CDC6:ORC:origin complex	58	0	5.08896e-15
enriched	Mitochondrial translation initiation	87	0	1.0997e-14
enriched	RUNX1 regulates transcription of genes involved in differentiation of HSCs	127	0	1.0997e-14
enriched	Processing of DNA double-strand break ends	97	0	2.1292e-14
enriched	Cdc20:Phospho-APC/C mediated degradation of Cyclin A	71	0	3.56287e-14
enriched	Ub-specific processing proteases	199	0	4.0581e-14
enriched	APC/C:Cdh1 mediated degradation of Cdc20 and other APC/C:Cdh1 targeted proteins in late mitosis/early G1	71	0	7.0201e-14
enriched	CDK-mediated phosphorylation and removal of Cdc6	71	0	7.0201e-14
enriched	Transcriptional regulation by small RNAs	104	0	8.41813e-14
enriched	HDR through Single Strand Annealing (SSA)	37	0	3.0097e-13
enriched	RNA Polymerase I Promoter Escape	88	0	3.30702e-13
enriched	Activation of the pre-replicative complex	33	0	3.57079e-13
enriched	Formation of the ternary complex, and subsequently, the 43S complex	50	0	4.47372e-13
enriched	FBXL7 down-regulates AURKA during mitotic entry and in early mitosis	53	0	4.74502e-13
enriched	SCF(Skp2)-mediated degradation of p27/p21	60	0	8.4688e-13
enriched	APC/C:Cdc20 mediated degradation of Securin	66	0	1.79911e-12
enriched	Respiratory electron transport	88	0	1.79911e-12
enriched	Degradation of beta-catenin by the destruction complex	67	0	1.99454e-12
enriched	SCF-beta-TrCP mediated degradation of Emi1	54	0	2.12947e-12
enriched	Ubiquitin Mediated Degradation of Phosphorylated Cdc25A	51	0	2.73755e-12
enriched	Degradation of GLI1 by the proteasome	58	0	3.09702e-12
enriched	G2/M DNA damage checkpoint	83	0	4.08472e-12
enriched	NoRC negatively regulates rRNA expression	103	0	4.44199e-12
enriched	Vif-mediated degradation of APOBEC3G	53	0	4.64769e-12
enriched	HDR through Homologous Recombination (HRR)	48	0	7.14381e-12
enriched	UCH proteinases	101	0	9.58451e-12
enriched	Autodegradation of Cdh1 by Cdh1:APC/C	63	0	1.15781e-11
enriched	Presynaptic phase of homologous DNA pairing and strand exchange	39	0	1.32443e-11
enriched	Regulation of activated PAK-2p34 by proteasome mediated degradation	49	0	1.45872e-11
enriched	AUF1 (hnRNP D0) binds and destabilizes mRNA	55	0	1.60209e-11
enriched	Negative regulation of NOTCH4 signaling	54	0	1.72032e-11
enriched	GLI3 is processed to GLI3R by the proteasome	58	0	2.45667e-11
enriched	Autodegradation of the E3 ubiquitin ligase COP1	51	0	2.52944e-11
enriched	Dual incision in TC-NER	65	0	4.85594e-11
enriched	Regulation of HSF1-mediated heat shock response	69	0	5.19105e-11
enriched	G2/M Checkpoints	50	0	5.98409e-11
enriched	tRNA processing in the nucleus	57	0	7.85257e-11
enriched	Mitochondrial protein import	63	0	8.86483e-11
enriched	Transport of Mature mRNA derived from an Intron-Containing Transcript	73	0	1.41717e-10
enriched	B-WICH complex positively regulates rRNA expression	89	0	1.88127e-10
enriched	Degradation of GLI2 by the proteasome	58	0	1.88127e-10
enriched	Meiotic recombination	84	0	2.07562e-10
enriched	The role of GTSE1 in G2/M progression after G2 checkpoint	75	0	2.18202e-10
enriched	Ubiquitin-dependent degradation of Cyclin D	51	0	2.20444e-10
enriched	Vpu mediated degradation of CD4	51	0	2.20444e-10
enriched	Deposition of new CENPA-containing nucleosomes at the centromere	72	0	2.32073e-10
enriched	NIK-->noncanonical NF-kB signaling	58	0	3.29319e-10
enriched	Cytosolic tRNA aminoacylation	24	0	4.09637e-10
enriched	Dectin-1 mediated noncanonical NF-kB signaling	59	0	1.06638e-09
enriched	Degradation of DVL	56	0	1.06638e-09
enriched	RMTs methylate histone arginines	78	0	1.1348e-09
enriched	Gap-filling DNA repair synthesis and ligation in TC-NER	64	0	1.84319e-09
enriched	Condensation of Prophase Chromosomes	72	0	2.22113e-09
enriched	Oxygen-dependent proline hydroxylation of Hypoxia-inducible Factor Alpha	65	0	2.37688e-09
enriched	Hh mutants that don't undergo autocatalytic processing are degraded by ERAD	55	0	3.4847e-09
enriched	Complex I biogenesis	55	0	3.95137e-09
enriched	Dual Incision in GG-NER	40	0	4.78781e-09
enriched	SUMOylation of DNA replication proteins	45	0	5.28425e-09
enriched	HDACs deacetylate histones	94	0	5.86724e-09
enriched	Degradation of AXIN	54	0	7.97821e-09
enriched	Viral Messenger RNA Synthesis	43	0	1.09399e-08
enriched	Defective CFTR causes cystic fibrosis	60	0	1.47616e-08
enriched	Processing of Capped Intron-Containing Pre-mRNA	37	0	1.89931e-08
enriched	Nuclear import of Rev protein	33	0	2.02706e-08
enriched	Regulation of RUNX3 expression and activity	55	0	2.28718e-08
enriched	Regulation of TP53 Activity through Phosphorylation	92	0	2.6276e-08
enriched	Regulation of RUNX2 expression and activity	72	0	2.88989e-08
enriched	Formation of TC-NER Pre-Incision Complex	53	0	3.00061e-08
enriched	Regulation of ornithine decarboxylase (ODC)	50	0	3.00061e-08
enriched	Activation of NF-kappaB in B cells	66	0	3.30649e-08
enriched	HATs acetylate histones	142	0	4.61182e-08
enriched	Rev-mediated nuclear export of HIV RNA	34	0	8.36521e-08
enriched	Transport of the SLBP independent Mature mRNA	34	0	8.36521e-08
enriched	Assembly of the pre-replicative complex	15	0	9.49534e-08
enriched	Activation of anterior HOX genes in hindbrain development during early embryogenesis	120	0	1.03592e-07
enriched	Regulation of PTEN stability and activity	68	0	1.19015e-07
enriched	Cyclin A/B1/B2 associated events during G2/M transition	25	0	1.2162e-07
enriched	RNA polymerase II transcribes snRNA genes	74	0	1.24122e-07
enriched	PRC2 methylates histones and DNA	71	0	1.3741e-07
enriched	SIRT1 negatively regulates rRNA expression	66	0	1.3741e-07
enriched	CLEC7A (Dectin-1) signaling	79	0	1.45587e-07
enriched	NEP/NS2 Interacts with the Cellular Export Machinery	31	0	1.46612e-07
enriched	Resolution of D-loop Structures through Synthesis-Dependent Strand Annealing (SDSA)	26	0	1.61007e-07
enriched	Hedgehog ligand biogenesis	59	0	1.68443e-07
enriched	Transport of Mature mRNA Derived from an Intronless Transcript	41	0	2.03026e-07
enriched	Asymmetric localization of PCP proteins	63	0	2.04236e-07
enriched	Vpr-mediated nuclear import of PICs	33	0	2.10628e-07
enriched	DNA Damage/Telomere Stress Induced Senescence	64	0	2.16865e-07
enriched	SUMOylation of SUMOylation proteins	34	0	2.25764e-07
enriched	Regulation of RAS by GAPs	67	0	2.29623e-07
enriched	RNA Polymerase III Abortive And Retractive Initiation	41	0	2.78445e-07
enriched	Transport of the SLBP Dependant Mature mRNA	35	0	2.80237e-07
enriched	TNFR2 non-canonical NF-kB pathway	67	0	3.5573e-07
enriched	Cristae formation	31	0	3.70932e-07
enriched	RNA Polymerase II Transcription Termination	65	0	3.83024e-07
enriched	Cross-presentation of soluble exogenous antigens (endosomes)	49	0	3.87808e-07
enriched	Homologous DNA Pairing and Strand Exchange	25	0	3.87808e-07
enriched	RNA Polymerase I Transcription Termination	30	0	3.87808e-07
enriched	Estrogen-dependent gene expression	148	0	5.57641e-07
enriched	Recognition of DNA damage by PCNA-containing replication complex	30	0	5.8317e-07
enriched	MAPK6/MAPK4 signaling	87	0	6.62979e-07
enriched	Transcription-Coupled Nucleotide Excision Repair (TC-NER)	44	0	6.97939e-07
enriched	Nuclear Pore Complex (NPC) Disassembly	35	0	7.10903e-07
enriched	mRNA 3'-end processing	56	0	8.69774e-07
enriched	mRNA Splicing - Minor Pathway	52	0	9.70601e-07
enriched	Activated PKN1 stimulates transcription of AR (androgen receptor) regulated genes KLK2 and KLK3	65	0	1.14737e-06
enriched	Senescence-Associated Secretory Phenotype (SASP)	108	0	1.27757e-06
enriched	Transport of Ribonucleoproteins into the Host Nucleus	31	0	1.43795e-06
enriched	DNA methylation	63	0	1.49938e-06
enriched	RNA Polymerase I Promoter Opening	61	0	1.64006e-06
enriched	FCERI mediated NF-kB activation	79	0	2.06426e-06
enriched	Hedgehog 'on' state	72	0	2.10132e-06
enriched	tRNA modification in the nucleus and cytosol	37	0	2.17243e-06
enriched	Interleukin-1 signaling	87	0	2.55383e-06
enriched	NS1 Mediated Effects on Host Pathways	37	0	2.70898e-06
depleted	RAF/MAP kinase cascade	118	0	4.07172e-06
enriched	Unwinding of DNA	12	0	4.30428e-06
enriched	RNA Polymerase III Transcription Initiation From Type 3 Promoter	28	0	5.39809e-06
enriched	Cleavage of the damaged purine	54	0	6.07624e-06
enriched	Recognition and association of DNA glycosylase with site containing an affected purine	54	0	6.07624e-06
enriched	RNA Polymerase I Transcription Initiation	46	0	6.13102e-06
enriched	Packaging Of Telomere Ends	50	0	6.55379e-06
enriched	Defective TPR may confer susceptibility towards thyroid papillary carcinoma (TPC)	31	0	6.61519e-06
enriched	Regulation of Glucokinase by Glucokinase Regulatory Protein	31	0	6.61519e-06
enriched	ERCC6 (CSB) and EHMT2 (G9a) positively regulate rRNA expression	74	0	7.32477e-06
enriched	Regulation of PLK1 Activity at G2/M Transition	87	0	9.86723e-06
enriched	Resolution of D-loop Structures through Holliday Junction Intermediates	33	0	1.19285e-05
enriched	Transcriptional regulation of granulopoiesis	88	0	1.22696e-05
enriched	Downstream TCR signaling	95	0	1.52138e-05
enriched	RNA Polymerase III Transcription Initiation From Type 1 Promoter	28	0	1.64504e-05
enriched	Selenoamino acid metabolism	11	0	2.02608e-05
enriched	RNA Polymerase II Pre-transcription Events	80	0	2.40728e-05
enriched	RNA Polymerase III Transcription Termination	23	0	2.53137e-05
enriched	HIV Transcription Initiation	46	0	2.55147e-05
enriched	RNA Polymerase II HIV Promoter Escape	46	0	2.55147e-05
enriched	RNA Polymerase II Promoter Escape	46	0	2.55147e-05
enriched	RNA Polymerase II Transcription Initiation	46	0	2.55147e-05
enriched	RNA Polymerase II Transcription Initiation And Promoter Clearance	46	0	2.55147e-05
enriched	RNA Polymerase II Transcription Pre-Initiation And Promoter Opening	46	0	2.55147e-05
enriched	Transcription of the HIV genome	46	0	2.55147e-05
enriched	SUMOylation of RNA binding proteins	46	0	2.97816e-05
enriched	Telomere Extension By Telomerase	6	0	3.38895e-05
enriched	Cleavage of the damaged pyrimidine	59	0	3.63953e-05
enriched	Recognition and association of DNA glycosylase with site containing an affected pyrimidine	59	0	3.63953e-05
enriched	RNA Polymerase III Transcription Initiation From Type 2 Promoter	27	0	4.22615e-05
enriched	TP53 Regulates Transcription of DNA Repair Genes	61	0	4.38241e-05
enriched	SUMOylation of chromatin organization proteins	70	0	4.57994e-05
enriched	mRNA Capping	28	0	4.58631e-05
enriched	Nonhomologous End-Joining (NHEJ)	68	0	4.72963e-05
enriched	Formation of HIV elongation complex in the absence of HIV Tat	44	0	6.15501e-05
enriched	Formation of HIV-1 elongation complex containing HIV-1 Tat	42	0	6.59944e-05
enriched	SUMOylation of DNA damage response and repair proteins	76	0	6.59944e-05
enriched	SUMOylation of ubiquitinylation proteins	38	0	6.59944e-05
enriched	KSRP (KHSRP) binds and destabilizes mRNA	17	0	6.89346e-05
enriched	Formation of ATP by chemiosmotic coupling	18	0	6.98502e-05
enriched	G1/S-Specific Transcription	28	0	6.98502e-05
enriched	ABC-family proteins mediated transport	80	0	7.33434e-05
enriched	Formation of Incision Complex in GG-NER	42	0	7.83301e-05
enriched	FGFR2 alternative splicing	26	0	0.000102568
enriched	Formation of the beta-catenin:TCF transactivating complex	86	0	0.00011537
enriched	Meiotic synapsis	77	0	0.000121253
enriched	Gap-filling DNA repair synthesis and ligation in GG-NER	25	0	0.000125678
enriched	AURKA Activation by TPX2	72	0	0.000152732
enriched	E2F-enabled inhibition of pre-replication complex formation	9	0	0.000152732
enriched	Recruitment and ATM-mediated phosphorylation of repair and signaling proteins at DNA double strand breaks	75	0	0.00017145
enriched	Removal of the Flap Intermediate	14	0	0.000187252
depleted	Post-translational protein phosphorylation	104	0	0.000211257
enriched	Oxidative Stress Induced Senescence	122	0	0.000224006
enriched	Metalloprotease DUBs	37	0	0.000259611
enriched	HSP90 chaperone cycle for steroid hormone receptors (SHR)	53	0	0.00032705
enriched	Butyrate Response Factor 1 (BRF1) binds and destabilizes mRNA	17	0	0.000347484
enriched	Pre-NOTCH Transcription and Translation	91	0	0.000347484
enriched	Tristetraprolin (TTP, ZFP36) binds and destabilizes mRNA	17	0	0.000347484
enriched	Tat-mediated elongation of the HIV-1 transcript	40	0	0.0003485
enriched	RNA Polymerase III Chain Elongation	18	0	0.000353322
enriched	DNA Damage Recognition in GG-NER	38	0	0.000358583
enriched	RNA Pol II CTD phosphorylation and interaction with CE	26	0	0.000365519
enriched	RNA Pol II CTD phosphorylation and interaction with CE during HIV infection	26	0	0.000365519
enriched	Anchoring of the basal body to the plasma membrane	97	0	0.000413909
enriched	Chk1/Chk2(Cds1) mediated inactivation of Cyclin B:Cdk1 complex	13	0	0.000419692
depleted	Regulation of Complement cascade	43	0	0.000427532
enriched	APC-Cdc20 mediated degradation of Nek2A	25	0	0.000441728
enriched	ISG15 antiviral mechanism	72	0	0.000521099
enriched	Loss of Nlp from mitotic centrosomes	69	0	0.000538531
enriched	Loss of proteins required for interphase microtubule organization from the centrosome	69	0	0.000538531
enriched	PCNA-Dependent Long Patch Base Excision Repair	21	0	0.000564769
depleted	Neurexins and neuroligins	55	0	0.000566744
enriched	Cytosolic sensors of pathogen-associated DNA	22	0	0.000598501
enriched	Signaling by FGFR2 IIIa TM	19	0	0.000598501
enriched	Purine ribonucleoside monophosphate biosynthesis	12	0	0.000605936
enriched	Recruitment of mitotic centrosome proteins and complexes	81	0	0.000658106
enriched	Folding of actin by CCT/TriC	10	0	0.000812641
depleted	G alpha (i) signalling events	228	0	0.000970186
enriched	ER-Phagosome pathway	82	0	0.00102644
enriched	Chromatin modifying enzymes	20	0	0.00124418
enriched	Gene and protein expression by JAK-STAT signaling after Interleukin-12 stimulation	37	0	0.00124418
enriched	Translesion synthesis by POLK	17	0	0.00125312
depleted	Regulation of Insulin-like Growth Factor (IGF) transport and uptake by Insulin-like Growth Factor Binding Proteins (IGFBPs)	120	0	0.00126994
enriched	Formation of the Early Elongation Complex	32	0	0.00129329
enriched	Formation of the HIV-1 Early Elongation Complex	32	0	0.00129329
enriched	Polymerase switching	14	0	0.00137229
enriched	Polymerase switching on the C-strand of the telomere	14	0	0.00137229
enriched	Recruitment of NuMA to mitotic centrosomes	92	0	0.00150295
enriched	Processing of Intronless Pre-mRNAs	19	0	0.00155967
enriched	Regulation of APC/C activators between G1/S and early anaphase	24	0	0.00184605
enriched	Neddylation	229	0	0.00193288
enriched	Citric acid cycle (TCA cycle)	22	0	0.00199629
enriched	RUNX1 regulates genes involved in megakaryocyte differentiation and platelet function	95	0	0.00209453
enriched	Translesion Synthesis by POLH	19	0	0.00209453
enriched	Termination of translesion DNA synthesis	32	0	0.00239666
enriched	tRNA processing in the mitochondrion	5	0	0.00246845
depleted	Constitutive Signaling by Aberrant PI3K in Cancer	71	0	0.00260296
enriched	APC/C:Cdc20 mediated degradation of Cyclin B	23	0	0.00262087
enriched	CDC6 association with the ORC:origin complex	11	0	0.00266648
enriched	mRNA decay by 3' to 5' exoribonuclease	16	0	0.00280826
enriched	Pink/Parkin Mediated Mitophagy	22	0	0.002862
enriched	Translesion synthesis by REV1	16	0	0.002862
enriched	E3 ubiquitin ligases ubiquitinate target proteins	59	0	0.00320502
enriched	TP53 Regulates Metabolic Genes	86	0	0.0036555
enriched	Formation of RNA Pol II elongation complex	57	0	0.00397551
enriched	Mismatch repair (MMR) directed by MSH2:MSH3 (MutSbeta)	14	0	0.00413477
enriched	Mismatch repair (MMR) directed by MSH2:MSH6 (MutSalpha)	14	0	0.00413477
depleted	Common Pathway of Fibrin Clot Formation	22	0	0.00512162
enriched	TP53 Regulates Transcription of Genes Involved in G2 Cell Cycle Arrest	18	0	0.00548724
enriched	Synthesis of active ubiquitin: roles of E1 and E2 enzymes	30	0	0.0065637
enriched	Synthesis of diphthamide-EEF2	8	0	0.00677808
enriched	Cyclin D associated events in G1	44	0	0.00745305
enriched	Assembly of the ORC complex at the origin of replication	6	0	0.00818499
enriched	Transcription of E2F targets under negative control by DREAM complex	19	0	0.00822954
enriched	APC/C:Cdc20 mediated degradation of mitotic proteins	20	0	0.00919594
enriched	Inactivation of APC/C via direct inhibition of the APC/C complex	20	0	0.00919594
enriched	Switching of origins to a post-replicative state	6	0	0.00991388
enriched	RNA Polymerase II Transcription Elongation	55	0	0.0100816
enriched	PKMTs methylate histone lysines	71	0	0.0104435
enriched	Translesion synthesis by POLI	17	0	0.0110529
enriched	Fanconi Anemia Pathway	40	0	0.0111227
enriched	Polo-like kinase mediated events	16	0	0.0113448
enriched	Regulation of TP53 Degradation	36	0	0.0114764
enriched	SLBP independent Processing of Histone Pre-mRNAs	10	0	0.0114764
enriched	Removal of the Flap Intermediate from the C-strand	10	0	0.0118874
enriched	Formation of tubulin folding intermediates by CCT/TriC	24	0	0.0129554
enriched	Phosphorylation of the APC/C	19	0	0.0134184
enriched	rRNA processing in the mitochondrion	4	0	0.0160954
enriched	Processive synthesis on the lagging strand	10	0	0.0161646
enriched	DNA replication initiation	8	0	0.0187439
enriched	Telomere C-strand synthesis initiation	8	0	0.0187439
enriched	HIV elongation arrest and recovery	33	0	0.0190845
enriched	Pausing and recovery of HIV elongation	33	0	0.0190845
enriched	Pausing and recovery of Tat-mediated HIV elongation	31	0	0.0196337
enriched	Tat-mediated HIV elongation arrest and recovery	31	0	0.0196337
enriched	Pyruvate metabolism	20	0	0.0203484
depleted	PI3K Cascade	35	0	0.0208331
enriched	Prefoldin mediated transfer of substrate to CCT/TriC	27	0	0.0218593
enriched	Biosynthesis of the N-glycan precursor (dolichol lipid-linked oligosaccharide, LLO) and transfer to a nascent protein	15	0	0.025914
depleted	ECM proteoglycans	75	0	0.026227
enriched	Phosphorylation of Emi1	6	0	0.0264667
depleted	Surfactant metabolism	27	0	0.0274643
enriched	HSF1 activation	12	0	0.0306457
enriched	Regulation of pyruvate dehydrogenase (PDH) complex	15	0	0.03235
enriched	G0 and Early G1	18	0	0.0331421
depleted	Cell surface interactions at the vascular wall	82	0	0.0332851
enriched	APOBEC3G mediated resistance to HIV-1 infection	5	0	0.0337701
enriched	Cell-extracellular matrix interactions	12	0	0.0361619
depleted	Endogenous sterols	23	0	0.0367409
enriched	tRNA modification in the mitochondrion	9	0	0.0367409
depleted	Initial triggering of complement	14	0	0.0382815
enriched	COPI-independent Golgi-to-ER retrograde traffic	49	0	0.0385341
enriched	Generic Transcription Pathway	340	0	0.0400958
enriched	Cytosolic iron-sulfur cluster assembly	13	0	0.0405508
enriched	SLBP Dependent Processing of Replication-Dependent Histone Pre-mRNAs	11	0	0.0410631
enriched	Recycling of eIF2:GDP	8	0	0.0416783
enriched	Antigen processing: Ubiquitination & Proteasome degradation	303	0	0.0419603
enriched	Assembly Of The HIV Virion	5	0	0.0435232
enriched	Metabolism of folate and pterines	16	0	0.0436066
depleted	Scavenging by Class H Receptors	4	0	0.0443514
enriched	SMAD2/SMAD3:SMAD4 heterotrimer regulates transcription	32	0	0.0448439
enriched	Phosphorylation of proteins involved in the G2/M transition by Cyclin A:Cdc2 complexes	3	0	0.0479429
enriched	Processing of SMDT1	16	0	0.049754
KEGG_-_Pathways
Type	Name	Number of hits	Expected score	Adjusted p-value
enriched	Ribosome	131	0	4.0781e-35
enriched	RNA transport	155	0	7.05936e-25
enriched	Ribosome biogenesis in eukaryotes	74	0	3.64594e-20
enriched	Spliceosome	131	0	1.89403e-16
enriched	Oxidative phosphorylation	130	0	2.5933e-14
enriched	Parkinson disease	138	0	1.82204e-13
enriched	Cell cycle	124	0	1.03641e-11
enriched	DNA replication	36	0	2.52863e-11
enriched	Proteasome	43	0	3.05216e-10
enriched	Huntington disease	189	0	1.83378e-09
enriched	Homologous recombination	41	0	4.82352e-08
enriched	mRNA surveillance pathway	85	0	6.95215e-08
enriched	Nucleotide excision repair	44	0	2.06322e-07
enriched	RNA degradation	73	0	2.52775e-07
enriched	Aminoacyl-tRNA biosynthesis	44	0	3.55172e-06
enriched	Thermogenesis	226	0	4.73116e-06
enriched	Alzheimer disease	165	0	1.84004e-05
enriched	RNA polymerase	31	0	3.73754e-05
enriched	Non-alcoholic fatty liver disease (NAFLD)	146	0	5.27717e-05
enriched	Mismatch repair	23	0	0.000135683
enriched	Citrate cycle (TCA cycle)	29	0	0.000535446
depleted	Staphylococcus aureus infection	83	0	0.000797881
enriched	Basal transcription factors	42	0	0.000810265
enriched	Fanconi anemia pathway	54	0	0.000810265
depleted	Complement and coagulation cascades	75	0	0.00114655
enriched	Systemic lupus erythematosus	121	0	0.00114655
enriched	Oocyte meiosis	118	0	0.00218118
depleted	Neuroactive ligand-receptor interaction	297	0	0.00231383
enriched	Alcoholism	176	0	0.00231383
enriched	Carbon metabolism	114	0	0.00322606
enriched	Herpes simplex virus 1 infection	471	0	0.00375965
depleted	ECM-receptor interaction	86	0	0.00665741
depleted	ABC transporters	45	0	0.0258436
enriched	Viral carcinogenesis	197	0	0.0337875
depleted	Steroid hormone biosynthesis	55	0	0.0395299
depleted	Arrhythmogenic right ventricular cardiomyopathy (ARVC)	74	0	0.04361

## Sheet: primary_murine_lines
Reactome_-_Pathways
Type	Name	Number of hits	Expected score	Adjusted p-value		enriched	PRMT5>75th percentile
enriched	Major pathway of rRNA processing in the nucleolus and cytosol	164	0	3.06748e-33		depleted	PRMT5>75th percentile
enriched	mRNA Splicing - Major Pathway	169	0	3.59103e-30
enriched	GTP hydrolysis and joining of the 60S ribosomal subunit	103	0	1.74846e-17
enriched	L13a-mediated translational silencing of Ceruloplasmin expression	102	0	2.84847e-17
enriched	Nonsense Mediated Decay (NMD) enhanced by the Exon Junction Complex (EJC)	105	0	3.96803e-14
enriched	Formation of a pool of free 40S subunits	92	0	4.05071e-14
enriched	Transcriptional regulation by small RNAs	99	0	2.08953e-12
enriched	Nonsense Mediated Decay (NMD) independent of the Exon Junction Complex (EJC)	85	0	5.82585e-12
enriched	Transport of Mature mRNA derived from an Intron-Containing Transcript	68	0	9.09838e-12
enriched	snRNP Assembly	47	0	2.92345e-11
enriched	Mitochondrial translation elongation	83	0	2.05516e-10
enriched	Mitochondrial translation termination	85	0	2.05516e-10
enriched	SRP-dependent cotranslational protein targeting to membrane	83	0	5.49464e-10
enriched	SUMOylation of DNA replication proteins	42	0	5.49464e-10
enriched	Ribosomal scanning and start codon recognition	57	0	5.69078e-10
enriched	Translation initiation complex formation	57	0	5.69078e-10
enriched	Transport of Mature mRNA Derived from an Intronless Transcript	39	0	8.67259e-10
enriched	RNA Polymerase II Transcription Termination	62	0	8.23151e-09
enriched	Separation of Sister Chromatids	179	0	8.23151e-09
enriched	B-WICH complex positively regulates rRNA expression	83	0	1.26974e-08
enriched	Transport of the SLBP independent Mature mRNA	33	0	3.6392e-08
enriched	RNA Polymerase I Promoter Escape	82	0	6.90275e-08
enriched	Formation of the ternary complex, and subsequently, the 43S complex	50	0	9.16239e-08
enriched	Condensation of Prophase Chromosomes	68	0	9.73748e-08
enriched	mRNA Splicing - Minor Pathway	47	0	1.08904e-07
enriched	Transport of the SLBP Dependant Mature mRNA	34	0	1.35818e-07
enriched	DNA Damage/Telomere Stress Induced Senescence	66	0	1.78112e-07
enriched	mRNA 3'-end processing	53	0	2.18453e-07
enriched	Nuclear Pore Complex (NPC) Disassembly	31	0	2.39938e-07
enriched	SUMOylation of RNA binding proteins	45	0	2.96279e-07
enriched	SUMOylation of SUMOylation proteins	33	0	3.25074e-07
enriched	Senescence-Associated Secretory Phenotype (SASP)	90	0	3.25074e-07
enriched	SUMOylation of chromatin organization proteins	65	0	3.36175e-07
enriched	Resolution of Sister Chromatid Cohesion	116	0	5.04301e-07
enriched	PRC2 methylates histones and DNA	68	0	6.49321e-07
enriched	RMTs methylate histone arginines	64	0	7.05001e-07
enriched	Estrogen-dependent gene expression	107	0	1.08651e-06
enriched	Regulation of Glucokinase by Glucokinase Regulatory Protein	29	0	1.62993e-06
enriched	Amplification of signal from unattached kinetochores via a MAD2 inhibitory signal	89	0	1.85706e-06
enriched	Mitotic Prometaphase	104	0	5.89427e-06
depleted	Ion channel transport	21	0	7.29258e-06
enriched	Tristetraprolin (TTP, ZFP36) binds and destabilizes mRNA	15	0	7.29258e-06
enriched	Regulation of HSF1-mediated heat shock response	64	0	7.91201e-06
enriched	SUMOylation of DNA damage response and repair proteins	71	0	9.9759e-06
depleted	Macroautophagy	62	0	1.39442e-05
enriched	Activation of ATR in response to replication stress	34	0	1.98391e-05
enriched	SUMOylation of ubiquitinylation proteins	37	0	2.86411e-05
enriched	SIRT1 negatively regulates rRNA expression	58	0	2.91853e-05
enriched	Packaging Of Telomere Ends	53	0	3.09316e-05
depleted	Neutrophil degranulation	429	0	3.59635e-05
enriched	RUNX1 regulates genes involved in megakaryocyte differentiation and platelet function	73	0	4.16461e-05
enriched	UCH proteinases	94	0	4.90587e-05
enriched	Oxidative Stress Induced Senescence	99	0	5.33855e-05
enriched	Recognition and association of DNA glycosylase with site containing an affected purine	54	0	6.15849e-05
enriched	Processing of DNA double-strand break ends	91	0	6.82942e-05
depleted	Insulin receptor recycling	23	0	7.13651e-05
enriched	RHO GTPases Activate Formins	130	0	8.52044e-05
depleted	Transferrin endocytosis and recycling	28	0	9.71211e-05
enriched	RNA polymerase II transcribes snRNA genes	69	0	9.71211e-05
enriched	Activated PKN1 stimulates transcription of AR (androgen receptor) regulated genes KLK2 and KLK3	60	0	0.000101154
enriched	NoRC negatively regulates rRNA expression	56	0	0.000106038
enriched	Activation of the pre-replicative complex	30	0	0.000120003
enriched	Processing of Capped Intron-Containing Pre-mRNA	36	0	0.000122783
enriched	Butyrate Response Factor 1 (BRF1) binds and destabilizes mRNA	15	0	0.000163246
enriched	RNA Polymerase I Promoter Opening	57	0	0.000203435
enriched	KSRP (KHSRP) binds and destabilizes mRNA	14	0	0.000246478
enriched	Formation of the beta-catenin:TCF transactivating complex	79	0	0.000304608
enriched	Cleavage of the damaged purine	57	0	0.000404002
enriched	PKMTs methylate histone lysines	57	0	0.000404002
enriched	Deposition of new CENPA-containing nucleosomes at the centromere	72	0	0.000465437
depleted	Respiratory electron transport	39	0	0.000518458
enriched	RNA Polymerase II Pre-transcription Events	73	0	0.00076283
enriched	RNA Polymerase III Transcription Initiation From Type 1 Promoter	26	0	0.00076283
depleted	Amino acids regulate mTORC1	51	0	0.00080176
enriched	Interconversion of nucleotide di- and triphosphates	25	0	0.000881839
enriched	RNA Polymerase III Transcription Initiation From Type 3 Promoter	26	0	0.00107623
enriched	APC/C:Cdh1 mediated degradation of Cdc20 and other APC/C:Cdh1 targeted proteins in late mitosis/early G1	71	0	0.00139871
enriched	CDK-mediated phosphorylation and removal of Cdc6	71	0	0.00139871
enriched	Regulation of APC/C activators between G1/S and early anaphase	24	0	0.00139871
enriched	RNA Polymerase III Transcription Initiation From Type 2 Promoter	25	0	0.00163308
enriched	Dual incision in TC-NER	63	0	0.00231719
enriched	Gap-filling DNA repair synthesis and ligation in TC-NER	60	0	0.00239337
enriched	Recycling of eIF2:GDP	8	0	0.00243353
enriched	Phosphorylation of Emi1	6	0	0.0027845
enriched	Purine ribonucleoside monophosphate biosynthesis	12	0	0.0027845
enriched	Ub-specific processing proteases	178	0	0.00285149
enriched	RNA Polymerase I Transcription Initiation	42	0	0.00294794
depleted	Regulation of Insulin-like Growth Factor (IGF) transport and uptake by Insulin-like Growth Factor Binding Proteins (IGFBPs)	99	0	0.00315789
enriched	G2/M DNA damage checkpoint	77	0	0.00337234
enriched	AURKA Activation by TPX2	71	0	0.00342269
depleted	ROS and RNS production in phagocytes	31	0	0.00395366
enriched	Orc1 removal from chromatin	69	0	0.00410649
depleted	Post-translational protein phosphorylation	94	0	0.00421187
enriched	HDR through Single Strand Annealing (SSA)	33	0	0.00450328
enriched	PCNA-Dependent Long Patch Base Excision Repair	18	0	0.00450328
enriched	Metabolism of polyamines	4	0	0.00461894
enriched	Association of TriC/CCT with target proteins during biosynthesis	9	0	0.00477235
enriched	RNA Polymerase II Promoter Escape	43	0	0.00572428
enriched	RNA Polymerase II Transcription Initiation	43	0	0.00572428
enriched	RNA Polymerase II Transcription Initiation And Promoter Clearance	43	0	0.00572428
enriched	RNA Polymerase II Transcription Pre-Initiation And Promoter Opening	43	0	0.00572428
enriched	Recruitment of mitotic centrosome proteins and complexes	77	0	0.00659511
enriched	Cdc20:Phospho-APC/C mediated degradation of Cyclin A	71	0	0.00715895
depleted	Glycosphingolipid metabolism	36	0	0.00976133
enriched	HDR through Homologous Recombination (HRR)	46	0	0.0123962
enriched	Dual Incision in GG-NER	39	0	0.0125882
enriched	Loss of Nlp from mitotic centrosomes	68	0	0.0162391
enriched	Loss of proteins required for interphase microtubule organization from the centrosome	68	0	0.0162391
enriched	Regulation of TP53 Activity through Phosphorylation	82	0	0.0163265
depleted	Peroxisomal protein import	60	0	0.0166571
enriched	Conversion from APC/C:Cdc20 to APC/C:Cdh1 in late anaphase	19	0	0.0169403
enriched	Phosphorylation of the APC/C	19	0	0.0169403
depleted	Toll Like Receptor 4 (TLR4) Cascade	13	0	0.0172823
enriched	Recruitment of NuMA to mitotic centrosomes	88	0	0.020172
enriched	Nonhomologous End-Joining (NHEJ)	63	0	0.0209437
enriched	HATs acetylate histones	63	0	0.0213559
enriched	mRNA decay by 3' to 5' exoribonuclease	15	0	0.0213559
enriched	Deadenylation of mRNA	26	0	0.0217413
enriched	Polymerase switching	14	0	0.0217413
enriched	Polymerase switching on the C-strand of the telomere	14	0	0.0217413
enriched	Condensation of Prometaphase Chromosomes	8	0	0.0231828
enriched	Recruitment and ATM-mediated phosphorylation of repair and signaling proteins at DNA double strand breaks	71	0	0.0233164
enriched	Assembly of the pre-replicative complex	14	0	0.023516
enriched	Regulation of PLK1 Activity at G2/M Transition	85	0	0.023516
depleted	Cholesterol biosynthesis	20	0	0.0236665
enriched	APC/C:Cdc20 mediated degradation of Securin	66	0	0.0239257
enriched	Apoptosis induced DNA fragmentation	13	0	0.0240753
enriched	Activation of the mRNA upon binding of the cap-binding complex and eIFs, and subsequent binding to 43S	7	0	0.0248522
enriched	Pyrimidine biosynthesis	3	0	0.0286015
enriched	SCF(Skp2)-mediated degradation of p27/p21	59	0	0.0289848
enriched	mRNA decay by 5' to 3' exoribonuclease	13	0	0.0307225
enriched	RNA Polymerase II Transcription Elongation	51	0	0.0312146
enriched	Processing of Intronless Pre-mRNAs	18	0	0.0321656
depleted	TBC/RABGAPs	32	0	0.035326
enriched	CDT1 association with the CDC6:ORC:origin complex	57	0	0.0354723
enriched	Transcriptional Regulation by E2F6	23	0	0.0354723
enriched	Autodegradation of Cdh1 by Cdh1:APC/C	62	0	0.03561
enriched	APC/C:Cdc20 mediated degradation of mitotic proteins	20	0	0.036854
enriched	Inactivation of APC/C via direct inhibition of the APC/C complex	20	0	0.036854
depleted	Complex I biogenesis	46	0	0.0373499
enriched	SUMOylation of transcription cofactors	37	0	0.0373499
depleted	Energy dependent regulation of mTOR by LKB1-AMPK	27	0	0.0401228
depleted	NCAM1 interactions	16	0	0.0405859
enriched	TP53 Regulates Transcription of DNA Repair Genes	41	0	0.0416376
enriched	Formation of RNA Pol II elongation complex	53	0	0.043025
enriched	RNA Polymerase I Transcription Termination	28	0	0.0485113
KEGG_-_Pathways
Type	Name	Number of hits	Expected score	Adjusted p-value
enriched	RNA transport	152	0	2.03612e-30
enriched	Spliceosome	126	0	1.47994e-21
enriched	Ribosome biogenesis in eukaryotes	74	0	1.75439e-18
enriched	Ribosome	127	0	1.02375e-17
depleted	Lysosome	116	0	6.1719e-11
depleted	Oxidative phosphorylation	110	0	7.70365e-08
enriched	Aminoacyl-tRNA biosynthesis	44	0	6.85597e-07
enriched	mRNA surveillance pathway	82	0	1.06925e-06
enriched	DNA replication	32	0	8.62517e-06
enriched	RNA degradation	74	0	1.164e-05
depleted	Rheumatoid arthritis	66	0	2.73873e-05
depleted	Alzheimer disease	150	0	4.81925e-05
enriched	Cell cycle	122	0	7.19788e-05
enriched	RNA polymerase	28	0	7.19788e-05
enriched	Systemic lupus erythematosus	90	0	8.89262e-05
depleted	Tuberculosis	131	0	0.000632466
depleted	Steroid hormone biosynthesis	51	0	0.000738584
depleted	Neuroactive ligand-receptor interaction	200	0	0.000934899
depleted	Collecting duct acid secretion	23	0	0.00102878
depleted	Synaptic vesicle cycle	59	0	0.00109867
depleted	Other glycan degradation	17	0	0.00112126
depleted	Fatty acid degradation	42	0	0.00144494
depleted	Chemical carcinogenesis	68	0	0.00166864
depleted	Peroxisome	81	0	0.00166864
depleted	Phagosome	129	0	0.00281809
depleted	Drug metabolism - cytochrome P450	56	0	0.00363375
enriched	Nucleotide excision repair	41	0	0.00363375
depleted	Non-alcoholic fatty liver disease (NAFLD)	138	0	0.00410535
depleted	Valine, leucine and isoleucine degradation	51	0	0.00410535
depleted	NOD-like receptor signaling pathway	141	0	0.00425695
enriched	Mismatch repair	20	0	0.00724358
enriched	Viral carcinogenesis	196	0	0.010979
depleted	Endocytosis	230	0	0.0136012
depleted	Autophagy - animal	131	0	0.0161259
depleted	beta-Alanine metabolism	30	0	0.0186682
depleted	Glycosphingolipid biosynthesis - globo and isoglobo series	14	0	0.0223329
depleted	Kaposi sarcoma-associated herpesvirus infection	167	0	0.0240396
depleted	Calcium signaling pathway	146	0	0.0257991
depleted	Fatty acid metabolism	58	0	0.026226
enriched	Basal transcription factors	40	0	0.0273627
depleted	Mineral absorption	43	0	0.031132
depleted	Amoebiasis	86	0	0.033205
depleted	Cell adhesion molecules (CAMs)	114	0	0.0352531
depleted	Thermogenesis	202	0	0.0352531
depleted	Metabolism of xenobiotics by cytochrome P450	55	0	0.0363826
depleted	Parkinson disease	115	0	0.0363826
enriched	Homologous recombination	39	0	0.0363826
enriched	Tight junction	146	0	0.0363826
depleted	Malaria	37	0	0.0366303
enriched	Cysteine and methionine metabolism	41	0	0.0396069
depleted	Cytokine-cytokine receptor interaction	186	0	0.0409967

## Sheet: human_PDO
MSigDB_-_V7_H_-_Hallmark
Type	Name	Number of hits	Expected score	Adjusted p-value		enriched	PRMT5>75th percentile
enriched	HALLMARK MYC TARGETS V1	198	0	8.04963e-29		depleted	PRMT5>75th percentile
enriched	HALLMARK OXIDATIVE PHOSPHORYLATION	197	0	9.95815e-22
enriched	HALLMARK E2F TARGETS	200	0	1.74709e-19
enriched	HALLMARK G2M CHECKPOINT	197	0	3.32306e-13
enriched	HALLMARK MYC TARGETS V2	57	0	1.28886e-12
enriched	HALLMARK MTORC1 SIGNALING	194	0	1.61703e-06
depleted	HALLMARK TNFA SIGNALING VIA NFKB	182	0	4.2995e-05
depleted	HALLMARK KRAS SIGNALING DN	115	0	0.000373033
enriched	HALLMARK CHOLESTEROL HOMEOSTASIS	70	0	0.000373033
depleted	HALLMARK EPITHELIAL MESENCHYMAL TRANSITION	157	0	0.000445114
enriched	HALLMARK DNA REPAIR	144	0	0.000563082
enriched	HALLMARK FATTY ACID METABOLISM	141	0	0.00141717
enriched	HALLMARK UNFOLDED PROTEIN RESPONSE	112	0	0.00342384
depleted	HALLMARK INFLAMMATORY RESPONSE	138	0	0.00811801
enriched	HALLMARK ADIPOGENESIS	182	0	0.0298387
depleted	HALLMARK INTERFERON GAMMA RESPONSE	173	0	0.030166
Reactome_-_Pathways
Type	Name	Number of hits	Expected score	Adjusted p-value
enriched	Major pathway of rRNA processing in the nucleolus and cytosol	177	0	1.34907e-30
enriched	L13a-mediated translational silencing of Ceruloplasmin expression	108	0	3.33498e-24
enriched	SRP-dependent cotranslational protein targeting to membrane	109	0	3.33498e-24
enriched	Formation of a pool of free 40S subunits	98	0	6.50157e-24
enriched	GTP hydrolysis and joining of the 60S ribosomal subunit	109	0	7.43914e-24
enriched	Regulation of expression of SLITs and ROBOs	160	0	4.83708e-23
enriched	Peptide chain elongation	86	0	5.75851e-23
enriched	Viral mRNA Translation	86	0	5.75851e-23
enriched	Eukaryotic Translation Termination	90	0	1.43031e-21
enriched	Selenocysteine synthesis	90	0	7.2245e-21
enriched	Nonsense Mediated Decay (NMD) independent of the Exon Junction Complex (EJC)	92	0	1.79052e-20
enriched	Nonsense Mediated Decay (NMD) enhanced by the Exon Junction Complex (EJC)	112	0	2.97848e-18
enriched	Mitochondrial translation elongation	85	0	3.57326e-18
enriched	Mitochondrial translation initiation	86	0	9.88742e-17
enriched	Mitochondrial translation termination	86	0	9.88742e-17
enriched	mRNA Splicing - Major Pathway	179	0	1.95342e-16
enriched	Respiratory electron transport	88	0	2.23661e-11
enriched	Separation of Sister Chromatids	177	0	1.15487e-10
enriched	APC/C:Cdh1 mediated degradation of Cdc20 and other APC/C:Cdh1 targeted proteins in late mitosis/early G1	70	0	2.31246e-09
enriched	Cdc20:Phospho-APC/C mediated degradation of Cyclin A	69	0	2.8873e-09
enriched	CDK-mediated phosphorylation and removal of Cdc6	69	0	4.64665e-09
enriched	Autodegradation of Cdh1 by Cdh1:APC/C	63	0	1.261e-08
enriched	rRNA modification in the nucleus and cytosol	57	0	1.261e-08
enriched	APC/C:Cdc20 mediated degradation of Securin	65	0	1.55569e-08
depleted	Generic Transcription Pathway	305	0	3.15276e-08
enriched	Ribosomal scanning and start codon recognition	57	0	4.20521e-08
enriched	Translation initiation complex formation	57	0	4.20521e-08
enriched	CDT1 association with the CDC6:ORC:origin complex	57	0	4.59815e-08
enriched	Complex I biogenesis	55	0	1.16666e-07
enriched	Formation of the ternary complex, and subsequently, the 43S complex	50	0	1.76499e-07
enriched	Orc1 removal from chromatin	68	0	3.67651e-07
enriched	The role of GTSE1 in G2/M progression after G2 checkpoint	68	0	7.88516e-07
enriched	Regulation of activated PAK-2p34 by proteasome mediated degradation	48	0	7.90943e-07
enriched	UCH proteinases	95	0	1.03496e-06
enriched	Regulation of RUNX3 expression and activity	55	0	1.15441e-06
enriched	SCF(Skp2)-mediated degradation of p27/p21	59	0	1.15441e-06
enriched	AUF1 (hnRNP D0) binds and destabilizes mRNA	54	0	1.58543e-06
enriched	SCF-beta-TrCP mediated degradation of Emi1	53	0	3.37121e-06
enriched	Regulation of ornithine decarboxylase (ODC)	49	0	4.66701e-06
enriched	Ubiquitin Mediated Degradation of Phosphorylated Cdc25A	50	0	5.47405e-06
enriched	Ubiquitin-dependent degradation of Cyclin D	50	0	5.47405e-06
enriched	Vif-mediated degradation of APOBEC3G	52	0	6.62035e-06
enriched	Hedgehog ligand biogenesis	57	0	7.14187e-06
enriched	Asymmetric localization of PCP proteins	61	0	8.10058e-06
enriched	G2/M Checkpoints	49	0	1.06612e-05
enriched	Vpu mediated degradation of CD4	49	0	1.06612e-05
enriched	Hh mutants that don't undergo autocatalytic processing are degraded by ERAD	54	0	1.14861e-05
enriched	FBXL7 down-regulates AURKA during mitotic entry and in early mitosis	51	0	1.25042e-05
enriched	Cross-presentation of soluble exogenous antigens (endosomes)	44	0	1.36764e-05
enriched	Degradation of DVL	53	0	1.43421e-05
enriched	RUNX1 regulates transcription of genes involved in differentiation of HSCs	100	0	1.53803e-05
enriched	Mitochondrial protein import	61	0	1.56668e-05
enriched	Autodegradation of the E3 ubiquitin ligase COP1	50	0	2.42789e-05
enriched	Negative regulation of NOTCH4 signaling	54	0	3.25343e-05
enriched	Degradation of AXIN	53	0	6.64184e-05
enriched	ER-Phagosome pathway	78	0	8.12702e-05
enriched	Defective CFTR causes cystic fibrosis	59	0	8.68519e-05
enriched	Regulation of RAS by GAPs	63	0	9.79662e-05
enriched	ABC-family proteins mediated transport	73	0	0.000115439
enriched	Cholesterol biosynthesis	20	0	0.000150388
enriched	Processing of Capped Intron-Containing Pre-mRNA	37	0	0.000163003
enriched	Resolution of Sister Chromatid Cohesion	115	0	0.000304715
enriched	Glutathione conjugation	16	0	0.000364324
enriched	Mitotic Prometaphase	102	0	0.000364324
enriched	Amplification of signal from unattached kinetochores via a MAD2 inhibitory signal	92	0	0.000371761
enriched	Degradation of beta-catenin by the destruction complex	66	0	0.000506623
enriched	Folding of actin by CCT/TriC	10	0	0.000506623
enriched	snRNP Assembly	53	0	0.000506623
depleted	Regulation of Complement cascade	20	0	0.000526799
enriched	tRNA modification in the nucleus and cytosol	36	0	0.000563163
enriched	Formation of ATP by chemiosmotic coupling	18	0	0.000568401
enriched	Regulation of PTEN stability and activity	66	0	0.000621827
enriched	Activation of ATR in response to replication stress	37	0	0.000820487
enriched	Citric acid cycle (TCA cycle)	22	0	0.000930055
enriched	RHO GTPases Activate Formins	129	0	0.0010012
enriched	Oxygen-dependent proline hydroxylation of Hypoxia-inducible Factor Alpha	63	0	0.00109656
enriched	Activation of the pre-replicative complex	32	0	0.00113252
enriched	Cytosolic tRNA aminoacylation	24	0	0.00114463
enriched	Cristae formation	31	0	0.00145694
enriched	Degradation of GLI1 by the proteasome	56	0	0.00187922
enriched	Dectin-1 mediated noncanonical NF-kB signaling	58	0	0.00189188
enriched	RNA Polymerase II Pre-transcription Events	76	0	0.00207602
depleted	Toll Like Receptor TLR1:TLR2 Cascade	3	0	0.0023934
enriched	FCERI mediated NF-kB activation	73	0	0.00299476
enriched	HIV Transcription Initiation	44	0	0.00299476
enriched	RNA Polymerase II HIV Promoter Escape	44	0	0.00299476
enriched	RNA Polymerase II Promoter Escape	44	0	0.00299476
enriched	RNA Polymerase II Transcription Initiation	44	0	0.00299476
enriched	RNA Polymerase II Transcription Initiation And Promoter Clearance	44	0	0.00299476
enriched	RNA Polymerase II Transcription Pre-Initiation And Promoter Opening	44	0	0.00299476
enriched	TNFR2 non-canonical NF-kB pathway	62	0	0.00299476
enriched	Transcription of the HIV genome	44	0	0.00299476
enriched	Degradation of GLI2 by the proteasome	57	0	0.00303546
enriched	GLI3 is processed to GLI3R by the proteasome	57	0	0.00303546
enriched	NIK-->noncanonical NF-kB signaling	57	0	0.00303546
enriched	Regulation of APC/C activators between G1/S and early anaphase	23	0	0.00314262
enriched	Formation of RNA Pol II elongation complex	55	0	0.00330849
enriched	MAPK6/MAPK4 signaling	82	0	0.00356185
enriched	mRNA Splicing - Minor Pathway	52	0	0.00378115
enriched	FGFR2 alternative splicing	26	0	0.00496471
enriched	Activation of NF-kappaB in B cells	64	0	0.005055
enriched	RNA Polymerase II Transcription Elongation	53	0	0.00690143
enriched	RNA Polymerase I Promoter Escape	63	0	0.00746238
enriched	Hedgehog 'on' state	67	0	0.00822636
enriched	APC-Cdc20 mediated degradation of Nek2A	25	0	0.0084723
enriched	Ub-specific processing proteases	181	0	0.00869711
enriched	CLEC7A (Dectin-1) signaling	76	0	0.00952691
enriched	NoRC negatively regulates rRNA expression	78	0	0.00952691
enriched	tRNA processing in the nucleus	57	0	0.00955187
enriched	mRNA Capping	28	0	0.00968221
enriched	Phosphorylation of Emi1	6	0	0.0117943
enriched	Formation of TC-NER Pre-Incision Complex	52	0	0.0147551
enriched	Transcriptional regulation by small RNAs	82	0	0.0156731
enriched	Formation of tubulin folding intermediates by CCT/TriC	19	0	0.0158702
enriched	RNA Pol II CTD phosphorylation and interaction with CE	26	0	0.0165862
enriched	RNA Pol II CTD phosphorylation and interaction with CE during HIV infection	26	0	0.0165862
depleted	Metal sequestration by antimicrobial proteins	4	0	0.0182141
enriched	APC/C:Cdc20 mediated degradation of Cyclin B	23	0	0.0182141
enriched	Formation of HIV elongation complex in the absence of HIV Tat	42	0	0.0187508
enriched	Downstream TCR signaling	84	0	0.0198308
enriched	Regulation of RUNX2 expression and activity	67	0	0.0204612
depleted	NTF4 activates NTRK2 (TRKB) signaling	2	0	0.0230937
enriched	Gene and protein expression by JAK-STAT signaling after Interleukin-12 stimulation	34	0	0.0230937
enriched	Viral Messenger RNA Synthesis	43	0	0.0246
enriched	Gap-filling DNA repair synthesis and ligation in TC-NER	63	0	0.0246104
depleted	Interleukin-4 and Interleukin-13 signaling	77	0	0.0259399
depleted	Toll Like Receptor TLR6:TLR2 Cascade	3	0	0.0259528
enriched	Interleukin-1 signaling	85	0	0.028173
enriched	APC/C:Cdc20 mediated degradation of mitotic proteins	20	0	0.0303089
enriched	Inactivation of APC/C via direct inhibition of the APC/C complex	20	0	0.0303089
enriched	Transport of Mature mRNA derived from an Intron-Containing Transcript	69	0	0.0322292
enriched	Telomere Extension By Telomerase	5	0	0.0341037
enriched	RNA Polymerase I Transcription Termination	27	0	0.0363389
depleted	cGMP effects	8	0	0.0374131
enriched	RMTs methylate histone arginines	59	0	0.0378476
enriched	Prefoldin mediated transfer of substrate to CCT/TriC	24	0	0.0381478
enriched	Phosphorylation of the APC/C	19	0	0.0382692
enriched	Dual incision in TC-NER	64	0	0.0394299
enriched	Formation of HIV-1 elongation complex containing HIV-1 Tat	40	0	0.0394495
enriched	RNA Polymerase II Transcription Termination	63	0	0.0429718
KEGG_-_Pathways
Type	Name	Number of hits	Expected score	Adjusted p-value
enriched	Ribosome	128	0	4.15683e-34
depleted	Herpes simplex virus 1 infection	418	0	3.63122e-14
enriched	Spliceosome	127	0	2.0491e-12
enriched	Oxidative phosphorylation	120	0	1.44686e-10
enriched	Parkinson disease	125	0	1.67449e-09
enriched	RNA transport	146	0	3.55608e-08
enriched	Thermogenesis	205	0	1.50362e-07
enriched	Huntington disease	175	0	2.88395e-07
enriched	Proteasome	42	0	3.45088e-07
enriched	Ribosome biogenesis in eukaryotes	73	0	5.80175e-07
enriched	Alzheimer disease	154	0	3.39193e-06
enriched	Carbon metabolism	98	0	6.60522e-06
enriched	Non-alcoholic fatty liver disease (NAFLD)	137	0	2.03549e-05
enriched	Citrate cycle (TCA cycle)	29	0	6.55674e-05
depleted	Inflammatory bowel disease (IBD)	40	0	0.000886369
depleted	Leishmaniasis	54	0	0.00493412
depleted	Th17 cell differentiation	77	0	0.00493412
enriched	Aminoacyl-tRNA biosynthesis	43	0	0.00493412
enriched	Cardiac muscle contraction	55	0	0.00493412
enriched	mRNA surveillance pathway	78	0	0.00493412
depleted	Taste transduction	21	0	0.00518415
enriched	Cell cycle	120	0	0.00518415
depleted	Viral protein interaction with cytokine and cytokine receptor	46	0	0.00567781
depleted	Basal cell carcinoma	47	0	0.00575309
depleted	Rheumatoid arthritis	64	0	0.00637771
depleted	Cell adhesion molecules (CAMs)	75	0	0.00721429
depleted	Asthma	12	0	0.00760227
depleted	Hematopoietic cell lineage	42	0	0.00768048
depleted	Cytokine-cytokine receptor interaction	131	0	0.00959343
depleted	TNF signaling pathway	104	0	0.0135263
enriched	Terpenoid backbone biosynthesis	21	0	0.0135494
depleted	Staphylococcus aureus infection	37	0	0.014563
depleted	Thyroid hormone synthesis	52	0	0.0162836
depleted	Th1 and Th2 cell differentiation	65	0	0.0217325
depleted	Insulin secretion	55	0	0.0252401
depleted	Complement and coagulation cascades	44	0	0.0258288
depleted	GnRH secretion	44	0	0.0273629
depleted	Toxoplasmosis	91	0	0.0285029
depleted	NF-kappa B signaling pathway	83	0	0.0304037
depleted	Aldosterone-regulated sodium reabsorption	28	0	0.0323034
depleted	Serotonergic synapse	68	0	0.0371114
depleted	IL-17 signaling pathway	74	0	0.03712

## Sheet: PDCL (current study)
MSigDB_-_V7_H_-_Hallmark
Type	Name	Number of hits	Expected score	Adjusted p-value		enriched	PRMT5>75th percentile
enriched	HALLMARK E2F TARGETS	200	0	1.16967e-36		depleted	PRMT5>75th percentile
enriched	HALLMARK G2M CHECKPOINT	197	0	9.67883e-26
enriched	HALLMARK MYC TARGETS V1	198	0	3.25949e-24
depleted	HALLMARK INTERFERON GAMMA RESPONSE	177	0	4.16028e-14
depleted	HALLMARK INTERFERON ALPHA RESPONSE	94	0	5.85766e-14
depleted	HALLMARK KRAS SIGNALING UP	162	0	2.10964e-09
depleted	HALLMARK TNFA SIGNALING VIA NFKB	190	0	2.67337e-08
enriched	HALLMARK MYC TARGETS V2	58	0	2.8027e-08
depleted	HALLMARK INFLAMMATORY RESPONSE	149	0	4.99344e-07
enriched	HALLMARK MITOTIC SPINDLE	197	0	2.50728e-06
enriched	HALLMARK OXIDATIVE PHOSPHORYLATION	197	0	1.26168e-05
enriched	HALLMARK SPERMATOGENESIS	80	0	0.000191659
depleted	HALLMARK KRAS SIGNALING DN	109	0	0.00153437
depleted	HALLMARK APICAL SURFACE	37	0	0.00332156
depleted	HALLMARK IL2 STAT5 SIGNALING	167	0	0.00564639
depleted	HALLMARK APOPTOSIS	150	0	0.0084302
enriched	HALLMARK DNA REPAIR	147	0	0.0084302
depleted	HALLMARK P53 PATHWAY	192	0	0.00854649
depleted	HALLMARK COMPLEMENT	162	0	0.0159511
depleted	HALLMARK EPITHELIAL MESENCHYMAL TRANSITION	183	0	0.0205017
depleted	HALLMARK ANGIOGENESIS	31	0	0.0208555
depleted	HALLMARK IL6 JAK STAT3 SIGNALING	67	0	0.0497576
Reactome_-_Pathways
Type	Name	Number of hits	Expected score	Adjusted p-value
enriched	Separation of Sister Chromatids	175	0	9.03488e-24
enriched	Mitotic Prometaphase	100	0	3.12568e-20
enriched	Resolution of Sister Chromatid Cohesion	113	0	5.99659e-20
enriched	Amplification of signal from unattached kinetochores via a MAD2 inhibitory signal	92	0	3.13456e-18
enriched	RHO GTPases Activate Formins	127	0	2.89392e-16
depleted	Interferon gamma signaling	74	0	3.86021e-11
depleted	Generic Transcription Pathway	305	0	2.27528e-09
enriched	The role of GTSE1 in G2/M progression after G2 checkpoint	66	0	1.15246e-08
enriched	Mitochondrial translation termination	85	0	2.69205e-08
enriched	APC/C:Cdh1 mediated degradation of Cdc20 and other APC/C:Cdh1 targeted proteins in late mitosis/early G1	70	0	6.25696e-08
enriched	Orc1 removal from chromatin	68	0	7.85293e-08
enriched	Mitochondrial translation initiation	85	0	9.76392e-08
enriched	Cdc20:Phospho-APC/C mediated degradation of Cyclin A	69	0	1.34877e-07
enriched	CDK-mediated phosphorylation and removal of Cdc6	69	0	1.56664e-07
enriched	Mitochondrial translation elongation	84	0	1.63908e-07
enriched	SCF(Skp2)-mediated degradation of p27/p21	59	0	6.69963e-07
enriched	Ubiquitin Mediated Degradation of Phosphorylated Cdc25A	50	0	7.62962e-07
depleted	Interferon alpha/beta signaling	52	0	9.07775e-07
enriched	APC/C:Cdc20 mediated degradation of Securin	65	0	9.81401e-07
enriched	Major pathway of rRNA processing in the nucleolus and cytosol	178	0	1.32769e-06
enriched	Activation of the pre-replicative complex	32	0	2.33924e-06
enriched	CDT1 association with the CDC6:ORC:origin complex	57	0	3.21262e-06
enriched	Regulation of activated PAK-2p34 by proteasome mediated degradation	48	0	5.0868e-06
enriched	SCF-beta-TrCP mediated degradation of Emi1	53	0	5.61988e-06
enriched	FBXL7 down-regulates AURKA during mitotic entry and in early mitosis	51	0	7.40033e-06
enriched	G2/M Checkpoints	49	0	9.73593e-06
enriched	Degradation of DVL	54	0	1.01255e-05
enriched	Activation of ATR in response to replication stress	37	0	1.33038e-05
enriched	Ubiquitin-dependent degradation of Cyclin D	50	0	1.81566e-05
enriched	Negative regulation of NOTCH4 signaling	54	0	2.07559e-05
enriched	Autodegradation of Cdh1 by Cdh1:APC/C	63	0	2.09142e-05
enriched	Cross-presentation of soluble exogenous antigens (endosomes)	44	0	2.53775e-05
enriched	Transport of Mature mRNA derived from an Intron-Containing Transcript	69	0	2.53775e-05
enriched	Vpu mediated degradation of CD4	49	0	4.1982e-05
enriched	tRNA processing in the nucleus	57	0	4.1982e-05
enriched	mRNA Splicing - Major Pathway	179	0	5.26491e-05
enriched	Vif-mediated degradation of APOBEC3G	52	0	5.51013e-05
enriched	Nuclear Pore Complex (NPC) Disassembly	35	0	5.98935e-05
enriched	Nuclear import of Rev protein	33	0	5.98935e-05
enriched	Autodegradation of the E3 ubiquitin ligase COP1	50	0	7.18866e-05
enriched	Regulation of ornithine decarboxylase (ODC)	49	0	8.04149e-05
enriched	Hedgehog ligand biogenesis	56	0	0.00011584
enriched	Rev-mediated nuclear export of HIV RNA	34	0	0.00014923
enriched	AUF1 (hnRNP D0) binds and destabilizes mRNA	54	0	0.000153872
enriched	Hh mutants that don't undergo autocatalytic processing are degraded by ERAD	54	0	0.000153872
enriched	Oxygen-dependent proline hydroxylation of Hypoxia-inducible Factor Alpha	62	0	0.000153872
enriched	Formation of tubulin folding intermediates by CCT/TriC	17	0	0.000155349
enriched	Regulation of expression of SLITs and ROBOs	164	0	0.00016802
enriched	Degradation of GLI2 by the proteasome	57	0	0.000175181
enriched	Regulation of RUNX3 expression and activity	55	0	0.000317907
enriched	Degradation of AXIN	53	0	0.000347482
enriched	snRNP Assembly	53	0	0.000466879
enriched	Degradation of GLI1 by the proteasome	57	0	0.000652551
enriched	GLI3 is processed to GLI3R by the proteasome	57	0	0.000652551
enriched	NIK-->noncanonical NF-kB signaling	57	0	0.000652551
enriched	Transport of the SLBP independent Mature mRNA	34	0	0.00077229
enriched	SUMOylation of DNA replication proteins	45	0	0.00086074
enriched	Dectin-1 mediated noncanonical NF-kB signaling	58	0	0.00101906
enriched	UCH proteinases	96	0	0.00125837
enriched	TNFR2 non-canonical NF-kB pathway	62	0	0.0013597
enriched	Defective CFTR causes cystic fibrosis	59	0	0.00149381
enriched	Transport of the SLBP Dependant Mature mRNA	35	0	0.00161757
enriched	Asymmetric localization of PCP proteins	62	0	0.00164562
enriched	Vpr-mediated nuclear import of PICs	33	0	0.00174364
depleted	Signaling by EGFR	12	0	0.00182197
enriched	NEP/NS2 Interacts with the Cellular Export Machinery	31	0	0.00182197
enriched	Transport of Ribonucleoproteins into the Host Nucleus	31	0	0.00182197
enriched	Prefoldin mediated transfer of substrate to CCT/TriC	23	0	0.00208473
enriched	Regulation of PTEN stability and activity	66	0	0.00208473
enriched	Regulation of TP53 Activity through Phosphorylation	88	0	0.00208473
enriched	Activation of NF-kappaB in B cells	64	0	0.00236077
enriched	G1/S-Specific Transcription	26	0	0.00236077
enriched	Regulation of RAS by GAPs	64	0	0.00236077
enriched	Kinesins	43	0	0.00294567
enriched	Mitochondrial protein import	60	0	0.00307508
enriched	HDR through Homologous Recombination (HRR)	48	0	0.00316022
enriched	Regulation of PLK1 Activity at G2/M Transition	85	0	0.00350285
enriched	ABC-family proteins mediated transport	72	0	0.00351216
enriched	Defective TPR may confer susceptibility towards thyroid papillary carcinoma (TPC)	30	0	0.0039228
enriched	Dual Incision in GG-NER	40	0	0.0039228
enriched	Regulation of Glucokinase by Glucokinase Regulatory Protein	30	0	0.0039228
enriched	RNA Polymerase II Transcription Termination	63	0	0.00405245
enriched	Recruitment of NuMA to mitotic centrosomes	83	0	0.00405245
enriched	Regulation of RUNX2 expression and activity	70	0	0.00483605
enriched	NS1 Mediated Effects on Host Pathways	37	0	0.00528657
depleted	Type I hemidesmosome assembly	11	0	0.00551667
enriched	Deposition of new CENPA-containing nucleosomes at the centromere	59	0	0.00635612
enriched	Hedgehog 'on' state	67	0	0.00635612
enriched	Inhibition of the proteolytic activity of APC/C required for the onset of anaphase by mitotic spindle checkpoint components	2	0	0.00635612
depleted	Integrin cell surface interactions	62	0	0.00637019
enriched	Cooperation of PDCL (PhLP1) and TRiC/CCT in G-protein beta folding	32	0	0.00646612
depleted	Extracellular matrix organization	13	0	0.00663066
enriched	Folding of actin by CCT/TriC	10	0	0.00671938
enriched	Viral Messenger RNA Synthesis	43	0	0.00671938
enriched	mRNA Splicing - Minor Pathway	52	0	0.0070286
enriched	AURKA Activation by TPX2	70	0	0.0077204
enriched	MAPK6/MAPK4 signaling	83	0	0.0084719
enriched	Purine ribonucleoside monophosphate biosynthesis	12	0	0.00879812
depleted	Assembly of collagen fibrils and other multimeric structures	38	0	0.00894161
enriched	Degradation of beta-catenin by the destruction complex	66	0	0.0106159
enriched	Condensation of Prometaphase Chromosomes	11	0	0.0125915
enriched	Transport of Mature mRNA Derived from an Intronless Transcript	41	0	0.0125915
enriched	DNA replication initiation	8	0	0.0132951
enriched	Telomere C-strand synthesis initiation	8	0	0.0132951
enriched	GTP hydrolysis and joining of the 60S ribosomal subunit	110	0	0.013329
enriched	FCERI mediated NF-kB activation	75	0	0.0141918
enriched	Fanconi Anemia Pathway	36	0	0.0147235
enriched	Cristae formation	31	0	0.0150586
enriched	L13a-mediated translational silencing of Ceruloplasmin expression	109	0	0.015591
enriched	SUMOylation of RNA binding proteins	46	0	0.0172169
depleted	EGFR interacts with phospholipase C-gamma	9	0	0.018244
enriched	HATs acetylate histones	120	0	0.018636
enriched	Phosphorylation of Emi1	6	0	0.0189632
enriched	Presynaptic phase of homologous DNA pairing and strand exchange	39	0	0.0189632
enriched	Transcription of E2F targets under negative control by p107 (RBL1) and p130 (RBL2) in complex with HDAC1	15	0	0.0201845
enriched	Mitotic Telophase/Cytokinesis	3	0	0.0206153
enriched	SUMOylation of chromatin organization proteins	62	0	0.022019
enriched	Translesion synthesis by REV1	16	0	0.022019
enriched	Anchoring of the basal body to the plasma membrane	95	0	0.0221245
enriched	SUMOylation of DNA damage response and repair proteins	76	0	0.0222931
enriched	Recruitment of mitotic centrosome proteins and complexes	79	0	0.0231081
enriched	CLEC7A (Dectin-1) signaling	77	0	0.0238334
enriched	Interleukin-1 signaling	85	0	0.0255575
enriched	Formation of a pool of free 40S subunits	99	0	0.0287627
enriched	PCNA-Dependent Long Patch Base Excision Repair	21	0	0.0287627
enriched	SUMOylation of ubiquitinylation proteins	38	0	0.0287627
enriched	Glycerophospholipid biosynthesis	4	0	0.0311355
enriched	Transcriptional regulation by small RNAs	84	0	0.0328887
enriched	rRNA modification in the nucleus and cytosol	58	0	0.0350704
enriched	Microtubule-dependent trafficking of connexons from Golgi to the plasma membrane	9	0	0.0356768
depleted	Estrogen-dependent nuclear events downstream of ESR-membrane signaling	24	0	0.0361075
depleted	Collagen degradation	45	0	0.0391818
depleted	Inhibition of Signaling by Overexpressed EGFR	8	0	0.0391818
enriched	Polo-like kinase mediated events	15	0	0.0403928
enriched	SUMOylation of SUMOylation proteins	34	0	0.0403928
enriched	Processing of DNA double-strand break ends	86	0	0.0416317
enriched	Glyoxylate metabolism and glycine degradation	21	0	0.0435237
enriched	Nonsense Mediated Decay (NMD) enhanced by the Exon Junction Complex (EJC)	113	0	0.0435237
depleted	Neutrophil degranulation	375	0	0.0439514
enriched	Termination of translesion DNA synthesis	32	0	0.0439514
enriched	Phosphorylation of proteins involved in the G2/M transition by Cyclin A:Cdc2 complexes	2	0	0.0451352
enriched	Loss of Nlp from mitotic centrosomes	67	0	0.0451907
enriched	Loss of proteins required for interphase microtubule organization from the centrosome	67	0	0.0451907
enriched	Translesion synthesis by POLI	17	0	0.0462483
enriched	Translesion synthesis by POLK	17	0	0.0462483
enriched	G0 and Early G1	16	0	0.0464625
enriched	RUNX1 regulates transcription of genes involved in differentiation of HSCs	103	0	0.047454
KEGG_-_Pathways
Type	Name	Number of hits	Expected score	Adjusted p-value
depleted	Herpes simplex virus 1 infection	422	0	5.1405e-15
depleted	Autoimmune thyroid disease	19	0	1.25323e-06
enriched	RNA transport	145	0	6.35595e-06
enriched	Cell cycle	120	0	7.01204e-06
depleted	Graft-versus-host disease	21	0	1.213e-05
depleted	Cell adhesion molecules (CAMs)	90	0	4.77268e-05
depleted	Allograft rejection	20	0	7.9592e-05
enriched	Ribosome	129	0	0.000184047
depleted	NF-kappa B signaling pathway	84	0	0.000316822
depleted	Th1 and Th2 cell differentiation	68	0	0.000316822
enriched	DNA replication	35	0	0.000316822
enriched	Ribosome biogenesis in eukaryotes	72	0	0.00042292
depleted	NOD-like receptor signaling pathway	138	0	0.000449153
enriched	Proteasome	42	0	0.000560198
depleted	Type I diabetes mellitus	26	0	0.0006014
enriched	Spliceosome	128	0	0.000681674
depleted	Influenza A	134	0	0.00103979
depleted	Leishmaniasis	55	0	0.00121361
depleted	Antigen processing and presentation	52	0	0.00163961
depleted	Human papillomavirus infection	270	0	0.0023316
depleted	ECM-receptor interaction	58	0	0.00385237
depleted	Toxoplasmosis	94	0	0.00385237
depleted	Asthma	12	0	0.00448349
depleted	Hematopoietic cell lineage	47	0	0.00448349
enriched	Citrate cycle (TCA cycle)	28	0	0.00635603
depleted	Hedgehog signaling pathway	41	0	0.00798484
depleted	Salivary secretion	58	0	0.00801597
depleted	Staphylococcus aureus infection	36	0	0.00801597
enriched	Fanconi anemia pathway	48	0	0.00801597
depleted	Kaposi sarcoma-associated herpesvirus infection	153	0	0.01027
depleted	Toll-like receptor signaling pathway	74	0	0.0112241
enriched	Huntington disease	170	0	0.0112241
enriched	Parkinson disease	123	0	0.0112241
depleted	Th17 cell differentiation	79	0	0.0113345
depleted	Cytokine-cytokine receptor interaction	148	0	0.0116857
depleted	TNF signaling pathway	107	0	0.016998
depleted	Pathways in cancer	407	0	0.0180194
enriched	Aminoacyl-tRNA biosynthesis	43	0	0.0180194
enriched	Pyruvate metabolism	33	0	0.0180194
enriched	Thermogenesis	205	0	0.0180194
depleted	Transcriptional misregulation in cancer	139	0	0.0196904
enriched	Mismatch repair	22	0	0.021095
depleted	Autophagy - animal	131	0	0.022707
depleted	Protein processing in endoplasmic reticulum	153	0	0.0249368
depleted	Intestinal immune network for IgA production	25	0	0.0269407
depleted	Retinol metabolism	30	0	0.0346153
enriched	Carbon metabolism	97	0	0.0392284
depleted	Aldosterone-regulated sodium reabsorption	26	0	0.0417551
enriched	Homologous recombination	38	0	0.0465505
