# Supplementary material for: Epigenetic drug screening defines a PRMT5 inhibitor–sensitive pancreatic cancer subtype
Source: JCI Insight. 2022 May 23;7(10):e151353. doi: 10.1172/jci.insight.151353 (PMC9220834; doi:10.1172/jci.insight.151353)
Supplement: Supplemental table 4 [file jciinsight-7-151353-s105.xlsx]

## Sheet: Clinical Data PDO
Organoid	KRAS status (Sanger-Seq)	Source	Gender	Age at Diagnosis	p Staging	Grading		Note: B188 and B211 organoids from the same patient before and after neoadjuvant CTx
B121	G12D	FNB	male	70-80	cT2CN1M1	G2
B140	G12D	Surgery	female	70-80	pT2pN1(3/22)cM0Pn1L1R0	G2
B169	G12D	Surgery	male	70-80	pT2pN1cM0	G2
B188	G12D	FNB	male	60-70	ypT3ypN1(3/23)Pn1	-
B203	G12D	FNB	female	40-50	-	-
B208	G12D	Surgery	female	30-40	pT2pN+cM0L1V0R1G3 (primary tumor)	G3
B211	G12D	Surgery	male	60-70	ypT3ypN1(3/23)Pn1	-
B226	G12A	FNB	female	60-70	-	-
B250	G12D	Surgery	male	70-80	pT3pN1(1/35)Pn1	G2-3
B253	G12R	FNB	female	70-80	cT4C1cN0C1cM0C1	G2
B273	G12V	Surgery	male	50-60	pT3()C4pN1(1/42)C4cM0C1Pn1	G2
B283	G12D	FNB	male	60-70	ypT1a, ypN0(0/28), Pn1, RX	-
B288	G12V	Surgery	female	80-90	pT2 ( )C4 pN2 (6 /22 ) C4 cM0 C1 V1	G3
B290	G12V	Surgery	female	70-80	pT1c ( )C4 pN2 (4 /21 ) C4 cM0 C1 V0 L0	G2
B320	G12D	FNB	male	70-80	-	-
B339	G12D	Surgery	male	60-70	pT3, pN2 (24/33, ECE+), Pn1, V1, CRM	G2
B358	G12V	FNB	female	50-60	-	-
B379	G12D	FNB	male	70-80	pT2, pN1(1/40), Pn1, L1, V1, G2, R1, CRM+	G2
B413	G12V	FNB	male	80-90	-	-
B415	G12R	FNB	male	80-90	-	-
LMU-TM-PO_1.1	G12D	FNB	female	80-90	uT4NxM1	G2
LMU-TM-PO_2.1	G12R	FNB	male	70-80	uT4NxM1	G2
LMU-TM-PO_3.1	G12D	FNB	female	70-80	pT2pN1L0V0Pn1R1	G3
LMU-TM-PO_13.1	G12R	FNB	male	70-80	pT3pN1pM1L1VoPn1	G3

## Sheet: PDO_lowest_v_highest_quartile
	baseMean	log2FoldChange	lfcSE	pvalue	padj
H4C8	72.6571	1.71422	0.351673	4.70842e-08	0.000657673
INPP5D	27.6919	2.81904	0.666074	9.28799e-07	0.00527587
LCK	36.7934	-0.0452755	0.112444	1.3261e-06	0.00527587
MAFB	19.3433	2.19851	0.53295	1.70524e-06	0.00527587
LINC00926	7.73567	-2.40998	0.577194	1.88856e-06	0.00527587
RP4-765C7.2	38.5335	-0.0862613	0.170212	2.34477e-06	0.00545864
TFF3	5257.85	-0.995375	0.258508	4.9287e-06	0.00983486
HHEX	125.075	-1.11109	0.29498	6.68296e-06	0.0100986
KIF2A	151.529	-0.718346	0.189934	6.87081e-06	0.0100986
CGNL1	15.7287	-2.35939	0.638521	8.36816e-06	0.0100986
QPRT	186.902	-1.5337	0.416865	8.60318e-06	0.0100986
LINC00513	16.4739	-1.47381	0.396583	8.67574e-06	0.0100986
PLLP	451.133	1.05185	0.289614	1.11764e-05	0.0120086
ERICH5	34.9509	-1.3917	0.3866	1.22551e-05	0.0122271
CT83	26.4857	2.95544	0.846127	1.62534e-05	0.0151352
TMEM191A	70.407	1.01354	0.291011	1.93805e-05	0.0169192
SEMG1	11.9748	2.81916	0.815461	2.20821e-05	0.0181437
PDLIM4	122.728	-1.78784	0.526555	2.3526e-05	0.0182562
LIMD2	29.5048	-0.102878	0.21667	2.59572e-05	0.0190826
NAV2	19.8664	-1.68458	0.499814	2.79944e-05	0.0193188
CP	74.9627	-0.0595302	0.12567	3.04007e-05	0.0193188
CLDN10	274.463	-1.68804	0.508118	3.04276e-05	0.0193188
SOCS3	79.6427	-1.45499	0.440462	3.34895e-05	0.0203383
CTHRC1	20.084	-0.0492467	0.11544	3.59236e-05	0.0209075
ANXA13	49.6519	2.08946	0.642373	3.8495e-05	0.0213291
GOLGA2P8	7.959	-2.19357	0.66423	3.97019e-05	0.0213291
SEC14L1	116.256	-0.98917	0.304516	4.34288e-05	0.0224671
SNX17	298.93	0.437392	0.131895	5.09456e-05	0.0254146
TRAPPC2L	369.481	0.582877	0.179726	5.37964e-05	0.0254315
NOXO1	67.7466	1.38401	0.436969	5.46209e-05	0.0254315
ADAM23	14.3676	-0.0288785	0.102137	5.71242e-05	0.0257391
HMGN2P46	13.5699	-1.2728	0.405735	6.49825e-05	0.0283649
CRYBB2	10.2121	-0.0283035	0.101867	7.20742e-05	0.030507
SYNE2	278.413	-0.707757	0.230635	8.55042e-05	0.0341268
SLC14A1	11.5634	-0.0341392	0.104773	8.55125e-05	0.0341268
NRN1	22.8608	3.52004	1.1968	8.97854e-05	0.0348367
VTRNA1-2	13.3414	1.76361	0.596748	0.000106348	0.0397738
TMEM176A	75.3654	-1.02023	0.344948	0.000108205	0.0397738
ITFG2	37.6494	0.815637	0.276942	0.000123999	0.0444107
TNFSF9	186.024	1.07627	0.37106	0.000128537	0.0448852
XIST	59.7896	-0.0442922	0.111299	0.000140654	0.0479184
AC124789.1	17.0035	-0.0376445	0.10677	0.000145991	0.0484601
LINC02303	47.2467	3.48188	1.27435	0.000151208	0.0484601
ZSWIM6	40.1713	-0.93757	0.330267	0.00015896	0.0484601
KHK	81.2608	1.04733	0.37057	0.000160426	0.0484601
BICC1	61.7209	-1.50092	0.538735	0.000167204	0.0484601
LRRTM1	6.90606	3.00435	1.05671	0.00016853	0.0484601
FAHD1	191.428	0.786943	0.277355	0.000168643	0.0484601
ARHGAP23	27.4621	-1.47762	0.530427	0.000172318	0.0484601
SMC1B	16.2329	2.32737	0.843649	0.00017515	0.0484601
ACTR1B	118.596	0.560784	0.195703	0.00018119	0.0484601
DUSP23	316.391	0.420108	0.143429	0.000182854	0.0484601
CCNJL	15.0044	-0.110024	0.239612	0.000183876	0.0484601
EPN2	69.2223	-0.848784	0.307302	0.000200574	0.0501617
ZNF114	11.8456	-0.031166	0.103164	0.000200645	0.0501617
ALDH6A1	93.0345	-0.559027	0.19789	0.000201106	0.0501617
FKBP9P1	28.1518	-0.041909	0.10952	0.000214097	0.0512197
BORCS8	51.975	0.706567	0.255351	0.000214516	0.0512197
P3H2	28.6172	1.6095	0.599535	0.000216451	0.0512197
ENTPD3	6.43085	-0.0866216	0.167031	0.000220016	0.0512197
AOPEP	325.037	0.729009	0.267947	0.000239627	0.0548707
SORBS1	13.0063	-0.0896873	0.173521	0.000251958	0.0564381
CDKN2A	360.964	-0.0343727	0.104835	0.000254933	0.0564381
SBF2	41.1511	-0.719547	0.267211	0.000261644	0.0564381
EXOC6	88.9428	-0.614227	0.226099	0.000262634	0.0564381
RBP4	44.7567	-1.44736	0.555016	0.000274265	0.0580444
SYT5	14.4517	-0.0339386	0.104575	0.000286048	0.0596345
ATAD3B	74.9102	0.998633	0.383551	0.000301745	0.061982
ASCL2	14.6486	2.3563	0.925798	0.000313904	0.0635451
SPINK4	851.362	1.37059	0.535267	0.000321263	0.0641057
GABRP	61.4464	-1.44746	0.577837	0.000347581	0.0683805
MYCN	5.91865	3.2509	1.24686	0.000358315	0.0688379
VAV1	17.0905	-0.0456231	0.112134	0.000364245	0.0688379
CYP4B1	7.08755	1.79019	0.697639	0.000366779	0.0688379
SLC2A4RG	310.431	0.765281	0.300431	0.000374214	0.0688379
HEXD	70.7434	-0.594499	0.229583	0.000374547	0.0688379
PHF3	129.085	-0.537828	0.207083	0.000388619	0.0704296
RHOXF1-AS1	25.5504	-0.0376168	0.106656	0.000400432	0.0704296
FAM86C2P	21.657	0.784743	0.310184	0.000402725	0.0704296
TMEM176B	137.278	-0.880342	0.353267	0.000403377	0.0704296
ISCA1	83.2604	0.554938	0.216128	0.000411543	0.0708904
PADI1	66.0325	-0.0467638	0.113007	0.000420363	0.0708904
PEX11B	145.045	0.551137	0.215596	0.000427137	0.0708904
MTUS2	9.69702	2.15894	0.887211	0.000429609	0.0708904
JMY	48.1372	-0.947832	0.383743	0.000431392	0.0708904
ITGBL1	11.1623	-0.0327548	0.103902	0.000440679	0.0710339
UBXN10	31.257	-1.07859	0.44026	0.000442436	0.0710339
KRT17	261.391	-0.0323317	0.103701	0.000451453	0.0716579
SNX21	29.0513	0.697663	0.281361	0.000481527	0.0753736
FNDC10	90.1936	1.18372	0.496097	0.000488421	0.0753736
OCLN	21.0912	-1.0545	0.437334	0.000493229	0.0753736
SLC35A4	209.475	0.447205	0.175151	0.000496447	0.0753736
EGR1	197.607	-1.03284	0.434174	0.000506865	0.0761279
CLIC6	9.35067	-0.0777286	0.14917	0.000516259	0.0767138
RP11-1143G9.4	1023.12	-0.85162	0.358018	0.000533372	0.0779393
SNHG17	110.439	0.800997	0.333112	0.000535665	0.0779393
ARC	12.4426	-0.0510839	0.116484	0.000564923	0.0813489
RRAD	43.7834	1.60426	0.699832	0.000577503	0.0823119
PNMA6A	3.39779	2.90564	1.1408	0.000604025	NA
LDHC	7.12477	2.20898	0.939845	0.000605737	0.0850553
RB1CC1	161.53	-0.531564	0.219561	0.000608929	0.0850553
RAI14	104.027	-0.562801	0.234643	0.000622778	0.0853567
KDM5B	163.271	-0.459706	0.187574	0.000623309	0.0853567
RASGEF1A	9.25546	-0.0757243	0.145699	0.000637863	0.0865017
EFL1	37.6999	-0.728039	0.313309	0.000664589	0.0892594
HAR1B	10.4552	2.05118	0.90951	0.000675564	0.0898693
LINC00589	9.16917	1.44848	0.639961	0.000684111	0.0901477
CEACAM5	1158.39	-1.1933	0.539926	0.000697335	0.0910315
ALPK3	10.9386	-0.0775734	0.148544	0.000716458	0.0926619
HES7	6.80691	1.53881	0.668997	0.000733781	0.0940317
SCAPER	111.003	-0.494175	0.210429	0.00075258	0.095564
CSPG5	14.5887	1.27915	0.574489	0.000759686	0.0955973
PIEZO2	3.13344	2.45808	0.978064	0.000777661	NA
KEAP1	220.652	0.380747	0.157055	0.000795647	0.0977793
HS6ST2	2.94894	-0.0414595	0.109033	0.000797169	NA
CIB2	18.9096	-1.18705	0.542629	0.000799409	0.0977793
BAX	478.683	0.825145	0.367092	0.000800232	0.0977793
MKKS	76.0182	0.571509	0.250004	0.000806812	0.0977793
KCNMA1	12.7365	1.97243	0.925499	0.000812027	0.0977793
LINC00476	27.4447	0.619309	0.273558	0.000836114	0.0993957
RASA1	58.787	-0.792461	0.360994	0.000844433	0.0993957
STC2	16.8893	1.45166	0.678577	0.000846799	0.0993957
TP53I3	147.457	0.77209	0.351958	0.000858868	0.0999722
IL15RA	99.06	-0.644521	0.291179	0.000878481	0.101159
PRSS1	65.1697	-0.0581285	0.123053	0.00088658	0.101159
CAVIN2	10.9719	2.31629	1.11617	0.000894806	0.101159
APOE	43.0428	-0.0466378	0.112729	0.000898029	0.101159
CYP4F12	65.5787	0.860626	0.400002	0.000906735	0.101277
CKM	2.31492	-0.0232473	0.099666	0.000911948	NA
SEMA7A	25.831	-0.0341781	0.104589	0.000913586	0.101277
DUSP5	97.2534	-0.0714141	0.139113	0.000935584	0.102899
CES2	261.31	0.800943	0.374102	0.000947893	0.103439
RP11-295K3.2	4.75638	1.86809	0.844803	0.000961597	0.104121
PNISR	350.042	-0.470574	0.207276	0.000978902	0.105179
EFEMP1	69.8321	2.07359	1.05057	0.000999189	0.106373
ATP6V0D1	375.233	0.426983	0.187261	0.00100694	0.106373
LMBR1L	25.6605	-0.878653	0.417562	0.00101286	0.106373
H2AC11	43.7501	0.794799	0.374682	0.00103111	0.106824
ACTL10	17.2674	0.810757	0.379773	0.00103245	0.106824
IGF2BP2	135.343	-0.701003	0.331866	0.00105004	0.107846
GRWD1	142.327	0.507585	0.232534	0.00109556	0.111243
H2AC6	276.76	0.788139	0.380931	0.00110618	0.111243
IFT172	106.748	1.07951	0.535343	0.00110701	0.111243
ANKRD10	250.717	-0.746821	0.362118	0.00112604	0.112346
LAMC2	298.712	-0.916875	0.45561	0.00114197	0.113128
FEZF1	10.8016	-0.0462442	0.112326	0.00115277	0.113394
UGT2A3	32.8735	1.72226	0.902534	0.00119577	0.116758
LUZP1	122.187	-0.428541	0.194951	0.0012037	0.116758
CCNL1	150.678	-0.376466	0.167988	0.00123661	0.117984
PIN1	452.374	0.378118	0.168695	0.0012415	0.117984
HOTTIP	6.39057	-0.0340724	0.104475	0.00124167	0.117984
CCDC115	126.475	0.460123	0.213913	0.00125267	0.118127
EEF2KMT	56.4959	0.614263	0.297104	0.00126009	0.118127
POLE3	423.843	0.394579	0.178913	0.00128735	0.119293
ARID1A	69.4358	-0.529682	0.253158	0.00128961	0.119293
UACA	207.492	-0.519894	0.249695	0.00131083	0.119766
RBBP8NL	28.663	1.43039	0.756773	0.00131355	0.119766
PRMT7	59.0401	0.567422	0.276227	0.00132044	0.119766
SUDS3	346.748	-0.375764	0.17234	0.00136684	0.123046
PELI3	23.4175	0.644992	0.31782	0.00137423	0.123046
RP11-338I21.1	89.2618	-0.0761898	0.145662	0.00142271	0.126417
LINC00330	5.50792	2.13516	1.09661	0.00143202	0.126417
STK32C	88.9181	-0.644429	0.327496	0.00143903	0.126417
ANK1	32.7723	1.63032	0.909617	0.00147085	0.128116
FARP1	125.888	-0.73683	0.383381	0.00148065	0.128116
ECM1	117.975	0.860922	0.454162	0.00148588	0.128116
DIP2B	42.022	-0.595355	0.302013	0.00151173	0.129545
IL1RL1	8.84169	-0.0302431	0.102545	0.00155246	0.130967
DNHD1	4.73986	-0.0605498	0.125194	0.00155286	0.130967
VGLL3	8.41272	-0.0412413	0.108694	0.00155645	0.130967
EDN3	3.71531	2.25291	1.11528	0.00162538	NA
RP11-43F13.4	3.05189	2.05121	0.970538	0.00166654	NA
AIM2	2.30472	-0.0196163	0.0984755	0.00169743	NA
VSTM2L	410.737	1.01443	0.568726	0.00171117	0.142892
TRIM22	34.6201	1.35418	0.784015	0.00173901	0.142892
POC1B	89.6535	-0.470031	0.237507	0.00174537	0.142892
PAXX	175.405	0.371531	0.177729	0.00174754	0.142892
GRHL1	34.7345	-0.722365	0.390265	0.00174932	0.142892
BAZ2A	187.437	-0.4273	0.21319	0.00177315	0.143996
LDOC1	56.5221	2.01888	1.27505	0.00180547	0.145773
ZNF710	20.9751	-0.646094	0.349707	0.00185737	0.149102
ARMC6	65.4972	0.409903	0.204956	0.00189806	0.151497
AGO2	134.365	-0.570351	0.309204	0.00193257	0.152304
TRIR	627.326	0.345566	0.165714	0.00193528	0.152304
LINC00668	6.73438	2.48678	1.5344	0.00194436	0.152304
NOL3	142.86	0.397129	0.198926	0.00196057	0.152304
NDUFAF8	363.467	0.543527	0.294216	0.0019957	0.152304
IVNS1ABP	154.568	-0.420877	0.215969	0.0020188	0.152304
IBTK	158.04	-0.306551	0.14363	0.00201916	0.152304
TIMM21	157.155	0.422608	0.216781	0.00202279	0.152304
HOXA13	32.6012	-0.0570983	0.12155	0.00203944	0.152304
ADI1	557.947	0.502001	0.268761	0.00204561	0.152304
ZNF626	17.4341	-0.028978	0.101949	0.00204805	0.152304
OPTN	267.084	-0.55769	0.307817	0.00204876	0.152304
RPL22L1	461.744	1.02159	0.614123	0.0020499	0.152304
SLC4A4	27.7959	-0.814037	0.476679	0.00207691	0.153251
ACOX1	160.594	-0.369517	0.18467	0.0020846	0.153251
ERBIN	193.423	-0.46105	0.24551	0.00209939	0.153344
NRP1	87.8904	-0.829163	0.493066	0.0021174	0.153344
LAMA4	18.9181	-0.0404427	0.108116	0.0021188	0.153344
CCDC88C	136.603	-0.98386	0.608034	0.00215199	0.154943
TGFBI	53.0569	-0.0441764	0.110652	0.00216349	0.154972
SLC25A43	55.7938	0.608931	0.351937	0.0022995	0.163875
LINC01170	4.1962	-0.030307	0.102521	0.00232604	NA
LPIN1	163.557	-0.468692	0.259316	0.00236031	0.167095
RP1-179N16.6	10.3256	-0.0764564	0.145162	0.00237288	0.167095
HSD11B2	62.7203	0.833228	0.520674	0.00238058	0.167095
DDX49	109.26	0.363598	0.188018	0.00244437	0.170714
ATP5MFP2	13.0563	1.54731	1.04033	0.00247073	0.171697
FOXK2	97.5448	-0.395698	0.212776	0.00252645	0.174199
GPATCH4	242.567	0.506202	0.292191	0.00253167	0.174199
C2CD2	24.2086	-0.739757	0.46629	0.00255635	0.175035
CNTFR	3.32131	2.46848	1.47445	0.00258201	NA
CFAP91	3.98088	-0.0396873	0.107568	0.0026136	NA
BCAT1	61.3513	-0.0266728	0.100956	0.00261688	0.175692
MYORG	30.5895	0.557208	0.33305	0.00262893	0.175692
TENT4B	71.6548	0.468887	0.268236	0.002639	0.175692
APLP1	98.9226	0.69829	0.441244	0.00264439	0.175692
COX20	474.307	0.395355	0.215439	0.00264698	0.175692
DDIT4L	8.92338	1.42064	0.976674	0.00264869	0.175692
LINC00462	6.46434	1.92448	1.34949	0.002654	0.175692
CIAPIN1	208.09	0.383083	0.207192	0.0026911	0.177308
GLUD1	240.607	-0.366562	0.196634	0.00270913	0.177658
CBLB	22.1408	-0.620905	0.383711	0.00273531	0.177871
BCL2L14	34.3906	-0.606602	0.379241	0.00274895	0.177871
SCG5	20.8593	-0.0503954	0.115311	0.00275058	0.177871
RP11-574K11.24	32.9847	-0.479592	0.280331	0.00277415	0.178568
ACSM1	2.31688	0.0241278	0.0999175	0.00281531	NA
TIMM8A	69.7841	0.465787	0.273414	0.00287318	0.184094
TIGAR	18.3362	0.921923	0.64104	0.00288711	0.184142
UPK1B	86.6974	-0.0607403	0.125007	0.00291496	0.185073
SALL4	6.10979	-0.0464014	0.112113	0.00295794	0.185873
TKT	1855.76	-0.339143	0.181593	0.00296057	0.185873
TNFRSF18	11.4369	-0.0405868	0.108107	0.00296747	0.185873
CAVIN3	362.477	0.855883	0.605137	0.00299283	0.186624
ZMAT3	45.2252	0.867454	0.618219	0.00300649	0.186643
COL17A1	216.573	0.964932	0.715752	0.00308182	0.190473
ELAC1	23.9158	1.12022	0.876601	0.00316817	0.194947
ME3	29.2889	-0.63412	0.434875	0.00324418	0.197562
EMP3	167.85	-0.065002	0.129636	0.00324697	0.197562
GPSM3	15.2947	-0.0509815	0.115706	0.0032531	0.197562
RP11-365P13.6	3.87862	-0.0224207	0.0993632	0.00326474	NA
LINC01814	17.4033	1.3437	1.11258	0.00327172	0.197833
CDH12	5.79314	2.07812	1.64872	0.00329524	0.198396
CTDSP2	70.2601	-0.40221	0.235546	0.00332406	0.199235
RRM2B	61.4385	0.651761	0.460997	0.00334374	0.199235
NUP35	104.62	0.384756	0.225085	0.00338083	0.199235
PKIA	34.9426	-0.0314754	0.103038	0.00338288	0.199235
RP11-305M3.6	5.16928	1.77314	1.37838	0.00338661	0.199235
CTF1	8.4014	-0.0463642	0.112023	0.00340528	0.199235
RYR2	6.75033	1.91206	1.77732	0.00340902	0.199235
TXNDC9	240.495	0.350317	0.198655	0.00342624	0.199407
PPP1R13L	68.6498	-0.409675	0.249627	0.00346775	0.199505
PLA2G2C	2.66889	-0.0335078	0.104038	0.00347401	NA
LINC00475	6.61593	1.54076	1.29746	0.003479	0.199505
PIGW	34.6347	0.543269	0.364891	0.00347961	0.199505
TAGLN3	2.59222	-0.0278923	0.101406	0.00348271	NA
TMEM181	95.3872	-0.424239	0.262902	0.00348504	0.199505
EBNA1BP2	398.437	0.352206	0.202713	0.00355407	0.202626
TNNI2	97.3514	0.935847	0.789631	0.00359595	0.20342
MARCHF2	84.8268	0.572981	0.406646	0.00361044	0.20342
COL12A1	9.5222	1.55365	1.44213	0.00362597	0.20342
AXL	31.636	-0.0319331	0.103248	0.00362626	0.20342
CLMN	161.591	-0.398261	0.245928	0.00364845	0.203846
TMEM220	6.39255	-0.0410398	0.108318	0.00369442	0.205469
DEPP1	289.436	-0.0517271	0.116303	0.00370691	0.205469
CWC27	187.004	-0.448203	0.29622	0.00376643	0.206521
RAB8A	425.266	0.359738	0.213623	0.00377348	0.206521
KPNA7	5.14017	-0.0442226	0.110422	0.00379299	0.206521
PCBP2	636.152	-0.364623	0.219568	0.00382448	0.206521
SPOCD1	7.44445	-0.028558	0.101669	0.00384205	0.206521
C3orf52	61.0302	-0.084199	0.156678	0.00384863	0.206521
LRRC6	18.7154	-0.0496121	0.114496	0.00385332	0.206521
SPATA18	6.37348	1.09235	0.911913	0.00385714	0.206521
SLCO3A1	121.759	-0.398819	0.252733	0.00385896	0.206521
MDFIC	52.2892	0.772933	0.652391	0.00388845	0.206803
NSMF	86.9525	0.439813	0.291963	0.00390994	0.206803
C6orf141	40.0612	-0.106915	0.207869	0.00392237	0.206803
ANKRD40CL	9.23244	1.01995	0.854943	0.00392345	0.206803
RP11-713M15.2	37.5291	-0.0347651	0.104668	0.00394137	0.206822
CSRP2	24.5314	-0.0830291	0.154604	0.00395343	0.206822
DUSP11	135.859	0.325119	0.187915	0.00397758	0.20706
H3C10	29.3891	0.784746	0.672941	0.00398763	0.20706
ARFGEF3	73.1927	-0.421282	0.275144	0.00400765	0.207087
TRAM1	523.907	-0.272722	0.145959	0.00404253	0.207087
BNIP2	110.687	-0.390915	0.249946	0.00407473	0.207087
ITGB2-AS1	57.8935	0.896205	0.875949	0.00407476	0.207087
STC1	72.6254	-0.0495784	0.114468	0.00412247	0.207087
CDKL3	7.34482	-0.0606698	0.124571	0.00412856	0.207087
MCF2L-AS1	38.0807	-0.0432786	0.109797	0.00412895	0.207087
WDR4	60.0638	0.400882	0.259918	0.00413215	0.207087
KLC1	138.307	-0.433243	0.296475	0.00413412	0.207087
C15orf48	599.224	-0.050924	0.11556	0.0041364	0.207087
DZIP1	6.16668	-0.0331346	0.103786	0.00419382	0.209212
TFCP2L1	94.5474	0.700889	0.633664	0.00423563	0.210545
CLDN18	769.525	-0.0345921	0.104569	0.00425125	0.210572
ZFC3H1	144.159	-0.400547	0.270181	0.0043297	0.213438
SRRM1	550.702	-0.297519	0.170525	0.00435492	0.213438
PTPRE	67.001	-0.483091	0.35915	0.00435493	0.213438
RP11-96C13.1	2.62677	-0.0184401	0.0981165	0.0043704	NA
DNAJC25	79.3047	0.391634	0.260535	0.00437763	0.213726
SERP2	9.32516	-0.0373916	0.106072	0.00439142	0.213726
SLC38A1	218.814	-0.367528	0.239025	0.00441799	0.214273
NCMAP	30.7023	-0.0661103	0.130426	0.00449956	0.217473
RP11-434D9.1	2.92954	1.95703	1.43316	0.00451815	NA
MSLN	559.708	0.691031	0.667061	0.00453894	0.21862
VMP1	949.3	-0.391616	0.26876	0.00457119	0.219417
NR4A1	74.9829	-0.691323	0.710246	0.00458715	0.219429
ZNF117	18.1812	-0.0368249	0.10575	0.00460814	0.219681
EEF1A1	323.288	-0.339204	0.214145	0.00466231	0.221507
SCNN1B	60.3409	0.881596	1.79272	0.00469883	0.222049
BEX4	8.92082	0.986198	1.11838	0.0047055	0.222049
MALL	13.2118	-0.588217	0.507284	0.00476611	0.224152
PDZD11	290.774	0.315202	0.190806	0.00482222	0.226029
SSTR2	7.84628	-0.0420744	0.108908	0.00485702	0.226899
ICAM3	47.7288	0.554364	0.516584	0.0049481	0.229182
SERPINA1	5077.82	-0.0354566	0.104993	0.004964	0.229182
LAMP5	46.2179	0.0199198	0.0985524	0.00498823	0.229182
CADPS	5.99803	0.0265222	0.100799	0.00499492	0.229182
RFX3	12.3441	-0.0536604	0.117715	0.00499786	0.229182
B4GALT1-AS1	10.5388	0.799539	0.946497	0.0050219	0.229182
VEZT	106.089	-0.413616	0.312602	0.00503305	0.229182
ANKRA2	81.3026	-0.402477	0.29913	0.00503714	0.229182
PRDX2	2115.9	0.371325	0.259155	0.00510266	0.231339
RP11-304L19.1	31.2724	0.65203	0.808609	0.00511768	0.231339
MUCL3	1042.19	0.723416	1.22174	0.00516791	0.232129
SDC2	10.8178	0.0370646	0.105836	0.00516839	0.232129
RND2	4.40769	-0.0360051	0.105226	0.00519335	NA
SNHG12	56.2551	-0.326275	0.211653	0.00520482	0.232802
PTPN18	164.753	0.344274	0.231185	0.00521707	0.232802
GCN1	83.1613	-0.352966	0.244535	0.00523782	0.232802
FAM110C	35.0792	-0.108683	0.209793	0.00525004	0.232802
KRT4	24.1215	-0.0496682	0.114357	0.0053472	0.236177
AAAS	139.12	-0.321352	0.210619	0.00535998	0.236177
PIP4K2A	72.1399	-0.330654	0.221166	0.00541708	0.237943
STMN3	87.9939	0.0366595	0.105631	0.00549495	0.239206
SOCS6	85.264	0.438272	0.372015	0.00550115	0.239206
LINC01426	9.86545	-0.0721085	0.1374	0.00550889	0.239206
SNHG9	78.0574	0.367876	0.267963	0.00551434	0.239206
FCGBP	127.679	-0.0230075	0.09952	0.00554718	0.239885
SYT8	757.996	0.0560742	0.119879	0.00556999	0.240128
PSD3	69.7356	-0.0682627	0.132699	0.00562672	0.241828
L2HGDH	61.9874	-0.359383	0.263279	0.00568809	0.243715
TMEM191C	7.20966	0.716164	1.24349	0.00584461	0.249025
SLC19A3	6.31104	-0.0316599	0.102995	0.00584767	0.249025
SCAF11	329.189	-0.359441	0.27694	0.0059337	0.251921
CHD2	152.892	-0.350177	0.262481	0.00595601	0.252102
TMSB4Y	5.05402	0.0179617	0.0979829	0.00600925	0.253142
COX20P1	23.0951	0.0341476	0.104246	0.00601787	0.253142
RP11-11N9.4	27.9616	-0.029225	0.101907	0.00603497	0.253142
WFS1	66.9651	-0.1266	0.270509	0.00607879	0.254217
SAPCD2	126.578	0.372002	0.297825	0.00610495	0.254549
IGFLR1	10.3185	0.574389	1.28232	0.00618642	0.256313
FGD6	49.8165	-0.073827	0.139522	0.00620044	0.256313
RP11-642A1.2	7.95747	-0.0224252	0.0993022	0.00621134	0.256313
FITM2	33.6574	0.472243	0.537992	0.00624559	0.256313
METAP2	504.605	-0.259565	0.156095	0.00625671	0.256313
CST6	23.7024	-0.061267	0.124707	0.00625736	0.256313
DZIP1L	12.4423	-0.025311	0.100319	0.0062802	0.256497
HPDL	40.1767	0.0792118	0.147128	0.00632754	0.257677
RIMS2	3.03497	-0.023671	0.0997177	0.0063438	NA
MORN3	7.24127	-0.0587989	0.122194	0.0063619	0.258323
SLC1A3	12.9222	0.0492942	0.113911	0.00641354	0.259665
RP11-138A9.1	7.2084	-0.0527577	0.11672	0.0064769	0.260229
LHFPL2	44.3553	-0.101718	0.18926	0.00650034	0.260229
RSRP1	155.16	-0.319452	0.233763	0.00651136	0.260229
SNAPC2	95.8102	0.390917	0.36074	0.00651926	0.260229
EMSLR	42.0181	0.466685	0.662307	0.00652063	0.260229
ARL16	129.744	-0.288195	0.193247	0.00660483	0.260553
RP11-343H5.4	11.021	-0.0365329	0.10547	0.00660547	0.260553
TBX18	9.97395	-0.0315965	0.102935	0.00660835	0.260553
KLRC2	3.9029	0.021177	0.098898	0.00661944	NA
MTFR1	80.2527	-0.329181	0.249286	0.0066405	0.260553
JMJD4	58.2017	0.328263	0.24639	0.00667412	0.260553
MXD4	152.158	0.372751	0.334164	0.00669033	0.260553
RP11-651L5.2	2.94778	-0.0285601	0.10158	0.00669191	NA
PPAN	154.592	0.383046	0.36231	0.00675547	0.260553
TLNRD1	110.069	-0.356038	0.304396	0.00675577	0.260553
CYMP	18.0842	0.0226436	0.0993733	0.00676721	0.260553
POU4F1	2.4381	-0.0168271	0.0976671	0.00681948	NA
TRNP1	465.99	-0.33619	0.270408	0.0068264	0.260553
SOX4	1140.18	-0.0972821	0.179869	0.00686117	0.260553
APOBEC3C	366.524	0.0535395	0.117419	0.00688124	0.260553
ANOS1	4.74165	0.0242104	0.0998994	0.00689413	0.260553
ENTR1	125.682	0.305746	0.221404	0.00689678	0.260553
TCEA3	65.4353	-0.109511	0.208589	0.00690187	0.260553
SLC25A4	433.863	0.232525	0.135244	0.00690728	0.260553
RNF10	229.98	-0.250751	0.154221	0.00691548	0.260553
SLC27A4	60.0953	0.350328	0.297893	0.00696578	0.260553
ALDH1L2	12.0394	-0.0327691	0.103507	0.00697863	0.260553
MRPS34	797.781	0.340113	0.27838	0.00698219	0.260553
MXRA5	30.7149	0.048321	0.113163	0.00699609	0.260553
SP3	91.242	0.286014	0.195027	0.00701587	0.260553
C4BPB	67.5459	0.0733876	0.13874	0.00703185	0.260553
TGFBR1	30.7483	0.425491	0.553464	0.00703738	0.260553
IFNAR2	93.2793	-0.352614	0.314841	0.00704542	0.260553
NETO2	97.7769	0.0465467	0.111866	0.00705126	0.260553
C2CD5	26.7678	-0.0980167	0.180379	0.00708308	0.260553
C4BPA	8.1898	0.0232613	0.0995671	0.00708671	0.260553
PON3	69.4619	-0.0410749	0.108144	0.00709773	0.260553
NUDT8	167.446	0.386329	0.411561	0.00710568	0.260553
NFE2L2	501.596	0.358572	0.328474	0.00712725	0.260553
RP11-1149O23.3	48.6241	-0.0905363	0.165427	0.00713245	0.260553
EFHC1	58.2321	-0.0891502	0.162978	0.00714432	0.260553
SPAG1	159.814	-0.341325	0.295549	0.00718585	0.260665
MAFK	53.7955	-0.368685	0.36216	0.00719467	0.260665
SNHG25	302.052	-0.100643	0.185963	0.00720337	0.260665
TMEM238	379.268	0.368655	0.364781	0.00723962	0.261205
THAP11	168.619	0.258448	0.16533	0.00725671	0.261205
FDXR	113.819	0.0609927	0.124336	0.0072744	0.261205
TRMO	31.0676	0.375074	0.376257	0.00730744	0.261719
F2RL1	108.465	-0.387211	0.721097	0.00739523	0.264186
ZNF66	3.57798	-0.0250493	0.100188	0.00740826	NA
SEMA4B	309.396	-0.381626	0.51395	0.00741423	0.264189
DCTPP1	400.917	0.282853	0.198695	0.00744688	0.264677
CPTP	142.046	0.292659	0.216982	0.00762417	0.27029
SEPTIN6	27.279	-0.138752	0.319663	0.00766894	0.271189
RNF144B	19.0138	-0.0441998	0.110118	0.00770463	0.271763
CRISPLD2	39.3401	0.0742978	0.139666	0.0077834	0.273261
GOLT1A	79.213	-0.100031	0.183834	0.00782562	0.273261
GATA2	21.2626	-0.050208	0.114532	0.00782827	0.273261
CCNT2	96.4781	0.326861	0.290777	0.00782831	0.273261
NT5DC3	33.355	-0.356951	0.395773	0.00784489	0.273261
MRPL37	459.082	0.200679	0.110817	0.00796168	0.275032
TRMT11	98.4183	-0.306749	0.250932	0.00797346	0.275032
LINC01091	16.7314	0.0386287	0.106599	0.00798205	0.275032
TIMM8B	604.504	0.308236	0.254529	0.00799241	0.275032
CABLES2	15.963	0.109803	0.207382	0.00799419	0.275032
GASK1A	2.29566	-0.0291807	0.101836	0.00800759	NA
SFTPA2	6.70303	0.0310284	0.102626	0.00801629	0.275094
PLAG1	10.0093	-0.0373564	0.105862	0.00803538	0.275094
RICTOR	50.0345	-0.354073	0.44958	0.00810543	0.276813
H2BC11	71.651	0.0513101	0.115413	0.00814591	0.277034
EFNA3	164.946	0.351373	0.63052	0.00816085	0.277034
CCDC86	140.583	0.283628	0.21399	0.0081874	0.277034
PHLDA1	763.125	-0.343419	0.611099	0.00820484	0.277034
PHGDH	381.975	-0.0656352	0.129105	0.00821106	0.277034
ADCY1	3.23601	0.0334809	0.103781	0.00829287	NA
SPRR3	82.9579	0.114164	0.218944	0.00836049	0.280862
RP11-304L19.13	9.37854	0.0677702	0.131312	0.00836475	0.280862
NUP107	99.5293	-0.309721	0.303445	0.00839925	0.281087
TYW1B	11.1524	-0.0478266	0.112638	0.00842877	0.281087
CDK7	160.952	-0.332688	0.378631	0.00843181	0.281087
ACSF2	88.3702	-0.101412	0.186312	0.00847241	0.281671
UGT2B15	16.38	0.043224	0.10942	0.00848964	0.281671
TOP2B	161.55	-0.273736	0.206076	0.00857788	0.283924
HAGLROS	4.21044	0.0231798	0.0995117	0.00858985	NA
CCDC14	76.0742	-0.301962	0.270143	0.00870667	0.287208
MXRA7	29.9171	-0.0549868	0.118394	0.00872835	0.287208
RYR1	8.93037	0.0363487	0.105265	0.00873879	0.287208
MYO1A	14.1718	0.0397649	0.107233	0.00876588	0.287422
ATG4D	113.526	0.286793	0.236063	0.0088526	0.288984
ZPLD2P	13.5952	-0.0454488	0.110896	0.0088743	0.288984
TEDC2	26.208	0.334691	0.519188	0.00888378	0.288984
FKBP5	313.97	0.104848	0.193931	0.00890337	0.288984
CLDN23	58.8854	-0.0584676	0.121528	0.00896627	0.288984
ANO6	120.238	-0.320154	0.402053	0.00897646	0.288984
USP32	37.7356	-0.0995796	0.181376	0.00902197	0.288984
TMEM156	7.39405	-0.0261622	0.100576	0.00903134	0.288984
PIWIL1	14.3873	-0.0221587	0.0991803	0.00907716	0.288984
MCTP1	20.1074	-0.058061	0.121118	0.00908266	0.288984
MESD	543.688	-0.270386	0.210325	0.00908877	0.288984
OSMR	83.723	-0.12159	0.239076	0.00909828	0.288984
HMSD	12.7523	-0.0432687	0.10941	0.0091062	0.288984
LIPH	183.608	-0.101653	0.185998	0.00911025	0.288984
KLRK1-AS1	28.9415	0.0471616	0.112119	0.00912385	0.288984
USP48	224.659	-0.299779	0.284565	0.00914499	0.288998
TFR2	8.16577	0.0303189	0.102292	0.00920382	0.289838
ARIH1	83.3584	-0.269868	0.212725	0.0092157	0.289838
MAP3K12	255.3	-0.257377	0.190099	0.0092338	0.289838
THEMIS2	18.3282	-0.0422208	0.108731	0.0092749	0.289982
LDLRAD1	52.9461	0.0448172	0.110459	0.00934013	0.289982
HMGCL	277.422	-0.293915	0.278998	0.00937243	0.289982
ANKRD10-IT1	7.43483	-0.0425141	0.108875	0.00937679	0.289982
CRCP	154.375	0.284498	0.246492	0.00938773	0.289982
BBS7	37.5347	0.314501	0.440875	0.00939615	0.289982
APOD	15.1684	-0.030203	0.102238	0.00939723	0.289982
ETNK1	236.136	-0.134319	0.284257	0.00940447	0.289982
DLX3	3.70226	0.0237458	0.0996822	0.00944644	NA
VPS13B-DT	29.97	-0.091057	0.164649	0.00945825	0.290997
NUP210	62.8414	-0.302165	0.565694	0.00951437	0.291611
H2AW	139.815	0.309404	0.450911	0.00954313	0.291611
CASP8	99.9736	0.27136	0.218188	0.00954855	0.291611
SMIM10L1	212.541	0.296805	0.616767	0.00956172	0.291611
G0S2	239.903	-0.0307053	0.102476	0.00962965	0.292457
RBMXL1	37.3495	-0.301304	0.316932	0.00963132	0.292457
NDUFA11	937.24	0.249861	0.181967	0.00969738	0.293824
SMNDC1	128.192	-0.269074	0.223236	0.00979976	0.296284
LRRC26	14.4206	0.0660994	0.129118	0.00984078	0.296881
FCHO1	43.953	0.0637131	0.126632	0.0099607	0.299588
KLHL5	60.5566	-0.0726505	0.136847	0.00998811	0.299588
C12orf56	5.44129	-0.0314092	0.102731	0.0100101	0.299588
PIM1	116.65	-0.0567031	0.119807	0.0100359	0.299588
CHD1	259.579	-0.2812	0.268252	0.0100547	0.299588
USP3	175.049	-0.289816	0.44787	0.0100719	0.299588
NXPH4	13.677	-0.031522	0.10282	0.0100806	0.299588
BCL7B	220.264	0.263413	0.218027	0.0102067	0.30233
GCFC2	53.2775	0.115973	0.217933	0.0102162	0.30233
PES1	195.306	0.254844	0.203052	0.0103799	0.306498
PLEKHO1	26.0865	-0.0575115	0.120442	0.0104183	0.306498
DERL3	30.4796	0.0701563	0.133657	0.0104228	0.306498
PRPF38A	186.261	0.23607	0.169135	0.0104453	0.306512
OSBPL8	145.404	-0.269337	0.245355	0.010501	0.307501
SLC35F6	115.523	0.170644	0.476366	0.0105663	0.308533
BBOF1	9.40425	-0.0453658	0.110709	0.0105986	0.308533
ACTR6	128.244	-0.233792	0.16771	0.0106356	0.308533
ATXN1	37.5526	-0.106857	0.195607	0.0106465	0.308533
SEC24A	50.6974	-0.283521	0.354542	0.0106467	0.308533
ENSG00000273748	7.71259	-0.0410877	0.107925	0.0106866	0.30905
CLK3	238.519	-0.278236	0.310826	0.010709	0.309057
HOXA7	3.21157	-0.0251495	0.100162	0.010718	NA
LPP	142.746	-0.258931	0.224335	0.0107318	0.309075
POLR3H	108.1	0.269743	0.257596	0.0107898	0.310108
DCAF4	23.5591	0.157253	0.379365	0.0108733	0.311865
RAB3B	83.1419	-0.062477	0.125178	0.010967	0.313909
RP11-616M22.7	3.20266	-0.0292067	0.101748	0.0109754	NA
MSX2	50.696	0.0635485	0.126278	0.0110307	0.315086
B3GALT5-AS1	41.8217	0.0368604	0.105488	0.0112307	0.320143
ARID3B	8.5407	-0.0455245	0.110768	0.0112543	0.320163
SCAMP1	121.671	-0.267859	0.319332	0.0113871	0.323162
ZNF296	29.5066	0.0696816	0.13294	0.011406	0.323162
PSME2	1622.01	0.23978	0.189142	0.0115498	0.326575
H2BC5	126.832	0.101741	0.182901	0.0115895	0.327036
CYP20A1	126.047	0.257637	0.439751	0.0116363	0.327478
TLE3	100.948	-0.256677	0.243308	0.0116538	0.327478
TRIO	41.2991	-0.129921	0.256416	0.0116755	0.327478
ELOVL2-AS1	2.65924	0.0102236	0.0963739	0.0116905	NA
IL23A	3.04762	-0.0314911	0.102726	0.0117078	NA
RNF19A	113.226	-0.240447	0.4995	0.0117413	0.328662
ME2	73.5075	0.0551248	0.118225	0.0117998	0.32964
FRG1GP	2.53928	-0.022846	0.0993529	0.0118442	NA
SAXO2	3.22192	-0.0279763	0.101222	0.0118578	NA
PPARG	576.372	-0.101481	0.182514	0.0119041	0.330961
LAMB3	549.809	-0.0773309	0.142408	0.0119132	0.330961
OR2B6	4.83571	0.0311693	0.102591	0.0119182	0.330961
ALPP	20.8724	0.0341671	0.10405	0.0119517	0.331233
HMX2	4.79767	-0.0193518	0.0983066	0.0120673	0.333696
FAM3B	168.188	-0.0412705	0.108017	0.0120883	0.333696
SHMT2	377.25	-0.0881441	0.158118	0.0121789	0.335532
ZNF280A	2.66835	0.0174492	0.0977952	0.0121967	NA
PSKH1	35.2403	0.210825	0.535859	0.0122439	0.336606
IQCD	28.448	-0.0757935	0.139735	0.0122884	0.336606
RNASEH1-AS1	59.5535	0.0943816	0.168829	0.0123131	0.336606
RAB3A	31.1603	0.0916916	0.163749	0.0123143	0.336606
NAP1L1	896.751	-0.259291	0.300043	0.0123718	0.337519
ARID3A	21.2152	-0.0648616	0.127319	0.0124211	0.338113
PGP	401.578	0.192768	0.495223	0.012442	0.338113
CCNP	20.0301	-0.0272167	0.100942	0.0124994	0.338163
SLC12A4	42.7761	0.148262	0.317132	0.0125025	0.338163
ARRDC1	501.655	0.2036	0.507653	0.0125165	0.338163
RAB3IP	152.182	-0.231721	0.447152	0.0125492	0.338392
HELB	3.93272	-0.0407445	0.107605	0.0125792	NA
NARF	195.837	-0.236413	0.423644	0.0126018	0.338941
PLOD2	213.407	-0.0499761	0.113966	0.0126181	0.338941
SPINK1	566.796	-0.0256066	0.100329	0.0126646	0.33901
RP11-515I12.1	10.1071	-0.0109345	0.0964824	0.0126692	0.33901
SFTA2	827.153	0.0506998	0.114543	0.0127454	0.340397
SLC16A9	2.78136	-0.0286626	0.10148	0.0127793	NA
GRB10	68.5465	-0.0925813	0.16514	0.0128104	0.340757
GJB5	63.6688	0.0738348	0.137647	0.0128193	0.340757
MRPS30-DT	7.79608	-0.0441977	0.109765	0.0128327	0.340757
APH1B	38.7769	-0.0776821	0.142435	0.0128813	0.340757
MFGE8	61.9035	-0.0622278	0.124645	0.0128916	0.340757
FCHO2	99.9063	-0.216115	0.465233	0.0129087	0.340757
KLF12	5.45565	-0.0318886	0.102899	0.0129296	0.340757
SLC7A6	24.7104	0.155204	0.342539	0.0129563	0.340817
RP1-18C9.3	12.7786	0.00822821	0.0961081	0.0130303	0.342119
MYO6	279.594	-0.13372	0.262189	0.0131344	0.342566
CBX5	444.417	-0.234716	0.376899	0.013175	0.342566
GTPBP3	51.6793	0.246135	0.304168	0.0131879	0.342566
PI3	602.827	0.0467705	0.111602	0.0131921	0.342566
ATRAID	774.609	0.244881	0.269389	0.0131989	0.342566
MED13	114.896	-0.202691	0.449053	0.0132248	0.342566
NAA60	120.872	0.243031	0.249104	0.0132346	0.342566
PARP14	145.129	-0.121513	0.228363	0.0132435	0.342566
ARL2BP	193.471	0.181861	0.43715	0.0132704	0.342627
EYA3	46.1283	-0.209372	0.452084	0.0133242	0.343131
UBE2E3	281.606	0.239038	0.227539	0.0133391	0.343131
SIX3	6.19666	-0.0380243	0.106013	0.0134283	0.344792
PADI3	3.65046	-0.0179955	0.0979254	0.0134362	NA
CRB3	154.875	0.240831	0.315851	0.01349	0.345258
RP11-345P4.9	13.4681	0.0773069	0.141708	0.0134959	0.345258
ARHGAP42	29.13	-0.0902874	0.160861	0.0135555	0.346148
RPAP3	157.726	-0.246309	0.331819	0.0136765	0.347746
CHD5	4.5479	-0.0221786	0.0991232	0.0136909	0.347746
NES	15.7435	-0.0319486	0.102925	0.0136927	0.347746
TPD52	573.865	-0.228832	0.358082	0.0137595	0.348808
RTN4RL1	2.05825	0.0153577	0.0972906	0.0137944	NA
AUP1	598.211	0.232645	0.2175	0.0138277	0.348861
NDE1	68.807	0.237043	0.310833	0.0138616	0.348861
ST3GAL4	454.219	-0.0382701	0.106174	0.0138838	0.348861
TMEM177	101.721	0.219793	0.396623	0.013894	0.348861
PIGQ	84.9438	0.108989	0.196155	0.0138981	0.348861
TEKT4P2	4.63346	0.0315675	0.102716	0.0139115	0.348861
AKAP7	17.1009	-0.0746354	0.138224	0.0139379	0.348898
PRR5	55.7046	0.0699768	0.132685	0.014042	0.350186
TTYH1	7.70945	-0.045615	0.11066	0.0140612	0.350186
TSC22D2	58.1623	-0.110997	0.20003	0.0140669	0.350186
IGSF8	149.642	0.216385	0.394036	0.0140897	0.350186
RP11-278C7.1	5.12326	-0.047559	0.112014	0.0141153	0.3502
CHST11	25.937	-0.0720026	0.134977	0.0141775	0.351116
CYP27A1	36.0836	-0.0272596	0.100933	0.0142025	0.351116
MORF4L1	887.351	-0.212291	0.166376	0.0143388	0.353669
GRN	1100.19	0.232303	0.241051	0.0143564	0.353669
PRSS2	318.742	-0.0567301	0.119295	0.0145033	0.356658
LINC01331	3.91472	0.0282421	0.101269	0.0145654	NA
RAB10	608.784	0.208008	0.158453	0.014567	0.357382
CLGN	29.7244	-0.0387739	0.106423	0.0145839	0.357382
AFF4	159.815	-0.223192	0.196575	0.0146121	0.357445
TMEM127	98.2383	0.22679	0.217797	0.0146925	0.358468
RP11-38B6.1	3.47988	-0.0157097	0.0973737	0.0147214	NA
DNAJC30	49.3341	0.161453	0.345313	0.0147621	0.358468
RP11-197K6.1	7.85101	-0.0201643	0.0985152	0.0147778	0.358468
ADRA2A	63.5742	0.0503955	0.114126	0.014792	0.358468
MPRIP-AS1	3.93582	-0.0313079	0.102594	0.0148017	NA
SLC27A5	42.3462	-0.0684389	0.130806	0.0148058	0.358468
HERC4	65.463	-0.229037	0.251393	0.014847	0.358468
HMGN3-AS1	13.2628	0.0442547	0.109744	0.0148543	0.358468
GALK2	159.139	-0.140022	0.270526	0.0148592	0.358468
SCARF2	6.74909	-0.0452904	0.110394	0.0149549	0.359929
CISD3	651.537	0.211878	0.171251	0.0149713	0.359929
NIFK	247.245	0.225482	0.223609	0.0150089	0.360113
GGT7	44.7264	-0.0828657	0.148832	0.0150305	0.360113
TUBB2B	17.202	-0.0500983	0.113847	0.0151178	0.360659
LARS1	259.289	-0.221731	0.209999	0.015139	0.360659
ITCH	115.849	-0.206969	0.35577	0.0151446	0.360659
CCNQ	108.822	0.199014	0.373798	0.0151565	0.360659
TFPT	61.9364	0.20684	0.364228	0.0152311	0.361506
RP4-794I6.4	7.12504	0.0440608	0.109556	0.0152439	0.361506
RAB34	142.155	-0.0417096	0.108129	0.0154493	0.365216
CLTB	648.399	0.0951711	0.167929	0.0155433	0.365216
RP11-469H8.6	158.727	-0.072864	0.135661	0.0155478	0.365216
FBXW11	120.193	-0.23014	0.269592	0.0155597	0.365216
NCK2	161.187	0.146685	0.286958	0.0155628	0.365216
TSPAN7	8.12896	-0.0252002	0.100119	0.0155848	0.365216
HEATR3	51.6503	0.1064	0.18829	0.0155938	0.365216
LGR6	14.0617	0.0451403	0.11027	0.0156095	0.365216
CDH11	2.52835	0.0208351	0.0986923	0.0156327	NA
MFSD6	78.0509	0.220578	0.288874	0.0156624	0.365841
HOXB2	91.4619	-0.0360833	0.104926	0.0157248	0.366684
GDPD1	18.6556	-0.0742924	0.137225	0.0158253	0.368212
USP12	59.2986	-0.222174	0.325259	0.015843	0.368212
SLC66A1L	9.48227	-0.0428307	0.10876	0.0159107	0.369171
RP11-465B22.3	27.0466	-0.0411368	0.107735	0.0159674	0.369871
NDUFB10	749.702	0.218593	0.270359	0.016007	0.370176
ODAM	462.017	0.0258954	0.100392	0.0161822	0.373204
GOLGA2P5	14.35	-0.050259	0.11389	0.0161914	0.373204
TMPRSS11E	2.85424	-0.021256	0.0988016	0.0164438	NA
RRS1	125.27	0.162075	0.321992	0.0165065	0.379839
HERPUD1	363.735	0.20351	0.168374	0.0165979	0.38102
PTK2	178.712	-0.102756	0.180189	0.0166123	0.38102
PLEKHG3	37.2206	-0.114862	0.20365	0.0166656	0.381614
ENHO	4.13983	0.0232262	0.0994275	0.0167352	NA
ERBB3	155.167	-0.13195	0.242696	0.0167571	0.383081
GFER	85.8646	0.199949	0.313177	0.0168055	0.383366
LGMN	716.167	-0.210305	0.202812	0.0168244	0.383366
RFNG	59.9215	-0.208885	0.27766	0.016909	0.384358
SDK2	10.8052	0.0286233	0.101406	0.016923	0.384358
MACROD1	91.2734	-0.0764572	0.139693	0.0169589	0.384548
ALG1	92.1186	0.152589	0.290087	0.0170881	0.385681
TSPAN17	97.5291	0.197353	0.308737	0.0171033	0.385681
FAS	79.3943	0.0779307	0.141564	0.017138	0.385681
CMTM6	792.189	-0.187642	0.28438	0.0171568	0.385681
ZNF503	103.346	0.0568671	0.11919	0.0171747	0.385681
CREB3	229.164	0.124085	0.223597	0.0171963	0.385681
NR2C1	65.0481	-0.210105	0.244662	0.0172257	0.385681
P2RX4	105.879	-0.130958	0.238511	0.0172376	0.385681
INTS3	40.1978	-0.191593	0.313379	0.0172573	0.385681
MBD4	136.815	-0.202023	0.287869	0.0173241	0.386004
MINCR	47.816	-0.100819	0.176101	0.017327	0.386004
PLEKHH2	37.3296	-0.0535942	0.11642	0.0174347	0.387782
RHOBTB3	211.016	-0.047734	0.112	0.0176026	0.390896
EXOSC6	120.625	0.194864	0.299886	0.0177084	0.392621
ALG12	102.216	0.203698	0.263631	0.0178048	0.393089
MTDH	938.477	-0.195735	0.161475	0.0178767	0.393089
AC018755.16	24.1501	-0.0493003	0.113062	0.0179064	0.393089
TNFRSF14	129.506	0.114523	0.201146	0.0179082	0.393089
NNT	68.9009	-0.113227	0.199653	0.0179218	0.393089
PLBD1-AS1	16.9186	-0.0429835	0.108797	0.0179403	0.393089
LINC00326	61.0962	0.0296013	0.101821	0.0180111	0.393089
MLST8	173.718	0.182409	0.307101	0.0180228	0.393089
NUDT19	77.0112	0.139431	0.255303	0.0180282	0.393089
UPK3A	12.4409	-0.0189691	0.098161	0.0180536	0.393089
DPY19L1	89.6333	0.121273	0.214933	0.0180612	0.393089
SRGN	9.04919	-0.0245057	0.0998493	0.0181117	0.393089
ENTPD8	33.5563	0.0433143	0.108994	0.018117	0.393089
RP11-800A18.4	8.99781	0.0528884	0.115721	0.0181414	0.393089
CNTNAP3B	5.97428	-0.0223685	0.0991417	0.0181714	0.393089
ARFRP1	117.719	0.189025	0.296249	0.0182043	0.393089
DAZAP2	897.434	-0.204803	0.238769	0.0182079	0.393089
NR4A2	14.2854	0.0467869	0.111261	0.0182784	0.394002
SLC46A1	28.8667	0.0586801	0.120624	0.0183327	0.394562
LINC00842	2.93605	0.02752	0.100933	0.0183685	NA
SRSF4	369.871	-0.196066	0.268257	0.0184198	0.394632
TMEM39A	69.6977	-0.196654	0.280891	0.018424	0.394632
CLTRN	8.61385	-0.0414253	0.107781	0.0184425	0.394632
CIB1	1473.97	-0.199655	0.250677	0.0184489	0.394632
DAB1	3.46091	0.0170383	0.0976599	0.0185497	NA
ZUP1	46.883	-0.163323	0.290852	0.018562	0.395562
GALE	555.985	-0.202045	0.225059	0.0185863	0.395562
HSD11B1-AS1	5.11054	-0.0279558	0.101106	0.0186165	0.395562
SWSAP1	45.4976	0.119333	0.21008	0.0186213	0.395562
BTBD3	51.8952	-0.100505	0.174432	0.0186473	0.395562
MYO5A	8.69506	-0.044569	0.109727	0.0186624	0.395562
INSL4	3.42782	0.0172281	0.0977035	0.0186891	NA
SYT7	18.4907	-0.0579069	0.11986	0.0186907	0.395562
MGMT	188.126	0.201028	0.234785	0.0187961	0.397193
FBN2	1.90001	0.0143117	0.0970362	0.0188047	NA
TCF4	3.40157	0.0297338	0.101819	0.0188534	NA
HBEGF	37.0962	-0.0600207	0.121734	0.0190437	0.401817
DRG2	84.6316	-0.198138	0.246309	0.0190925	0.401837
PPIL6	15.507	-0.052305	0.115234	0.0191022	0.401837
MRNIP	81.2513	-0.19735	0.245786	0.019159	0.402426
ITGB2	167.468	0.0343574	0.103948	0.0192393	0.403505
ARMH4	5.81823	0.0290662	0.101553	0.0193044	0.403618
MAST4	28.3162	-0.0836447	0.148319	0.0193532	0.403618
B3GNT7	124.395	-0.0510096	0.114261	0.0193902	0.403618
GTF2IRD1	43.6607	-0.16522	0.285694	0.0194023	0.403618
SENP7	21.4901	-0.0695049	0.131126	0.019411	0.403618
DUSP6	769.569	-0.0551712	0.117543	0.0194437	0.403618
FAM3D-AS1	6.62572	0.0286457	0.101373	0.019447	0.403618
HERPUD2-AS1	13.1077	0.075545	0.137989	0.019482	0.403746
SLC16A2	3.77712	-0.0321017	0.102837	0.0195008	NA
DCXR	1134.53	0.158587	0.101609	0.0196093	0.405781
TM4SF1-AS1	22.2456	-0.0460095	0.110653	0.0197213	0.407438
FKBP9	164.196	0.161901	0.288008	0.0197477	0.407438
AP5S1	90.7434	0.098766	0.17074	0.0198615	0.409181
MAP4K3	80.6073	-0.142135	0.24968	0.019958	0.410565
ZNF79	8.37596	0.0443537	0.109524	0.0199899	0.410615
SCO2	146.181	0.124289	0.217002	0.020026	0.410753
AC145124.2	2.36812	0.0205907	0.0985771	0.0201323	NA
ARHGEF28	45.8508	-0.0795957	0.142734	0.0201466	0.411653
BTG2	43.6451	0.0511314	0.114299	0.0201659	0.411653
ABCA12	15.2939	0.0300018	0.101929	0.0201748	0.411653
CPT1C	15.094	0.0272456	0.100825	0.0202227	0.411653
GNAZ	15.3028	0.0622769	0.12368	0.0202317	0.411653
RP5-991G20.1	7.55476	-0.0497171	0.113191	0.020276	0.411653
POLG	63.2228	-0.145314	0.248228	0.020301	0.411653
NT5DC1	119.308	-0.151253	0.262839	0.0203655	0.411653
ANKS6	109.051	0.15847	0.27088	0.0203891	0.411653
MICOS13	524.714	0.193285	0.211114	0.0204108	0.411653
CYP2C18	24.8331	0.0422935	0.108263	0.0204316	0.411653
EREG	76.2483	-0.030928	0.102343	0.0204317	0.411653
DKK1	350.26	-0.0464977	0.110985	0.0204697	0.411653
RP13-39P12.3	71.3872	0.0976168	0.16833	0.0204825	0.411653
ACY3	22.7742	0.0395344	0.106635	0.0206868	0.413213
PSPHP1	28.7667	-0.0154918	0.0973095	0.0207569	0.413213
EDF1	982.855	0.191139	0.216482	0.0208342	0.413213
CHMP3	305.347	0.191172	0.209825	0.0208869	0.413213
HYI	32.6356	0.0761068	0.138299	0.0208887	0.413213
CASC3	78.8456	-0.0942383	0.162736	0.0209855	0.413213
HERC1	30.3228	-0.0956249	0.164766	0.020994	0.413213
ACP5	18.944	-0.0700386	0.131428	0.0210009	0.413213
MYRFL	5.54317	0.0199035	0.0983848	0.021017	0.413213
DDX56	197.965	0.165328	0.270845	0.0210172	0.413213
SPATA17	7.17554	-0.031078	0.102372	0.0210415	0.413213
RP2	27.87	0.0686385	0.129971	0.0210582	0.413213
ZDHHC8P1	9.5677	0.0342619	0.103832	0.0210971	0.413213
CRIP2	373.025	-0.0445102	0.10964	0.0211012	0.413213
RP11-350J20.12	99.2268	-0.0539381	0.116388	0.0211561	0.413213
ULK2	12.2379	-0.0387393	0.106163	0.0211865	0.413213
EEF1AKMT4	88.0281	0.153195	0.271042	0.02119	0.413213
GEM	23.7833	-0.0502566	0.113572	0.0211922	0.413213
SNORA11F	29.911	-0.066876	0.128053	0.0212296	0.413213
B3GNTL1	31.6075	-0.0879368	0.153308	0.0212599	0.413213
MARCHF9	31.1983	-0.125222	0.215801	0.0212701	0.413213
ULK4	13.705	-0.0610762	0.122429	0.021273	0.413213
SLC2A3	41.6629	-0.0532329	0.115819	0.0212783	0.413213
CFAP92	6.52335	0.0307878	0.102227	0.0213211	0.413213
BNIP3	255.653	-0.0247363	0.0999071	0.0213817	0.413213
ILF3-DT	87.5986	0.161436	0.261001	0.0214061	0.413213
ELL2	111.885	-0.101901	0.174452	0.0214176	0.413213
ADRB1	5.157	-0.0288622	0.101421	0.0214245	0.413213
FLYWCH1	38.8019	0.0963461	0.16581	0.0214501	0.413213
NDUFV3	425.006	0.176284	0.253196	0.0215186	0.413213
PPP1R18	30.1225	-0.0592538	0.120818	0.0215199	0.413213
SPAG9	232.485	-0.178825	0.245074	0.0215405	0.413213
UBIAD1	47.279	0.0987265	0.169301	0.0215542	0.413213
AC110619.2	5.51314	-0.0206622	0.0985947	0.0215659	0.413213
RPSAP52	6.60076	-0.0255446	0.100165	0.0216562	0.414265
SLC12A5	3.20069	-0.0191129	0.0981643	0.0216779	NA
SRMS	33.1999	0.0351217	0.104274	0.0216801	0.414265
VEGFA	435.447	-0.075134	0.136986	0.0217126	0.414319
PPM1H	26.8801	-0.0713153	0.132555	0.0217843	0.41512
RBP1	91.2192	-0.0246958	0.0998854	0.0218384	0.415583
TOB1-AS1	26.4886	-0.0665672	0.12768	0.0219948	0.416571
TFF2	5675.78	-0.0295553	0.101737	0.022004	0.416571
SHB	277.728	-0.0915795	0.158355	0.0220052	0.416571
ATP6AP1L	11.6036	-0.0596684	0.121058	0.0220095	0.416571
UTY	3.22605	0.0222723	0.0990682	0.0220625	NA
DHTKD1	59.1442	-0.175628	0.246056	0.0220884	0.417402
C1GALT1C1	208.586	0.140715	0.237499	0.0221132	0.417402
C2orf72	31.8835	0.0728514	0.134255	0.0221504	0.41754
ACRBP	3.42795	-0.029675	0.101743	0.0221508	NA
ARHGEF1	122.977	-0.1607	0.254849	0.0221994	0.417863
CRIM1-DT	12.1067	-0.0659747	0.126953	0.0222274	0.417863
MSH3	74.6851	-0.120962	0.204492	0.0223615	0.418843
FSTL3	79.8707	0.0891199	0.154677	0.0223642	0.418843
TRIAP1	151.807	0.103922	0.177216	0.0223695	0.418843
MYO9A	46.4735	-0.169758	0.248152	0.022425	0.419321
FAM177A1	311.555	0.183663	0.211025	0.0224636	0.41948
PAX7	2.43021	0.0110491	0.0964691	0.0227767	NA
SETD9	39.6524	-0.0700212	0.131033	0.0227806	0.423883
GDPD3	82.9201	0.0353898	0.104384	0.0230005	0.423883
SMYD5	38.7105	0.130624	0.220882	0.0230103	0.423883
ARL5B	61.0341	-0.149496	0.243232	0.0230152	0.423883
ARID2	50.7588	-0.168343	0.242039	0.0230418	0.423883
SRSF6	287.006	0.164415	0.244651	0.0231137	0.423883
LMF2	163.384	0.121266	0.205215	0.0231826	0.423883
RP11-666A8.13	35.2521	0.0928358	0.15937	0.0231885	0.423883
DKK3	26.3077	-0.0412477	0.107545	0.0232083	0.423883
SIGMAR1	465.511	0.181615	0.180946	0.0232116	0.423883
MDM2	225.847	0.0617046	0.122888	0.0232145	0.423883
SLC44A2	217.639	0.17979	0.2125	0.0232252	0.423883
TMEM185B	78.5146	0.124082	0.209792	0.0232301	0.423883
RP11-930P14.2	2.29937	0.0230075	0.0992943	0.0232489	NA
SMARCC1	303.875	-0.177256	0.201606	0.0232505	0.423883
CAND1	151.572	-0.168943	0.234335	0.0232766	0.423883
GPX7	12.5477	0.0193795	0.0982357	0.0232861	0.423883
MOSPD3	95.979	0.180973	0.202305	0.0232884	0.423883
PALM3	45.0622	-0.0430031	0.10859	0.0232974	0.423883
SAMD10	44.8321	0.0930556	0.159722	0.0233011	0.423883
SERPING1	7.26858	-0.0372396	0.105256	0.0233088	0.423883
PTGES3	1149.56	-0.158426	0.252392	0.0233366	0.423883
PARP3	37.3864	0.0734011	0.134686	0.0233948	0.424388
FXN	100.843	0.164406	0.243006	0.0234639	0.425089
EYA2	6.5833	0.0239986	0.0996059	0.0235589	0.426258
PML	110.95	-0.0897208	0.154775	0.0235896	0.42626
PLCH2	3.57398	-0.0311103	0.102328	0.023646	NA
CH17-189H20.1	3.99076	0.0233064	0.099366	0.0236762	NA
PNRC1	396.417	-0.0817444	0.144468	0.0237417	0.428019
RHBDD3	65.1833	0.118281	0.198897	0.0237748	0.428019
IRF5	29.7255	-0.0438723	0.109101	0.0237789	0.428019
SERPINI1	9.419	-0.0433489	0.108748	0.0238972	0.42818
HOXB6	82.6224	-0.0502211	0.113398	0.0239073	0.42818
LINC00887	12.4446	-0.0350597	0.104168	0.0239368	0.42818
MT1A	62.8637	0.0302811	0.102008	0.0239615	0.42818
DPH2	74.1717	0.137022	0.224997	0.0239622	0.42818
TMEM208	359.165	0.171256	0.228206	0.0239717	0.42818
ALKAL1	12.0252	-0.0332702	0.103292	0.0240568	0.428963
NEMP1	26.2158	-0.085391	0.149069	0.0240769	0.428963
RP1-86C11.7	4.32755	0.0335166	0.103399	0.024139	NA
SAMD5	19.3048	0.0404602	0.107056	0.0241451	0.429286
CCDC9	54.9583	0.119761	0.200709	0.0241566	0.429286
FGF18	10.8154	0.0325004	0.102953	0.0243878	0.432109
GGT6	37.7034	0.0288772	0.101413	0.0243949	0.432109
TSN	216.755	0.174192	0.213884	0.024413	0.432109
HSPA8	2054.48	0.175038	0.158961	0.0244589	0.432109
EI24	716.34	0.17716	0.191481	0.0244701	0.432109
PDK4	19.6656	-0.075563	0.13672	0.0246261	0.433605
SLC5A6	38.7089	0.0835281	0.146366	0.0246309	0.433605
HTR2B	10.1382	0.0180033	0.0978689	0.0246479	0.433605
MALAT1	34166.8	-0.102622	0.168598	0.0246855	0.43372
RP11-657K20.3	4.27992	-0.0275275	0.100839	0.0247166	NA
LINC00524	3.84173	-0.028611	0.10126	0.0247857	NA
TBCC	96.1903	0.155802	0.233193	0.0248478	0.436023
EOGT	11.0261	-0.0510909	0.1139	0.0249625	0.437112
TCP11L2	18.1764	-0.0643179	0.125061	0.0249725	0.437112
CTD-2561B21.5	2.34136	-0.0230957	0.0992858	0.0249874	NA
PPP1R14D	22.1568	-0.0358095	0.104512	0.025094	0.438689
BCL7C	222.3	0.17151	0.15112	0.0251727	0.439429
SFSWAP	316.759	-0.17422	0.179909	0.0252113	0.439429
TPT1-AS1	25.0888	-0.0710056	0.131722	0.0252434	0.439429
ANKRD29	33.6109	0.0510357	0.113889	0.0252621	0.439429
RNF152	17.5906	0.03356	0.103414	0.0253307	0.440073
WDR11-AS1	2.21778	-0.0148434	0.0971481	0.0253688	NA
CACUL1	207.059	-0.169956	0.207691	0.0254034	0.440789
DHRS4-AS1	81.5168	0.122678	0.201884	0.0254361	0.440808
SULT1E1	3.90887	0.0223302	0.0990495	0.0255882	NA
ZNF8-DT	33.446	-0.0589129	0.120205	0.0256016	0.442704
MRPL20	513.585	0.171403	0.154958	0.0256089	0.442704
SELENOO	130.455	0.130109	0.211893	0.0256857	0.443484
USP44	2.71694	-0.0216081	0.09883	0.0257335	NA
PARD3	71.7072	-0.103178	0.172864	0.0257859	0.444479
CRYM	8.08282	-0.0330604	0.103155	0.0258172	0.444479
ARPIN	41.7128	-0.104614	0.17421	0.0258388	0.444479
IQCH	5.01456	-0.0384746	0.105848	0.0259552	0.445931
RP11-791G15.2	5.27119	0.030729	0.102137	0.0260212	0.446126
VWA2	42.4828	-0.0273337	0.100787	0.0260304	0.446126
OSGEP	95.1967	0.143266	0.223906	0.0261317	0.446711
TACC1	143.038	-0.0704306	0.130966	0.0261424	0.446711
ZNF747	13.7975	0.0756842	0.136581	0.0261637	0.446711
PSMD1	444.377	0.14869	0.227316	0.0261924	0.446711
RINL	91.3439	-0.0870362	0.150125	0.0262819	0.447237
CLTA	858.204	0.16687	0.206066	0.0262964	0.447237
DDOST	473.511	-0.143489	0.224551	0.0263194	0.447237
SMAD5	128.441	-0.170804	0.184634	0.0264361	0.448161
PMM1	42.9865	-0.0432338	0.108608	0.0264379	0.448161
ASTN2	11.6207	0.0382328	0.105715	0.0265189	0.448989
PYCARD	453.145	0.120832	0.199083	0.0266357	0.450152
ALG3	360.57	0.164345	0.214066	0.0266595	0.450152
RNF26	200.628	0.17048	0.173499	0.0266965	0.450152
ARF3	346.801	-0.16774	0.192707	0.0267165	0.450152
MCPH1-AS1	3.31727	-0.0293392	0.10153	0.0267755	NA
MAVS	111.404	0.16164	0.209623	0.0267993	0.450859
TMC8	16.8629	-0.0315518	0.102481	0.0268428	0.450859
NAPG	210.933	0.113597	0.187036	0.0268553	0.450859
ACKR2	3.16659	-0.0241798	0.0996234	0.0269157	NA
CTD-2369P2.4	2.77189	0.0296045	0.101639	0.0270946	NA
TUSC8	1.77021	-0.0129175	0.0967694	0.0271202	NA
RP11-27M24.1	9.37743	0.0432917	0.108587	0.0271251	0.454356
FABP4	3.19829	-0.0165392	0.0975094	0.0271268	NA
LIFR	20.9346	-0.0544787	0.116351	0.0271699	0.454356
FOXJ1	52.6663	-0.0358733	0.104513	0.0271762	0.454356
ECI1	513.315	0.146983	0.220337	0.0271937	0.454356
RP11-505K9.1	15.3576	0.0638405	0.124313	0.0272679	0.454835
NOP14-AS1	33.2224	0.0992777	0.166074	0.0272875	0.454835
LRRC8D-DT	2.39576	0.0217021	0.0988418	0.0273692	NA
POLG2	47.4905	-0.0509286	0.113678	0.0274114	0.456356
TBC1D15	71.3625	-0.153134	0.2166	0.0274702	0.45679
MBNL2	93.7685	-0.085133	0.147411	0.0275261	0.457062
DPP8	56.3571	-0.108505	0.178557	0.02756	0.457062
RBFA	37.5705	0.0899989	0.153619	0.0276717	0.457062
LNCAROD	4.14704	-0.0212429	0.0987126	0.0276885	NA
DRG1	215.608	0.136797	0.211965	0.027741	0.457062
TBCA	646.474	-0.131523	0.206747	0.0278072	0.457062
DDA1	188.098	0.166134	0.185261	0.0278128	0.457062
CYP4F11	16.4919	0.0491388	0.112379	0.0278161	0.457062
AGO4	15.6939	-0.0570851	0.118348	0.0278288	0.457062
BORCS7	102.145	0.0970966	0.163878	0.0278897	0.457062
SERPINB9	54.9766	-0.0654498	0.125762	0.0279331	0.457062
RNF213	303.874	-0.144515	0.213893	0.0279535	0.457062
UBR5	134.756	-0.100354	0.167093	0.027967	0.457062
MFSD2B	31.8453	-0.0355679	0.104344	0.0279766	0.457062
TMEM67	15.3471	-0.0714058	0.131648	0.0280288	0.457062
GPC1	162.004	0.0730029	0.133027	0.0280359	0.457062
AC018816.3	10.0369	0.0332978	0.103232	0.0280546	0.457062
GGCT	529.962	0.155573	0.213333	0.0281051	0.457062
ORAI2	35.3356	-0.0705814	0.130821	0.0281521	0.457062
FBXO7	197.348	0.150805	0.213102	0.0282386	0.457062
STK25	290.008	0.164263	0.191428	0.0282484	0.457062
PURPL	5.61596	0.0147799	0.0971297	0.0282501	0.457062
B3GNT2	244.621	0.132632	0.206392	0.0282859	0.457062
FAM171A2	4.06518	-0.0346186	0.103834	0.0283068	NA
CNPY4	12.1041	0.0615271	0.122112	0.028329	0.457062
WDR24	46.9264	0.052384	0.114723	0.0283475	0.457062
RP11-727F15.12	26.5573	0.073042	0.133356	0.0283528	0.457062
SMIM7	380.03	0.162354	0.189307	0.0283576	0.457062
NPDC1	475.954	0.0647018	0.125025	0.02837	0.457062
INKA2	11.1884	0.0479794	0.111536	0.0284534	0.457742
RP11-900F13.3	9.71024	-0.0377911	0.105419	0.0284849	0.457742
PAN2	27.4046	-0.0712791	0.131354	0.0285292	0.457742
A4GNT	3.89634	-0.0124117	0.0966838	0.0285302	NA
PHC2	333.897	-0.110445	0.17872	0.0285433	0.457742
GALNT16	2.49956	-0.0156989	0.0973133	0.0285879	NA
STXBP6	96.6766	-0.0372795	0.105195	0.0285906	0.457881
ZNF697	6.79768	-0.039672	0.106444	0.028638	0.457881
CERT1	169.233	-0.157192	0.201325	0.0286503	0.457881
EZH2	123.139	-0.101446	0.168178	0.0287002	0.457933
KRT18P17	6.86394	-0.0360934	0.104549	0.0287268	0.457933
CAB39	139.741	0.163185	0.187061	0.0287519	0.457933
FAM172A	49.6296	-0.0958734	0.160398	0.028885	0.458821
SPEF2	15.5533	-0.0459271	0.110192	0.0289003	0.458821
PRAP1	7.83719	-0.0283454	0.101107	0.0289062	0.458821
PRSS21	57.1108	-0.0218557	0.0989043	0.0289722	0.458903
RP11-190J1.3	2.95097	0.0154459	0.0972631	0.0289733	NA
SPATS2	160.367	-0.117089	0.18733	0.0289771	0.458903
RP11-120E11.2	2.9215	0.0263037	0.100344	0.0289819	NA
TMEM120A	157.74	0.126307	0.199578	0.0290739	0.459914
TMC5	517.614	-0.0627756	0.123151	0.0291547	0.460671
ARSK	24.6508	-0.0603055	0.120948	0.0292124	0.460917
TNFSF15	51.8257	0.042043	0.107808	0.0292363	0.460917
DYNLL1	1835.11	0.15516	0.122504	0.0292815	0.461049
STARD10	815.481	0.0873794	0.149596	0.0293326	0.461049
DNALI1	46.2703	-0.0411647	0.107285	0.029358	0.461049
JSRP1	31.8299	-0.0469914	0.110863	0.0293863	0.461049
SLC3A1	8.2335	0.0363037	0.104647	0.0294097	0.461049
EHD4	143.701	-0.114839	0.184772	0.0294871	0.461744
MAOA	177.638	0.064273	0.124502	0.0295829	0.462333
IDH2	482.488	-0.080029	0.140628	0.0295909	0.462333
TANC1	76.3813	0.0865367	0.148366	0.0297043	0.462753
E2F1	124.012	0.134785	0.20664	0.029709	0.462753
FOXN3-AS1	9.70665	0.0441799	0.10903	0.0297532	0.462753
MT1X	3199.26	0.0560553	0.117436	0.0297829	0.462753
PRDM10	10.4314	-0.0595871	0.12026	0.0297834	0.462753
PLIN2	176.026	-0.0340934	0.103592	0.0299026	0.463855
SLC31A1	211.662	0.161896	0.161676	0.0299472	0.463855
OVOL1	50.6025	-0.0456479	0.109966	0.0299796	0.463855
TATDN1	213.498	-0.105098	0.171743	0.0299872	0.463855
DDX3Y	15.0901	0.025729	0.100151	0.0300705	0.46392
SLC4A7	47.4759	-0.101611	0.167343	0.0301273	0.46392
WDR45B	480.556	-0.147355	0.205018	0.0301452	0.46392
PLPP6	21.0624	0.0678367	0.127742	0.0302293	0.46392
LINC01133	104.793	0.0494205	0.112487	0.0303031	0.46392
FGF9	13.3762	0.0223283	0.0990291	0.0303081	0.46392
SUPT3H	16.3374	-0.0515179	0.113923	0.0303115	0.46392
SOX9	506.225	-0.132538	0.200544	0.0303188	0.46392
SLC12A9-AS1	4.45217	0.033461	0.103254	0.0303302	0.46392
RP11-16E12.2	15.8665	-0.0326622	0.102902	0.0303731	0.46392
F2R	8.60408	-0.0267905	0.100524	0.0303815	0.46392
PARP9	82.2835	-0.0902117	0.152558	0.03039	0.46392
RP11-373D17.4	6.45998	0.0375198	0.10525	0.0304319	0.464053
PMM2	239.671	0.116163	0.178448	0.0306087	0.46624
RHBDD2	385.75	0.160094	0.166572	0.0307435	0.467133
ADRM1	760.517	0.130901	0.200011	0.0307657	0.467133
DNAJC1	292.436	-0.157847	0.179019	0.0307677	0.467133
ANKH	38.8887	-0.0527688	0.114816	0.0309634	0.469507
VPS37D	14.7034	-0.0682287	0.127931	0.0309913	0.469507
RND1	8.87921	-0.0379039	0.105414	0.0310647	0.469983
ELOVL4	3.38069	-0.0246653	0.0997373	0.0310816	NA
PARTICL	16.7256	0.0738437	0.133593	0.0311481	0.469983
XPA	122.227	0.137693	0.204292	0.0311541	0.469983
MT1M	21.9475	0.0506834	0.11329	0.0311572	0.469983
BLOC1S6	75.3429	-0.119552	0.187503	0.0312208	0.470433
TSPAN5	50.4745	-0.0547814	0.116307	0.031275	0.470742
BOD1L1	175.517	-0.125116	0.192397	0.0313407	0.471223
BHLHE41	109.042	-0.0734849	0.13313	0.0313868	0.471278
TSIX	5.97868	-0.0257046	0.100112	0.0314118	0.471278
UBE2L3	329.86	0.14895	0.195899	0.0315007	0.471852
SSX2IP	59.7829	-0.122493	0.19029	0.0315176	0.471852
KRI1	84.4291	0.130358	0.200608	0.0316725	0.472123
LINC00261	19.5334	-0.0281679	0.101028	0.0316844	0.472123
AP1G2	214.911	0.158101	0.166141	0.0316961	0.472123
CYP4F3	36.6632	0.0486067	0.111834	0.0317777	0.472123
UBE2D4	82.4541	0.103862	0.168844	0.0317978	0.472123
BRMS1	152.78	0.134725	0.197906	0.0318333	0.472123
TSC22D3	484.555	0.0235687	0.0994232	0.0318429	0.472123
SNRPA	388.035	-0.153712	0.180747	0.0318647	0.472123
CREB3L2	74.7813	-0.0797605	0.139686	0.0318813	0.472123
MAP2K1	209.141	-0.146987	0.195468	0.0318837	0.472123
MOB3B	19.0915	0.0374504	0.10519	0.0319618	0.472123
PCDHB5	1.86724	-0.0114434	0.0965157	0.0320024	NA
FRMD4B	50.437	-0.0601149	0.120517	0.0320821	0.472123
PRR11	182.466	-0.0684119	0.128039	0.0321147	0.472123
ZNF615	6.73401	-0.0359989	0.104427	0.0321252	0.472123
SLC2A8	74.4656	0.0962244	0.158817	0.0321447	0.472123
ERV3-1	51.4601	-0.0381612	0.105561	0.0321601	0.472123
PIGM	82.569	0.104373	0.169095	0.0322486	0.472123
SPTAN1	169.109	-0.151053	0.179009	0.0322596	0.472123
GCKR	5.91561	0.0332583	0.103117	0.0322596	0.472123
BRAF	33.5379	-0.0854825	0.145992	0.0322739	0.472123
KIF23	132.82	-0.133061	0.194291	0.032276	0.472123
HOOK3	183.521	-0.0772545	0.136933	0.0322793	0.472123
RP1-122P22.4	12.4331	0.0368635	0.104871	0.0323651	0.472352
TMEM51	108.548	-0.138293	0.195854	0.0323927	0.472352
SLC25A39	808.181	0.154464	0.172289	0.0323964	0.472352
PTPRD	2.15271	0.0101982	0.0963217	0.0324116	NA
PNCK	2.67568	-0.0137709	0.0969152	0.0324886	NA
ZNF614	14.7368	-0.0327372	0.102912	0.0325294	0.472815
NFE2	5.02733	-0.014714	0.0970982	0.0325434	0.472815
C14orf93	27.7748	-0.0993751	0.162849	0.0325782	0.472815
RCBTB1	14.5346	-0.0509075	0.113366	0.0326393	0.472815
RPL32P3	21.4251	-0.0611244	0.121243	0.0326467	0.472815
PPM1L	27.3218	-0.0654242	0.125155	0.0327227	0.472815
RP11-395N3.2	7.9016	-0.0280658	0.100953	0.0327237	0.472815
DTD2	35.1537	0.0792416	0.138995	0.0327264	0.472815
RP6-65G23.3	37.1067	-0.074532	0.133927	0.0327586	0.472815
HLA-H	6.87289	0.0349131	0.103892	0.0328481	0.472815
RIN1	80.3743	0.0752649	0.134129	0.0328578	0.472815
CDHR5	22.7884	0.0448287	0.10933	0.0328986	0.472815
KDM5C	79.3661	-0.05132	0.11364	0.0329607	0.472815
SUGP1	65.2262	0.145433	0.190999	0.0329978	0.472815
SETD6	43.9043	0.119377	0.185088	0.0329984	0.472815
METRN	365.641	0.120546	0.187113	0.0330176	0.472815
TRIM31	127.3	-0.0370515	0.104966	0.0330516	0.472815
PIK3R1	128.862	0.0535742	0.115317	0.0331036	0.472815
PIN4	321.271	0.127963	0.187064	0.0331655	0.472815
ESPN	66.9869	-0.0410636	0.107131	0.0331704	0.472815
LONRF2	9.91276	-0.0290117	0.101324	0.0331722	0.472815
NOP56	288.682	0.13896	0.194014	0.0331825	0.472815
ACOT1	2.82237	0.0188586	0.0980277	0.0331857	NA
PHLDB1	21.3263	-0.0541436	0.11564	0.0332176	0.472815
NUTF2	666.736	0.149002	0.122583	0.0332729	0.472815
SCAND1	525.551	0.147694	0.186663	0.0332744	0.472815
SLC35C1	120.026	0.0894147	0.150417	0.033354	0.473198
TCN1	2115.05	0.0345792	0.103771	0.0333711	0.473198
ARRDC2	71.713	0.0906293	0.151465	0.033403	0.473198
HPSE	41.3788	0.0647354	0.124431	0.0334641	0.473207
ERRFI1	310.73	-0.0433529	0.108434	0.0334714	0.473207
HDAC7	39.0739	-0.0891367	0.149772	0.0338618	0.478242
NXF3	6.5546	0.0159972	0.0973616	0.0339524	0.479037
RP5-1198O20.4	14.6845	-0.0511971	0.113449	0.0340102	0.479095
MOB4	159.551	0.0979565	0.159894	0.0340251	0.479095
OLMALINC	98.5577	-0.053341	0.115029	0.0340964	0.479616
PLAAT2	105.377	0.022386	0.0990326	0.0341397	0.479685
KLKP1	19.5501	-0.0243431	0.0996438	0.03417	0.479685
BRD8	168.76	-0.152166	0.162593	0.0342305	0.479868
ZNF818P	10.3626	-0.0226073	0.0990879	0.0342517	0.479868
RAB20	83.1609	-0.0702321	0.12942	0.0343722	0.481073
GPR89A	33.4874	0.0868247	0.147075	0.0344762	0.481946
NAXE	532.488	0.113985	0.177478	0.0345036	0.481946
RP11-305K5.1	3.01109	-0.0278883	0.100844	0.0346124	NA
PTPA	241.223	0.0587746	0.119239	0.034618	0.48264
COL18A1	66.1439	-0.0762508	0.13537	0.0346224	0.48264
NUDT16L1	148.435	0.118081	0.179906	0.0347051	0.483311
DDX24	444.438	-0.151399	0.15495	0.0347599	0.483592
DNPEP	299.253	0.14232	0.185527	0.0348763	0.484668
GAREM2	5.54589	0.0362046	0.104455	0.0349067	0.484668
HMOX2	361.934	0.14031	0.188033	0.0349624	0.48496
GATA5	2.36314	0.0236515	0.0993809	0.0349787	NA
PIK3C2G	26.2302	-0.0311034	0.102146	0.0351783	0.487471
TANC2	25.7211	-0.0599554	0.120032	0.0353209	0.488167
MTLN	440.795	0.118048	0.178933	0.0353701	0.488167
FANCI	100.125	-0.10153	0.162639	0.0353736	0.488167
ABHD3	123.591	0.142265	0.181131	0.0353829	0.488167
CSNK1D	389.547	-0.141121	0.183251	0.0354033	0.488167
ICAM2	70.1154	-0.020143	0.09837	0.0354453	0.488264
POLD2	543.474	0.141732	0.176958	0.0355142	0.488663
TRMT1	69.2439	0.0828596	0.142114	0.0355442	0.488663
KRT18P10	15.3453	-0.0541215	0.11548	0.0355812	0.488691
PNPLA3	39.3157	0.0614269	0.121269	0.0356529	0.489194
CYRIB	338.381	-0.0922419	0.152599	0.0356894	0.489194
RP4-781B1.5	3.74049	0.017806	0.0977573	0.0357313	NA
CENPH	117.87	-0.0735364	0.132389	0.0357583	0.489194
TEAD1	84.7723	-0.108922	0.170857	0.0357628	0.489194
RCOR2	3.94807	-0.0262958	0.100259	0.0358349	NA
ITGB7	39.0416	0.0274537	0.100712	0.0358444	0.489194
REEP2	7.11677	-0.0296085	0.101507	0.0359113	0.489194
PQBP1	284.874	0.146189	0.172488	0.0359737	0.489194
ERLIN2	56.3717	-0.119949	0.180341	0.0359898	0.489194
RP5-1092A3.4	7.05626	-0.0488035	0.111712	0.0360006	0.489194
RP1	9.01145	0.0209248	0.0985727	0.0360007	0.489194
IGFBPL1	26.5012	0.0228877	0.0991638	0.0360244	0.489194
TMEM253	7.35285	0.0308061	0.101998	0.0360456	0.489194
MNAT1	196.386	-0.130518	0.183916	0.0360963	0.489194
PEX6	53.7542	-0.0580818	0.118524	0.0361082	0.489194
PSMC3	600.392	0.149475	0.150654	0.0361956	0.489793
RNF146	37.6887	-0.095955	0.15644	0.0362225	0.489793
SERINC1	153.39	-0.107967	0.169929	0.0362747	0.489958
MAPKAPK5-AS1	87.6307	-0.148161	0.159985	0.0363049	0.489958
RTBDN	2.55675	-0.0277454	0.100791	0.0363827	NA
PLA2G2F	5.79433	-0.0302435	0.101756	0.0365243	0.492443
P2RY2	34.6004	0.0717478	0.130496	0.036629	0.49319
COL4A2	24.1976	-0.0243101	0.0996068	0.0366503	0.49319
GALNT7	174.412	0.078762	0.137655	0.0367189	0.493638
ATP11A	76.6103	-0.0501937	0.112644	0.0368249	0.494587
UTP11	287.717	0.147935	0.1452	0.0369256	0.495462
ACTN1	501.899	-0.134244	0.176888	0.0369831	0.495758
C4orf47	7.83533	-0.0295203	0.101474	0.0370858	0.496174
ZNF311	5.72968	-0.0298034	0.101569	0.0371709	0.496174
UBAP2	104.83	0.0871287	0.14628	0.037179	0.496174
ZNF726P1	9.75522	-0.0197308	0.0982437	0.0371996	0.496174
CTD-2270L9.4	12.285	0.048961	0.111774	0.037273	0.496174
IRAK1	308.058	0.12673	0.182188	0.0373177	0.496174
LINC02253	11.7398	-0.0284788	0.101064	0.0373398	0.496174
ZBTB16	7.50633	0.0203519	0.0984093	0.0373459	0.496174
DPP3	184.129	0.144351	0.165079	0.037381	0.496174
CNGA1	11.1569	-0.0254816	0.0999805	0.0373886	0.496174
SDHA	268.103	-0.140178	0.173517	0.0374175	0.496174
TMEM87B	139.897	0.131626	0.180792	0.0374404	0.496174
AKT1S1	189.412	0.131672	0.181863	0.0375284	0.496488
ARHGEF7	56.9044	-0.069063	0.12786	0.0375352	0.496488
P4HA2	282.716	-0.079715	0.138236	0.0376034	0.49692
ARHGEF26	15.4233	-0.0578783	0.11825	0.03769	0.497253
TTPAL	50.3844	0.0867569	0.145731	0.0376998	0.497253
BHLHB9	4.1722	0.033495	0.103139	0.0377368	NA
AP1S1	248.115	0.126038	0.181788	0.0377625	0.497327
POLR2D	104.913	0.12895	0.18115	0.0377766	0.497327
MTCH1	696.807	-0.141008	0.169298	0.0379866	0.499621
ZNF250	28.5272	-0.0575326	0.117925	0.0380627	0.499814
OSBPL10	100.566	-0.0717666	0.130377	0.0380916	0.499814
DCAF7	255.162	-0.0614042	0.121038	0.038164	0.499814
AC005532.5	8.9528	0.0475281	0.1108	0.0381812	0.499814
NAAA	72.6576	0.0742139	0.132681	0.038213	0.499814
ELMO3	64.3339	0.103169	0.162755	0.0382228	0.499814
TNFRSF21	272.987	-0.0777597	0.136055	0.0383506	0.499814
UBA6	134.197	-0.0865912	0.145179	0.0383579	0.499814
NHS	15.9501	-0.0391417	0.105889	0.0384192	0.499814
CARS1	191.654	-0.105048	0.164649	0.0384217	0.499814
SPIN2B	12.8003	0.0431766	0.108117	0.0384547	0.499814
APOM	9.02557	-0.0376868	0.105116	0.038475	0.499814
FAT1	272.005	0.0626029	0.121964	0.0384781	0.499814
JAK2	23.2562	-0.0838031	0.142287	0.0385023	0.499814
GPC6	2.96338	-0.00974009	0.0962566	0.0385563	NA
CDH2	8.78568	0.0164778	0.0974536	0.0385762	0.499961
EIF4E2	457.681	0.142224	0.170261	0.0385852	0.499961
ZNF546	3.38159	-0.0244057	0.0995902	0.0387041	NA
ANP32A	422.938	-0.127164	0.17429	0.0387176	0.50069
TNK2	80.0514	-0.0830266	0.141292	0.038718	0.50069
ACD	128.022	0.123848	0.177109	0.038749	0.50069
RP11-298J23.10	3.67265	0.0328411	0.102828	0.0388365	NA
ZNF69	12.8758	-0.0272127	0.10058	0.0388934	0.501642
VPS4A	298.262	0.132734	0.176519	0.0389768	0.501642
RPL23AP87	3.10697	0.0250383	0.0997974	0.0390144	NA
ALG2	176.855	0.0961668	0.154962	0.0390221	0.501642
GPAT3	29.5547	-0.0614833	0.120998	0.0390428	0.501642
WHAMM	86.6975	-0.0870467	0.145335	0.039083	0.501642
ZNF326	173.508	0.142231	0.161952	0.0391967	0.501642
TXLNG	91.0899	-0.0951092	0.153893	0.0392131	0.501642
SMG7	84.4046	0.1187	0.173966	0.0392196	0.501642
DNAJC21	250.55	-0.137702	0.169693	0.03924	0.501642
NDUFA13	577.815	0.136638	0.173455	0.0392855	0.501642
NME3	283.76	0.132208	0.180749	0.0393323	0.501642
AC021218.2	23.8559	0.0309279	0.102022	0.0393523	0.501642
IL17RA	52.5748	0.103896	0.162714	0.0393688	0.501642
MAZ	196.718	0.144386	0.149915	0.0393745	0.501642
RIPK2	156.293	-0.084315	0.142491	0.0394015	0.501642
EPB41L3	9.38073	0.0284286	0.10103	0.0394275	0.501642
TBK1	94.6555	-0.115642	0.17188	0.0394364	0.501642
YEATS4	155.77	-0.107988	0.166194	0.0394691	0.501642
RP11-418H16.1	2.18809	-0.0150454	0.0971419	0.0394803	NA
PTCHD4	2.30179	0.0123631	0.0966416	0.039495	NA
TFEB	63.4212	0.0987755	0.157418	0.0395395	0.501798
TAF1D	406.532	-0.083116	0.141265	0.0395533	0.501798
ARHGAP29	173.366	-0.0444938	0.108905	0.0396041	0.501987
ZNF436-AS1	10.1853	-0.0451646	0.109227	0.0397322	0.502801
BCL2A1	4.41158	-0.0135255	0.0968516	0.0397669	NA
NOP56P1	10.3295	-0.0192966	0.0981149	0.0397716	0.502801
GAA	242.148	-0.0487441	0.111558	0.0397763	0.502801
RP11-15E18.1	3.30641	-0.0278236	0.100774	0.0398543	NA
SURF6	234.87	0.136072	0.169939	0.0399336	0.504201
ORC5	86.2757	0.0991432	0.157757	0.0399796	0.504201
CSNK1A1	226.024	-0.139129	0.163009	0.040026	0.504201
CYB561A3	140.602	0.125847	0.175786	0.040033	0.504201
WLS	96.5174	-0.0862155	0.144191	0.0400699	0.504201
RNF187	313.62	0.140605	0.122856	0.0401039	0.504201
ZDHHC7	162.998	0.0877125	0.145997	0.0401397	0.504201
RP11-29G8.3	5.71779	-0.0240349	0.0994601	0.0402108	0.50438
ADGRL2	7.25952	-0.0276042	0.100684	0.0403349	0.50438
SMARCD1	50.2263	-0.0932059	0.152251	0.0403719	0.50438
CASK	131.924	0.0680991	0.126582	0.0404238	0.50438
PJA1	100.624	-0.083291	0.141137	0.040424	0.50438
RNF157-AS1	3.93076	-0.0199372	0.0982649	0.0404749	NA
S100P	2101.65	-0.073943	0.131436	0.0404761	0.50438
MTERF4	77.7451	0.0740027	0.131994	0.0404842	0.50438
ZNF516-AS1	7.02162	0.0363271	0.104386	0.0405187	0.50438
PABIR3	7.77362	-0.0342592	0.103413	0.0406114	0.50438
AIMP2	281.199	0.122725	0.173031	0.0406376	0.50438
PTS	347.898	0.141754	0.149572	0.0406435	0.50438
FAM86C1P	14.7906	0.054209	0.115219	0.040648	0.50438
ARHGAP32	67.8011	-0.0951677	0.15298	0.040691	0.50438
DOCK11	5.27268	0.0202146	0.0983387	0.0407628	0.50438
ZNF263	46.3835	0.0917952	0.14993	0.0407932	0.50438
LINC01303	10.7776	0.0284965	0.101031	0.0407937	0.50438
PRPF19	100.826	0.124125	0.173524	0.040798	0.50438
TM4SF1	2291.47	-0.0538227	0.114982	0.0408294	0.50438
ZCCHC9	127.77	-0.0733669	0.13132	0.04084	0.50438
ELAPOR2	3.6992	-0.0198911	0.0982575	0.0408818	NA
TMEM98	65.6957	-0.0585548	0.118473	0.0409215	0.50494
APOL4	2.36746	-0.0170937	0.0975648	0.0410079	NA
NCAPD3	103.398	-0.112959	0.168552	0.0410162	0.50532
CEP120	21.5447	-0.0794383	0.137133	0.0410247	0.50532
FAM136A	326.051	0.102926	0.160543	0.0411287	0.506155
TBX2-AS1	2.97604	-0.013414	0.0968265	0.0411797	NA
ISG20	265.193	-0.0549656	0.115656	0.0413593	0.508545
NOMO3	2.66484	0.0254399	0.0999173	0.0413807	NA
NAB2	37.3533	-0.0484687	0.111249	0.0414006	0.508605
RPS4Y1	242.118	0.0231203	0.0991958	0.0414932	0.509169
CEP57	158.8	-0.109591	0.165484	0.0415194	0.509169
SCN8A	2.29348	-0.0212083	0.0986056	0.0415628	NA
SLC25A10	198.413	0.126196	0.170834	0.0415648	0.509278
SLC25A25-AS1	32.9448	0.0454718	0.109401	0.0417024	0.50951
THAP4	241.515	0.113138	0.167564	0.0417099	0.50951
CDX2	28.91	0.0417394	0.107223	0.0417206	0.50951
ABHD2	356.949	-0.05713	0.117326	0.0417507	0.50951
KMT5A	69.4558	-0.096771	0.153825	0.0417712	0.50951
CDH16	4.12898	0.0287808	0.101114	0.0417783	NA
SLC35F5	159.329	0.133052	0.167983	0.0418127	0.50951
DMD	6.41074	0.0236394	0.0993297	0.0418391	0.50951
TMEM106C	545.83	-0.11962	0.17288	0.041918	0.510027
C1R	14.9914	-0.0301969	0.101675	0.0419665	0.510173
C7orf61	3.72831	-0.0268213	0.100377	0.0420025	NA
COA7	79.2031	0.0917418	0.149602	0.0420157	0.510326
COX7C	3334.15	-0.101202	0.157952	0.0420817	0.510425
BAG1	289.846	0.0684693	0.126708	0.0420969	0.510425
SYNRG	76.5917	-0.117904	0.169505	0.0421555	0.510692
GPC4	20.9537	-0.0361791	0.104312	0.0422323	0.511179
TRIM54	41.5989	0.0306259	0.101864	0.0424334	0.512776
PHGR1	275.268	0.059916	0.119466	0.0424376	0.512776
CENPP	34.8114	0.101565	0.158077	0.0425553	0.51363
XPOT	85.3815	-0.0834665	0.140772	0.0425819	0.51363
DRAIC	3.32531	-0.0275264	0.100627	0.0427327	NA
RTL8B	36.6	0.0387089	0.105561	0.0427501	0.515214
DOP1A	13.479	-0.0516311	0.113278	0.0428322	0.515218
H2BC15	15.5735	0.0515891	0.113287	0.0428582	0.515218
DPY19L4	59.1327	-0.0902216	0.147253	0.0428733	0.515218
RCHY1	102.088	0.101255	0.15751	0.042898	0.515218
HOXB3	29.4228	-0.0413125	0.106931	0.0429745	0.515309
SLC25A23	63.1901	0.0899878	0.147008	0.0429793	0.515309
IL1R2	111.643	0.0229217	0.0991284	0.0430172	0.515321
TMEM213	8.73439	0.0214993	0.0986934	0.0430982	0.515425
PNO1	146.071	0.0663704	0.124713	0.0430997	0.515425
MB	23.6981	-0.0302776	0.101699	0.0431814	0.51596
EML6	4.11523	-0.0260433	0.100088	0.0432213	NA
FPGT	22.8848	0.0788291	0.135981	0.0433349	0.516596
LINC02562	29.5223	0.0293275	0.101325	0.0433599	0.516596
NAGA	75.4945	0.0949982	0.144378	0.0433675	0.516596
LINC00173	4.97832	0.027034	0.100436	0.0434103	0.516596
IQGAP1	426.991	-0.110237	0.163786	0.0434195	0.516596
OXR1	198.879	-0.0745168	0.13203	0.0434635	0.51668
GPATCH2L	64.3766	-0.106723	0.161195	0.0435232	0.51695
MUC20	17.3831	-0.0437569	0.108254	0.0435678	0.517039
SEC11A	685.439	-0.121105	0.165969	0.0436095	0.517095
WARS1	218.214	-0.110957	0.164033	0.0436679	0.517348
HLA-DQB2	2.75889	0.013733	0.0968804	0.0436827	NA
PTAFR	39.228	-0.0470513	0.110253	0.0437164	0.517483
ATG10	87.1757	-0.11723	0.166205	0.0437756	0.517746
AARS2	16.9503	0.0662954	0.124553	0.0438944	0.518712
MANBA	50.634	-0.101557	0.157051	0.0439584	0.519029
CCL15	6.37756	0.0202542	0.0983417	0.0440269	0.519398
LNCTAM34A	7.86306	0.0325064	0.102587	0.0441949	0.520941
SOS2	39.47	-0.10098	0.156573	0.044255	0.521209
UFD1	384.033	0.100705	0.156712	0.044338	0.521325
BLM	33.1771	-0.0837738	0.140369	0.0443395	0.521325
SNORD14E	2.44884	-0.0156369	0.0972415	0.0444084	NA
AP001469.9	2.93692	0.0252947	0.0998361	0.0444134	NA
CENPU	216.145	0.0875967	0.144173	0.0444139	0.52176
ZBP1	2.23906	-0.0175152	0.0976466	0.0444591	NA
COQ4	186.664	0.121722	0.165584	0.0444696	0.521976
ITGA7	4.13295	-0.0235632	0.099285	0.0447786	NA
FOXO3	132.966	-0.0442889	0.108562	0.0447889	0.524983
HOMER2	88.2884	-0.0562609	0.116496	0.0448293	0.524983
LIPG	25.5606	-0.0524155	0.113729	0.0448385	0.524983
MAN1B1-DT	6.12264	0.0324783	0.102576	0.0448794	0.525021
CBR1	1303.99	0.0826	0.139242	0.045064	0.52674
AC002310.12	16.3176	0.0628152	0.1215	0.0451275	0.526896
TBL3	125.72	0.0897924	0.145572	0.0451648	0.526896
PCSK1N	38.6559	0.0323579	0.10253	0.0452498	0.526896
GTF3C6	283.82	0.069623	0.127316	0.0452701	0.526896
MACF1	213.842	-0.123631	0.163222	0.0452806	0.526896
SNF8	724.573	0.13531	0.131507	0.0453037	0.526896
ATAT1	19.9995	-0.040838	0.106606	0.0453702	0.52723
TMEM120B	179.483	-0.045886	0.109484	0.0454968	0.528154
MACROD2	22.6687	-0.0309257	0.101926	0.0455253	0.528154
SLC12A7	192.478	-0.115273	0.161951	0.0456061	0.528653
DYNC2LI1	91.1552	-0.0768613	0.133639	0.045707	0.529382
PICALM	105.311	-0.11332	0.162431	0.0458349	0.529758
PCCB	254.588	-0.0780423	0.13461	0.045892	0.529758
WDR89	30.3109	-0.0858648	0.141989	0.0459091	0.529758
LINC01842	7.63785	0.0328144	0.102697	0.0459526	0.529758
EPHB6	46.0893	-0.0185735	0.0979054	0.045955	0.529758
CREBRF	35.797	-0.0546126	0.115167	0.04598	0.529758
COMMD1	170.243	0.0757478	0.132588	0.0460811	0.529758
SELENON	51.8677	-0.066041	0.123986	0.0461333	0.529758
SOWAHA	5.99795	-0.0255896	0.099923	0.0461695	0.529758
MARS1	263.374	-0.0944532	0.148835	0.0461949	0.529758
SH3GL1	277.219	0.10354	0.157912	0.0463002	0.529758
GRIN2D	18.7049	-0.0358315	0.10407	0.0463058	0.529758
USP5	77.5674	0.0764861	0.133243	0.0463093	0.529758
WDR45	78.4749	0.125979	0.160482	0.0463183	0.529758
MAP3K10	14.9455	-0.039467	0.105835	0.0463647	0.529758
GINS2	156.757	0.083473	0.139773	0.046376	0.529758
GPR65	2.33385	-0.016703	0.0974531	0.0464391	NA
KHDRBS1	584.668	-0.129417	0.15231	0.0464401	0.529758
ST7-AS1	4.01246	-0.025278	0.0998046	0.0464571	NA
NNT-AS1	32.1881	-0.0576712	0.117383	0.0465282	0.529758
DPYSL3	7.7621	-0.0260108	0.100059	0.0466271	0.529758
HOMER1	33.97	-0.0567866	0.116711	0.0466349	0.529758
BDNF	55.3808	-0.0278909	0.100747	0.046636	0.529758
RHOF	470.819	-0.0443016	0.108508	0.0466506	0.529758
TSPYL5	10.8995	0.0240093	0.0994176	0.0466785	0.529758
SPICE1	18.6118	-0.0639571	0.122213	0.0466995	0.529758
AK6	292.319	-0.122305	0.161213	0.0467121	0.529758
DTYMK	505.866	0.0845489	0.140016	0.0467321	0.529758
BTBD1	47.0879	-0.0929125	0.147935	0.0467704	0.529758
DCTD	317.012	0.111276	0.161042	0.0468014	0.529758
PRAM1	2.62243	-0.0239798	0.0993884	0.046826	NA
SLC16A14	12.3715	0.0275675	0.100611	0.0469093	0.530327
YWHAH	524.671	0.109246	0.160725	0.0469276	0.530327
MORF4L1P1	12.8571	-0.0578856	0.117457	0.0471048	0.531617
UBE2G2	137.095	0.0965968	0.151029	0.0471934	0.531617
ATM	94.7479	-0.0910962	0.145989	0.0472167	0.531617
CSTB	4018.41	-0.0775659	0.133867	0.0472282	0.531617
ABHD17C	413.473	-0.0772374	0.13329	0.0472632	0.531617
ETFA	875.662	-0.100981	0.153711	0.04727	0.531617
TRAF3IP2	50.695	0.0792722	0.135529	0.0473913	0.532083
PSMG1	229.655	0.0978392	0.15189	0.0474376	0.532083
SUCO	130.936	-0.0757486	0.132238	0.047441	0.532083
OTULINL	41.7549	-0.0371255	0.104662	0.0474639	0.532083
FAM120AOS	155.192	0.129054	0.154955	0.0476273	0.533487
KANK2	47.9992	0.0797517	0.135741	0.0476908	0.53377
TF	3.09121	-0.0218406	0.0987388	0.0477494	NA
LINC02029	4.11547	0.0313514	0.102047	0.0477719	NA
NEURL1B	7.44929	0.0368242	0.104489	0.0478547	0.535165
DCTN3	313.958	0.107591	0.159135	0.0478921	0.535165
TMEM229B	9.30775	0.0372696	0.104692	0.0479671	0.535336
RPS2	15104.2	0.134675	0.154541	0.0480252	0.535336
ARFGEF1	147.807	-0.0980328	0.151344	0.0480407	0.535336
SIX2	21.674	0.023014	0.0991096	0.0480922	0.535336
FAM32A	363.301	0.114962	0.154052	0.0480995	0.535336
LINC02361	3.49953	-0.0264525	0.100194	0.0481447	NA
OVOL2	50.2477	0.0561787	0.11619	0.0481611	0.535336
HSD11B1	15.181	-0.012752	0.0967045	0.048233	0.535336
GORASP2	527.167	0.13077	0.14405	0.0482454	0.535336
BCL2L10	5.60809	0.0239047	0.0993741	0.0482523	0.535336
VPS9D1-AS1	9.68572	0.0369947	0.10456	0.0484024	0.536575
TSR3	257.659	0.130901	0.140068	0.0485154	0.537401
UBE2O	57.4832	-0.0941765	0.148121	0.0485856	0.537753
CHASERR	239.452	-0.0839293	0.140208	0.0486793	0.538363
NFATC4	11.9445	-0.0342483	0.103269	0.048851	0.539835
H2BC21	53.2417	0.0468052	0.109911	0.0490768	0.541901
RP1-168L15.7	4.60239	0.0352621	0.103731	0.0491169	0.541916
USP15	122.203	-0.11766	0.157801	0.0492323	0.542734
SLC25A44	28.9992	0.0843795	0.139573	0.0492688	0.542734
IREB2	63.7044	-0.0971796	0.149729	0.0493274	0.542951
PYGO2	59.0871	0.11727	0.158303	0.0494307	0.543203
KRAS	331.763	-0.103291	0.154808	0.0494606	0.543203
RP1-34B20.21	6.06525	0.031289	0.102009	0.0494669	0.543203
RP11-90L1.8	5.95631	0.0290528	0.101129	0.0495084	0.543231
SMURF1	79.5789	-0.0975226	0.150137	0.0495526	0.54329
GFI1	2.96361	-0.0233829	0.0991745	0.0496825	NA
LINC01186	24.9047	0.0683688	0.125461	0.0496899	0.5443
STARD7	195.509	0.125838	0.154206	0.0497227	0.5443
BRSK2	4.89093	-0.029526	0.101294	0.0498857	0.545431
PERP	1994.9	0.0845001	0.140582	0.0499041	0.545431
RP11-483L5.1	5.20769	-0.0164898	0.0973984	0.0500202	0.546272
CHCHD3	275.623	0.119392	0.157094	0.0500758	0.546452
STEAP3	35.527	0.085543	0.140141	0.0502167	0.547312
ZNF292	105.055	-0.058307	0.11754	0.0502529	0.547312
SNTA1	42.048	0.0467769	0.109848	0.050312	0.547312
AHCYL2	57.8708	0.0582526	0.117497	0.0503167	0.547312
PLEKHA8P1	8.27085	-0.0420017	0.107066	0.0503505	0.547312
ADCY9	11.518	0.0487211	0.110986	0.0504501	0.547809
CHST14	19.345	0.054692	0.114873	0.0504746	0.547809
PRIM1	100.767	-0.0621104	0.120389	0.0506066	0.548497
PIK3AP1	34.5059	-0.0409386	0.106511	0.0506166	0.548497
LINC02188	3.89013	-0.0201471	0.0982607	0.0506384	NA
APEH	410.274	0.12779	0.141236	0.050777	0.549458
NPIPA1	6.1418	0.0368945	0.104435	0.0507933	0.549458
C2	9.20571	-0.0331942	0.102767	0.0508681	0.549458
LAMTOR1	451.244	0.128414	0.12075	0.0508768	0.549458
TMPRSS5	6.79588	-0.0234254	0.0991924	0.0509067	0.549458
PDIA2	2.18733	-0.0213671	0.0985798	0.0509538	NA
SURF2	96.5219	0.103766	0.15334	0.0509629	0.549458
NCMAP-DT	7.86525	-0.0326377	0.102531	0.050986	0.549458
SEC23B	295.808	-0.0723584	0.128474	0.0510629	0.549458
VIRMA	70.4851	-0.120912	0.153017	0.0511084	0.549458
RSRC2	462.266	-0.12128	0.152084	0.0511544	0.549458
CDCP1	373.535	-0.0851108	0.137966	0.0511612	0.549458
CRYBG1	48.9686	-0.0562569	0.116006	0.0511773	0.549458
TUBG1	459.519	0.129364	0.136407	0.0512639	0.549483
TMEM141	400.331	0.0636452	0.121604	0.0512739	0.549483
RAB8B	73.6929	-0.0783322	0.133567	0.0513252	0.549483
CPVL	332.978	-0.029666	0.101356	0.0513732	0.549483
PIK3CA	34.8501	-0.0778449	0.133277	0.0514053	0.549483
SNX8	83.0983	0.0490745	0.111246	0.0514157	0.549483
HPN	3.68512	-0.0192102	0.0980232	0.0514563	NA
RPS12P26	56.2193	-0.0485453	0.110843	0.0514638	0.549499
SPAG7	202.837	-0.0980819	0.149527	0.0514959	0.549499
MT1XP1	7.47726	0.0349534	0.103537	0.0515839	0.549648
NPTN-IT1	5.34941	-0.0262926	0.100096	0.0515885	0.549648
SPATA5	26.0702	0.056523	0.116122	0.0517186	0.550429
B4GALT2	119.904	0.113786	0.154571	0.0517407	0.550429
LBHD2	3.95941	-0.0190171	0.097975	0.0517797	NA
MRPL51	815.895	0.0953465	0.149444	0.051784	0.550463
RP1-39G22.7	20.3918	0.0714237	0.127742	0.0518636	0.550463
RGN	13.9862	-0.034622	0.103387	0.0518638	0.550463
KMT2C	114.734	-0.0720337	0.128299	0.0519015	0.550463
FTCDNL1	6.90808	0.0192937	0.0980504	0.0520539	0.55145
ABHD12	545.443	-0.0733069	0.129357	0.0521008	0.55145
SRPK1	286.26	-0.101255	0.150787	0.052113	0.55145
ACSL4	157.719	-0.0579382	0.117132	0.0522402	0.552378
PMEL	10.1887	-0.0372035	0.104546	0.0523365	0.552647
ING1	105.38	-0.0620005	0.12013	0.0523448	0.552647
MICALL1	24.5091	0.0655265	0.1228	0.0524569	0.552819
SHD	5.03968	0.0206946	0.0984066	0.0524583	0.552819
MCM6	131.162	0.125299	0.142961	0.0524798	0.552819
HNRNPA1P48	102.995	-0.0678511	0.124553	0.0526046	0.553716
C9orf64	69.2897	0.0664629	0.123582	0.0528161	0.554456
CALCOCO1	49.1807	-0.0601846	0.118693	0.0528275	0.554456
RP11-44F14.8	5.111	-0.0286451	0.100927	0.0528584	0.554456
PHPT1	525.307	0.0867728	0.140444	0.052871	0.554456
SRP14-AS1	16.2333	-0.0566593	0.116116	0.0528734	0.554456
GLRX	347.436	-0.0525553	0.113322	0.0530979	0.555426
ITPR1	11.8036	-0.0296483	0.101302	0.0530987	0.555426
SRM	335.696	0.0789423	0.133497	0.0531008	0.555426
IFTAP	73.9346	-0.0554256	0.11526	0.0531249	0.555426
TSR2	246.923	0.113687	0.148622	0.0532542	0.556295
TRIP6	282.001	0.0501823	0.111877	0.0533454	0.556295
RP11-1275H24.1	11.7376	0.040472	0.106201	0.0533645	0.556295
MTBP	18.4598	-0.0556261	0.115374	0.0533938	0.556295
SMIM22	798.518	0.115786	0.153194	0.0534316	0.556295
DENND2D	160.531	0.0888322	0.141515	0.0534682	0.556295
TIMM44	174.301	0.0897282	0.142925	0.0535139	0.556295
INPP5F	30.285	-0.0732614	0.128922	0.0535294	0.556295
FARSA	302.51	0.107861	0.151699	0.0535854	0.556295
CD40	56.7612	-0.0320953	0.10229	0.0536288	0.556295
ADPRM	17.6708	-0.0550135	0.114948	0.0536462	0.556295
WAC	239.807	-0.118137	0.149209	0.0537757	0.557225
LINC01355	3.69673	-0.0300202	0.101434	0.0540273	NA
GBP2	84.1064	-0.0359624	0.103986	0.0540416	0.559186
VAT1	329.018	-0.06144	0.119556	0.054078	0.559186
SETD5	164.285	-0.110039	0.151572	0.0540851	0.559186
ZNF511	239.92	-0.0982903	0.146652	0.0541395	0.559335
RNASEH1	126.109	0.0758115	0.130917	0.0543867	0.561185
BCS1L	117.966	0.0761132	0.131246	0.054399	0.561185
SCML4	4.34212	0.0151049	0.0971075	0.0544805	NA
LMCD1	67.6095	-0.0562212	0.115732	0.0545175	0.561993
CDK2	123.818	-0.0829579	0.136674	0.0546236	0.562378
MIR4458HG	125.131	0.0568958	0.11623	0.0546354	0.562378
GPRIN3	5.41488	-0.0202756	0.0982847	0.0547265	0.562901
FADS1	382.206	0.0401305	0.106018	0.0547877	0.562931
PPP1R12A	260.25	-0.119202	0.141132	0.0548241	0.562931
C11orf86	31.4083	0.0343342	0.103231	0.0548503	0.562931
RNF139-AS1	6.45819	-0.0289729	0.101021	0.0549135	0.562996
CCZ1B	109.226	0.0382775	0.105069	0.0549373	0.562996
RPL22	500.903	-0.117725	0.149894	0.0549914	0.563094
CTC-510F12.6	40.4683	0.0555196	0.115216	0.0550606	0.563094
MST1P2	6.99294	-0.0290324	0.101047	0.0550678	0.563094
HSP90B1	3178.06	-0.114319	0.159472	0.0551419	0.563295
THOC6	167.979	0.0697136	0.125857	0.0551681	0.563295
ATG101	206.279	-0.105253	0.150195	0.0552192	0.563405
CEACAM1	213.044	-0.0614826	0.119457	0.0552806	0.56362
RDM1	27.0727	-0.0383454	0.105069	0.0553439	0.563854
QTRT1	65.6542	0.08054	0.134577	0.0553979	0.563992
SRSF5	385.886	-0.121134	0.130776	0.0555016	0.5643
KRTCAP3	453.003	0.0716507	0.127359	0.0555331	0.5643
JPT2	381.012	0.0707652	0.126648	0.0555493	0.5643
MEIS1	23.3754	-0.055665	0.115259	0.0556196	0.564328
PRR5-ARHGAP8	2.65707	0.0231423	0.0990591	0.0556652	NA
RP11-79N23.1	3.66024	0.0223148	0.0988182	0.055677	NA
ENDOG	144.438	0.100806	0.148043	0.0557009	0.564328
ZMYND15	3.00637	-0.0205962	0.0983538	0.0557448	NA
SCLY	22.9225	0.047216	0.109879	0.0557947	0.564328
EIF2AK3-DT	5.18647	-0.0335895	0.102848	0.0558618	0.564328
CBX2	13.5995	0.0345617	0.103277	0.0559025	0.564328
RP11-889L3.4	11.925	0.0512962	0.112376	0.0560659	0.564328
GCAT	49.7134	0.0671864	0.123736	0.0560933	0.564328
SDC4	980.151	-0.0648794	0.121383	0.0561165	0.564328
CROT	30.8554	0.0649643	0.121986	0.0561514	0.564328
THSD7A	5.88825	-0.0270708	0.100327	0.056213	0.564328
ATG16L1	57.0996	0.0861275	0.138864	0.0563036	0.564328
COX7CP1	10.2323	-0.0404767	0.106081	0.0563209	0.564328
HTR1D	2.79376	0.0230612	0.0990463	0.0563353	NA
CYP4V2	30.0972	0.0504259	0.111773	0.0563792	0.564328
ATF5	19.6963	0.0558913	0.115473	0.0564503	0.564328
NASP	298.041	-0.108173	0.148426	0.0564545	0.564328
C1orf53	46.9089	0.0544388	0.114416	0.0564685	0.564328
DYNC1H1	262.211	-0.112402	0.14875	0.0564983	0.564328
PRMT6	63.805	0.0724704	0.12778	0.0565265	0.564328
BAIAP2L1	301.055	-0.113571	0.146298	0.0565318	0.564328
RP11-1079K10.4	23.681	0.0675113	0.123964	0.0565328	0.564328
HSD3B7	61.2394	0.0622344	0.119887	0.0566252	0.564328
TELO2	45.2306	0.0721618	0.127574	0.056636	0.564328
BMP1	23.4165	-0.0676839	0.123942	0.0567168	0.564328
LFNG	162.991	0.0845428	0.137061	0.0567751	0.564328
PTPRK	78.5162	-0.060391	0.118508	0.0568289	0.564328
ZFYVE1	11.6616	-0.0507361	0.112076	0.0568308	0.564328
MID2	13.7329	-0.0329023	0.102558	0.0568359	0.564328
PRKACB	18.9752	-0.0333391	0.102744	0.056902	0.564328
AIFM3	10.1086	-0.0340382	0.103024	0.0569832	0.564328
RP11-550I24.2	7.63022	-0.0411473	0.106426	0.0569982	0.564328
ZNF529-AS1	15.0128	-0.0482622	0.110425	0.0570037	0.564328
ELOF1	281.427	0.106408	0.148169	0.057014	0.564328
FIBCD1	115.4	0.0323548	0.102357	0.057022	0.564328
RAB3D	84.7548	0.063055	0.120469	0.0570341	0.564328
CHAF1B	59.0647	0.0965897	0.144961	0.0570647	0.564328
PRKD3	41.2807	-0.0425424	0.10716	0.0571299	0.564328
PRPF40B	27.1824	-0.0646661	0.121589	0.0572114	0.564328
PPDPF	1432.08	0.0791142	0.13298	0.057222	0.564328
THAP8	19.0051	0.051615	0.112542	0.057257	0.564328
URM1	193.624	0.0846797	0.137251	0.0573206	0.564328
HLA-DRB1	365.027	0.0305629	0.101641	0.0573356	0.564328
ZNF891	18.0791	-0.0429357	0.107374	0.0573682	0.564328
PSIP1	228.512	-0.0662639	0.122768	0.0573839	0.564328
TPM1	692.448	-0.100253	0.146639	0.0574122	0.564328
CGAS	75.1722	-0.0580935	0.116785	0.0574605	0.564328
RPL29P11	2.27146	0.0230435	0.099028	0.0574908	NA
CDA	193.598	-0.0425881	0.107184	0.0575301	0.564328
ZNF17	6.46757	0.0406746	0.106176	0.0575391	0.564328
CST1	72.2929	0.0529181	0.113326	0.0576587	0.564328
FAM118A	60.8377	-0.0532656	0.113537	0.0576609	0.564328
TCTA	57.9333	0.05689	0.11602	0.0576609	0.564328
SPTLC3	8.75409	0.0282632	0.100737	0.0576962	0.564328
CGREF1	63.4191	0.0317492	0.1021	0.0577139	0.564328
PABPC1	3672.97	-0.0850891	0.137042	0.0577189	0.564328
SLC17A9	76.778	0.0711307	0.126587	0.0577414	0.564328
LDLRAD3	14.2271	0.0463231	0.109227	0.0577742	0.564328
MRC2	5.5866	-0.022592	0.098902	0.0579063	0.564503
LAMP3	7.40427	-0.0332427	0.102673	0.0579597	0.564503
OASL	180.425	-0.0389584	0.105294	0.0580013	0.564503
SF3A3	229.754	0.116418	0.146108	0.058033	0.564503
PAIP2	531.918	-0.116349	0.145722	0.0580444	0.564503
KCTD15	6.06005	0.0218803	0.0986938	0.0580671	0.564503
PCM1	209.242	-0.0622737	0.119744	0.0580749	0.564503
C19orf54	25.382	-0.0526161	0.113067	0.058151	0.564722
MAP4K3-DT	84.6045	-0.0778685	0.131694	0.0581783	0.564722
CATSPER2	3.15355	-0.0240571	0.099305	0.0582099	NA
EIF1B-AS1	6.61115	-0.023544	0.099172	0.058386	0.566344
PLAC1	7.65719	0.0186303	0.0978592	0.0584393	0.566468
SLC23A2	19.3181	0.0496193	0.111157	0.0584953	0.566618
NFKBIZ	40.0064	-0.0465431	0.10923	0.0586865	0.568076
AK9	17.0306	-0.0617909	0.119354	0.0587483	0.568193
FUT2	202.833	0.0610307	0.118895	0.05878	0.568193
KLF10	206.585	-0.0627389	0.119992	0.0588944	0.568564
EVA1C	59.1154	0.0609283	0.118735	0.058951	0.568564
TCEA1	307.862	-0.110472	0.147041	0.0589976	0.568564
KCTD20	40.466	-0.0654832	0.122188	0.0590033	0.568564
ZNF668	34.7024	0.0856268	0.13751	0.0590219	0.568564
FIG4	22.5609	-0.0684947	0.124374	0.0590659	0.568596
D2HGDH	85.6398	0.0859268	0.137767	0.0591707	0.569063
RPS27L	1771.29	0.0588603	0.117851	0.059223	0.569063
ANKRD39	77.7092	0.0630338	0.120252	0.0592366	0.569063
LETM2	46.5905	0.0374818	0.104579	0.0594689	0.570901
RP5-971C3.1	2.03187	-0.0204645	0.0983	0.0596712	NA
PITX2	4.17321	0.0237478	0.0992254	0.0597634	NA
MAGEE1	2.57231	0.0129797	0.096709	0.0597787	NA
SULF2	283.278	0.0533798	0.113653	0.0598021	0.572896
SLC66A3	78.2297	0.0724948	0.127294	0.059816	0.572896
POLR2L	2288.99	0.115035	0.154801	0.059864	0.572896
PTPRZ1	5.60516	-0.0201837	0.0982282	0.0598729	0.572896
CLTC	338.525	-0.0779013	0.131322	0.0598818	0.572896
LSM14B	42.2222	0.0919048	0.141514	0.0599624	0.573275
GTF2I	195.496	0.115027	0.141633	0.0600295	0.573395
DIAPH1	200.495	-0.0950592	0.142631	0.0601252	0.573395
COMMD7	209.922	0.109876	0.145522	0.0602806	0.573395
DOLK	74.9475	0.070821	0.125987	0.0602877	0.573395
SRA1	440.194	0.107649	0.140142	0.0602923	0.573395
PDRG1	151.589	0.0810294	0.133933	0.0603289	0.573395
RP3-395M20.9	12.9458	0.0316911	0.102005	0.0603606	0.573395
POLR2J	644.446	0.120566	0.125199	0.0603836	0.573395
MPV17L2	88.5928	0.0781215	0.131467	0.0604293	0.573395
IMP4	274.951	0.0957762	0.143095	0.0605091	0.573395
ZNF711	5.0117	-0.0232583	0.0990682	0.0605212	0.573395
USP39	198.084	0.114159	0.13627	0.0605766	0.573395
LRPAP1	770.427	0.0743747	0.128384	0.0606094	0.573395
RNPS1	657.661	0.0796395	0.131804	0.0606479	0.573395
ZMYND19	123.825	0.0862118	0.137327	0.0606557	0.573395
PSCA	3527.22	-0.0435594	0.107608	0.0606563	0.573395
ACAT2	721.287	0.066929	0.122856	0.0607098	0.573395
HNRNPA1	1575.34	-0.08428	0.136391	0.0607428	0.573395
TSPAN6	158.042	-0.0975281	0.143499	0.0607549	0.573395
PRR29	2.2419	-0.0188976	0.0978891	0.0608065	NA
DPP7	310.84	0.0843306	0.138724	0.0608163	0.573468
SYF2	416.386	-0.110659	0.143533	0.0608448	0.573468
TMEM161B	55.8723	-0.0692055	0.12454	0.0609034	0.573634
IRS1	97.9533	-0.0372859	0.104442	0.06099	0.573854
BZW1P2	5.79469	0.0361549	0.1039	0.061009	0.573854
H1-1	72.0054	0.0184602	0.0978223	0.0611215	0.574525
ERN1	26.6985	-0.0545078	0.11404	0.0611846	0.574532
FRMD6	11.5066	-0.0332159	0.102607	0.0612052	0.574532
NUBP2	281.746	0.0776225	0.130795	0.0612456	0.574532
ARSG	13.8075	-0.0497997	0.111139	0.061445	0.575907
SMN1	7.35924	-0.0399766	0.105707	0.0615033	0.575907
NSD2	162.062	-0.0862392	0.137015	0.0615159	0.575907
MYCBPAP	3.02585	-0.0224786	0.0988329	0.0615735	NA
LCMT2	19.0732	0.0658698	0.122072	0.0615873	0.57619
RHOH	3.2155	-0.0198545	0.0981326	0.0615915	NA
DEXI	112.78	0.0994358	0.143453	0.0617477	0.576667
PCED1B	16.6402	-0.0315863	0.101951	0.0617696	0.576667
NBPF10	2.13153	-0.0156533	0.0971847	0.0617718	NA
TUBA4A	583.153	0.0755376	0.128725	0.0617968	0.576667
ZBTB45	37.0631	0.0618825	0.119134	0.0618269	0.576667
SDCBP2-AS1	9.68463	-0.0368329	0.10419	0.0618643	0.576667
WDR46	142.148	0.0786767	0.132525	0.0619013	0.576667
RP1-89D4.1	3.63561	-0.0223643	0.0987957	0.0619161	NA
TECR	266.31	0.098114	0.143262	0.0619467	0.576667
DDX42	142.439	-0.0496326	0.11104	0.0619685	0.576667
KCNH8	3.03836	-0.0171835	0.0974994	0.0620329	NA
PRKAR1B	47.3379	0.0496363	0.111056	0.0621369	0.577333
PLK5	2.71008	-0.0117179	0.0965066	0.0621623	NA
SYTL5	9.04077	-0.0242626	0.099373	0.0622172	0.577333
SEMA3F	9.54212	-0.0404638	0.105924	0.0623555	0.577333
TMEM59	2168.93	0.0997399	0.143269	0.062358	0.577333
SUSD2	16.4718	0.0286312	0.100819	0.0623704	0.577333
DBI	2522.92	0.108422	0.138513	0.0624948	0.577333
MIPOL1	39.4142	-0.059175	0.117195	0.0625321	0.577333
HLA-DRB6	56.441	0.015603	0.097194	0.0625323	0.577333
NHSL1	44.0448	-0.050366	0.111476	0.0625584	0.577333
FSIP2	13.1992	0.0293597	0.101089	0.0625614	0.577333
LAMB1	90.8492	-0.0425591	0.10702	0.0625627	0.577333
RIOK3	263.259	-0.0658324	0.121872	0.0625917	0.577333
NAA20	689.691	-0.051763	0.112202	0.0626118	0.577333
NR1I2	6.81681	-0.0212295	0.0984842	0.0626555	0.577333
PPP1R9B	35.2787	0.0722368	0.126574	0.0626602	0.577333
KPNA5	13.847	-0.0362991	0.10395	0.0627061	0.577375
PYCR3	81.0517	0.0762784	0.129654	0.0628847	0.578578
TTC23	16.3366	-0.0552711	0.114475	0.0629195	0.578578
IPO7	282.645	-0.112219	0.139166	0.0629611	0.57858
TINAGL1	1603.8	-0.0551174	0.114198	0.0630455	0.578918
RCBTB2	12.6061	0.0337057	0.102776	0.0630809	0.578918
CD2AP	391.412	-0.084073	0.134744	0.0631878	0.57936
NCAPH2	93.5411	0.110733	0.14019	0.063212	0.57936
RP11-638I2.8	2.11116	-0.0199727	0.0981434	0.0632137	NA
PABPN1P2	2.93493	-0.0216983	0.0986132	0.0633523	NA
GPER1	5.40655	-0.0291302	0.100976	0.063384	0.580464
HOXC13	3.97492	-0.0194683	0.0980291	0.0634171	NA
AP5M1	78.3864	0.0718224	0.126204	0.0634456	0.580464
ASGR1	2.53465	-0.0209628	0.0984084	0.0634469	NA
KIAA0319L	81.833	-0.0969376	0.141682	0.063457	0.580464
CSK	62.484	-0.0820955	0.133385	0.0635671	0.58109
RPL24	3314.58	-0.0949331	0.138802	0.0636642	0.581596
ARAP3	15.5318	-0.0445497	0.10802	0.0637363	0.581602
CHKA	256.833	-0.0858188	0.136402	0.0637488	0.581602
PYGB	401.849	-0.0348231	0.103218	0.0638084	0.581602
KAZN	22.0909	0.0439263	0.107682	0.0638313	0.581602
PARD3B	23.1651	-0.0510817	0.111793	0.0638751	0.581622
PLEKHB2	271.545	0.115465	0.131789	0.0639948	0.582328
SMURF2	57.7613	-0.0481527	0.110054	0.064036	0.582328
SLC2A12	7.4513	-0.0236759	0.0991713	0.0640879	0.58242
NDUFB4P12	20.1073	-0.0514474	0.112032	0.0641449	0.58256
SEPHS2	620.605	0.0747355	0.130641	0.0642291	0.582765
AK1	122.37	0.0401656	0.105732	0.0642511	0.582765
HOXC8	7.69666	-0.0337364	0.102753	0.0643269	0.582925
THAP7	90.1125	0.0973111	0.14109	0.0643521	0.582925
NEFL	13.7315	0.0240285	0.0992849	0.0644213	0.583173
KLHL7-DT	2.11318	0.0184993	0.0977967	0.0644619	NA
AC074289.1	2.77086	-0.0225101	0.0988155	0.0644818	NA
FADS2	421.432	0.0334061	0.10269	0.0644932	0.583446
TCIM	187.831	-0.0321474	0.102143	0.0646529	0.584096
MRPL50	345.826	0.0993891	0.139543	0.0646641	0.584096
EGR3	2.76077	-0.021452	0.0985288	0.0647557	NA
SH3TC2-DT	3.02643	0.0236377	0.0991459	0.06476	NA
RP11-307N16.6	5.42212	-0.0315061	0.101859	0.06477	0.584096
RPS6KA4	80.8733	0.0932819	0.139642	0.0648102	0.584096
NUDCD1	103.348	-0.0608919	0.118131	0.0650272	0.584096
EPB41L4A	54.8225	0.0337795	0.102817	0.0650301	0.584096
DHRS3	1489.16	-0.0474976	0.109572	0.0650464	0.584096
C9orf40	70.8882	-0.0664476	0.121884	0.0650945	0.584096
MND1	3.04625	-0.0162948	0.0973048	0.0651045	NA
RP11-167J8.5	34.4586	0.0336583	0.10275	0.0651675	0.584096
KLHL28	74.1819	-0.0976072	0.140209	0.0652145	0.584096
CLIC3	196.799	0.0361663	0.103857	0.0653082	0.584096
SP5	15.0838	0.036158	0.103808	0.0653141	0.584096
ZNF415	5.30496	-0.0186745	0.0978385	0.0653393	0.584096
PRXL2B	294.967	0.0695097	0.12396	0.0653802	0.584096
FAM3D	276.624	0.020723	0.0983324	0.0654243	0.584096
STK3	127.581	-0.06711	0.122441	0.0654454	0.584096
RAB17	115.876	0.0788285	0.130583	0.0654923	0.584096
CACNG6	2.35177	-0.0136236	0.0967989	0.0655203	NA
GPR160	148.338	-0.0682689	0.123234	0.0655717	0.584096
WASF2	330.261	-0.0750667	0.128064	0.0655875	0.584096
BRMS1L	47.4426	0.0688131	0.12376	0.0656162	0.584096
SERPINB6	433.992	-0.0966624	0.140199	0.065628	0.584096
ILKAP	104.166	0.0791249	0.131039	0.0656503	0.584096
HOXB4	13.105	-0.0208449	0.0983786	0.0657195	0.584096
RGS7	4.70799	-0.0151481	0.0970815	0.0657285	0.584096
C8orf44	16.0747	-0.0448351	0.108111	0.0657822	0.584096
RUSC1	143.539	0.0959321	0.140197	0.06585	0.584096
LRRIQ1	6.51245	-0.0240883	0.0992822	0.0658527	0.584096
PAAF1	95.7091	-0.074927	0.127849	0.065877	0.584096
SARNP	36.9928	-0.0614704	0.118434	0.0658853	0.584096
FILIP1L	16.8158	-0.0462545	0.108874	0.0659135	0.584096
PLEKHD1	7.68276	-0.0232246	0.0990298	0.0659159	0.584096
RP1-146I3.1	9.31602	0.0348545	0.103218	0.0659318	0.584096
DNTTIP2	277.138	0.109139	0.138573	0.065945	0.584096
PAQR4	135.842	0.0738494	0.127213	0.066119	0.585006
CCSER2	100.609	-0.0948243	0.139098	0.0661314	0.585006
ZNF582-DT	3.12426	-0.0130485	0.096709	0.0661765	NA
ATP5MC2	1455.84	-0.0759512	0.125712	0.0662243	0.585183
ELOB	3059.63	0.0989835	0.140321	0.0662352	0.585183
ZNF362	16.9007	-0.0525421	0.112564	0.0662983	0.58537
KIF26B	3.66439	-0.022298	0.0987399	0.0664154	NA
EIF3A	766.466	-0.114517	0.1273	0.0664654	0.585945
STAU2	105.272	-0.084225	0.133795	0.0664869	0.585945
SLAMF9	4.92266	-0.0238926	0.099217	0.0664893	0.585945
FBXO24	3.3101	0.0266788	0.10009	0.0665702	NA
CLDN16	4.6288	-0.022091	0.0986931	0.066642	0.58692
RABGGTB	136.522	0.11032	0.135306	0.0667393	0.586958
TMEM170A	205.655	0.100615	0.140106	0.0667682	0.586958
MANEA-DT	3.83851	-0.0256952	0.0997572	0.0669798	NA
MADD	33.1691	-0.0769447	0.129184	0.0669935	0.586958
RSL1D1	998.382	0.110531	0.129345	0.0670027	0.586958
SFT2D2	82.0805	0.102237	0.139721	0.0670192	0.586958
PRTFDC1	60.4969	-0.0430146	0.107114	0.0670194	0.586958
NOS3	8.68523	-0.0233093	0.0990526	0.0670208	0.586958
CITED4	314.412	0.0602341	0.117584	0.0670303	0.586958
RP11-122G18.13	3.76918	-0.0258944	0.0998286	0.0670539	NA
HMOX1	27.3561	-0.040671	0.105897	0.0670645	0.586958
PTPN20	26.1905	0.0390066	0.105118	0.0670665	0.586958
HSD17B6	4.09244	-0.0266714	0.100091	0.0671402	NA
NRTN	28.0706	0.0422917	0.106738	0.0671614	0.587033
LY6E	3077.48	-0.0712305	0.130026	0.0671945	0.587033
CTU2	63.4543	0.0725237	0.126107	0.0672228	0.587033
PDXDC1	212.546	0.103633	0.138793	0.0672983	0.587033
ARID5B	104.393	-0.0890892	0.13632	0.0673073	0.587033
TTC7A	52.3558	0.0881315	0.135818	0.0673367	0.587033
CAPN13	2.71678	-0.0192271	0.097939	0.0673615	NA
AFDN	385.997	-0.0679235	0.122746	0.0673964	0.587033
CSNK1G3	86.4619	-0.0888966	0.135931	0.0674113	0.587033
YY1	279.546	-0.112949	0.126495	0.0675639	0.587824
VEZF1	132.63	-0.0655706	0.121119	0.0675863	0.587824
PHKA2	36.986	-0.042737	0.106949	0.0677193	0.588614
TTYH3	154.03	0.0760513	0.128262	0.0678468	0.589184
VPS35L	24.1112	-0.0481669	0.109901	0.0679474	0.589184
TARS1	346.711	-0.100279	0.138674	0.067951	0.589184
RP5-1120P11.6	5.09044	-0.0296383	0.101103	0.0679535	0.589184
LZTS2	84.484	-0.0466974	0.109059	0.0681849	0.590599
RETSAT	204.687	0.0671807	0.120719	0.0682193	0.590599
ADGRL3	10.1344	0.0204526	0.0982622	0.0682849	0.590599
FAM20C	22.8097	0.0356816	0.103557	0.0683042	0.590599
CAPN9	9.74922	0.028755	0.100803	0.0683282	0.590599
LCAT	7.39358	0.0325526	0.102205	0.0684851	0.591589
CD2AP-DT	18.5713	-0.0430755	0.107077	0.0685429	0.591722
SLC37A4	94.9609	-0.0617514	0.118364	0.0686695	0.591742
SRC	55.7735	-0.0837099	0.132823	0.0686793	0.591742
FTSJ3	123.168	-0.0449868	0.108098	0.0687359	0.591742
DNER	6.0101	0.0242505	0.0993	0.0687436	0.591742
NIP7	146.815	0.100463	0.137646	0.0687569	0.591742
DDRGK1	440.088	0.0863881	0.134465	0.0689802	0.592724
ITPA	264.042	0.0828177	0.132211	0.0691174	0.592724
CCDC68	40.352	0.0514511	0.111786	0.0691412	0.592724
TNNI3	33.9606	-0.0309522	0.101597	0.0691595	0.592724
CYREN	79.9217	0.0722782	0.125552	0.0691838	0.592724
USP47	132.721	-0.10412	0.136507	0.0692218	0.592724
RAB3C	4.50165	-0.0173488	0.0975155	0.069229	0.592724
WFDC2	283.716	-0.0290213	0.100898	0.0692422	0.592724
EIF4B	369.035	-0.0728957	0.125804	0.069253	0.592724
SLF1	64.0361	-0.0760007	0.128081	0.0693048	0.592805
MICU3	3.89783	0.0164322	0.0973156	0.0693697	NA
SMIM10L2A	2.19844	-0.0172374	0.0974824	0.0694277	NA
ABTB2	26.8972	-0.0488072	0.110158	0.0694475	0.593514
MED25	96.0414	0.0926938	0.137049	0.0695371	0.593514
AC010524.2	3.49904	-0.0203011	0.0981961	0.0695759	NA
KDM1A	233.518	-0.0750261	0.127388	0.0696255	0.593514
SF3B4	322.331	0.106766	0.13485	0.0696359	0.593514
MICOS10P2	7.66368	0.032702	0.102278	0.0696595	0.593514
LRP2BP	5.96058	0.0341739	0.102869	0.0697077	0.593514
UGGT1	113.446	0.10527	0.135591	0.0697733	0.593514
RCN3	57.6209	-0.0280404	0.100542	0.0698165	0.593514
NSMCE2	113.537	-0.092442	0.136874	0.0698348	0.593514
MCRS1	192.527	-0.0856319	0.133538	0.0698429	0.593514
SLC35B3	71.1048	0.0670013	0.121808	0.0698552	0.593514
ANTKMT	202.939	0.0994865	0.137419	0.0699142	0.593609
H3C1	3.58788	0.0206732	0.0983067	0.0699265	NA
COLGALT1	159.047	0.0997061	0.138549	0.0700393	0.593609
SLC38A2	307.948	-0.0818178	0.136586	0.0700435	0.593609
ACOT9	173.456	0.0980964	0.137403	0.0700565	0.593609
HES6	188.398	0.0571374	0.115321	0.0700789	0.593609
TTC21A	2.37048	-0.022312	0.0987317	0.0701387	NA
RECQL	124.289	-0.0452862	0.108201	0.0701745	0.594059
DUOX1	11.284	-0.0448129	0.107884	0.0702579	0.594405
SSBL2P	2.26801	0.0218213	0.0985869	0.0703387	NA
EFCAB1	3.55119	0.014981	0.0970351	0.0704827	NA
TUSC1	49.5445	0.0376813	0.104431	0.0704873	0.594985
SLC29A4	27.3489	-0.0359112	0.103612	0.0705351	0.594985
CKB	357.07	-0.0489059	0.1102	0.070569	0.594985
RP11-680F8.1	7.26626	-0.0297512	0.10111	0.070635	0.594985
MTAP	103.334	-0.0301962	0.101271	0.0706647	0.594985
KRBOX1	68.7892	-0.0265277	0.100022	0.0707067	0.594985
PLEKHA3	100.79	0.076878	0.128377	0.070726	0.594985
KRT18	11095.5	-0.0684781	0.122634	0.0707367	0.594985
TMBIM6	4163.8	-0.0967972	0.136529	0.0707548	0.594985
ACTR10	203.762	0.103462	0.135078	0.0707808	0.594985
SNCA	87.0287	0.0175291	0.0975696	0.0707955	0.594985
PIF1	40.409	-0.0555602	0.114174	0.0708376	0.594985
TLK2	55.531	-0.0595819	0.116677	0.0710056	0.595857
THAP7-AS1	17.5856	0.0431176	0.107017	0.0710817	0.595857
SGCB	184.186	0.0659989	0.121021	0.0711092	0.595857
PLEKHN1	22.7201	0.0558403	0.114287	0.0711483	0.595857
TJP1	196.033	-0.105335	0.133733	0.0712131	0.595857
RASSF4	43.9959	-0.0482929	0.109819	0.0712653	0.595857
MPI	85.5078	-0.0901172	0.134668	0.0712809	0.595857
DISP1	35.5932	0.0659483	0.120938	0.071287	0.595857
ALKBH7	258.324	0.0880018	0.134413	0.0713254	0.595857
LAPTM4B	743.256	-0.09083	0.13599	0.0715755	0.597247
KIF1B	62.4693	-0.0721629	0.12499	0.0715772	0.597247
NCEH1	112.676	0.0587889	0.116255	0.0718027	0.598681
LINC02331	24.0825	0.0297974	0.101138	0.0718482	0.598681
E4F1	53.6957	0.0910661	0.135179	0.0718777	0.598681
NOL9	45.0923	0.0785373	0.129154	0.0719488	0.598801
DCP2	67.329	-0.0916774	0.135176	0.0719779	0.598801
SRPX2	25.7439	-0.0230464	0.0989386	0.0720504	0.598958
STX4	162.897	0.106339	0.131575	0.0720825	0.598958
LINC02432	63.1919	0.0378815	0.104464	0.0721823	0.599431
MYD88	119.795	0.0625822	0.11865	0.0722561	0.599543
IDNK	25.687	0.0541392	0.113198	0.0722925	0.599543
UBN2	45.6466	-0.0740063	0.126079	0.0723275	0.599543
ACACA	89.437	-0.104113	0.132165	0.0724068	0.599543
BDH2	90.4213	-0.0600425	0.116886	0.0724639	0.599543
HCFC2	21.8593	-0.0616745	0.117899	0.0725044	0.599543
SCNM1	133.495	0.105823	0.131855	0.0725413	0.599543
DHRS9	497.965	-0.0306116	0.101434	0.0725661	0.599543
ITLN1	4.64141	0.0316881	0.101839	0.0726124	0.599543
RECK	14.6623	0.0297683	0.10112	0.0726348	0.599543
CATSPER2P1	26.1383	-0.0460186	0.108468	0.0727885	0.599543
FZD2	21.4914	-0.0564953	0.114635	0.0727975	0.599543
CCDC28B	65.6564	-0.0741756	0.126011	0.0727986	0.599543
RPS19	17221.1	0.0967759	0.130191	0.072865	0.599543
APOBEC3B	4.80695	-0.0221053	0.0986577	0.0728701	0.599543
DNAH5	10.1171	-0.031421	0.101719	0.0728826	0.599543
R3HDM2	103.536	-0.0652665	0.120234	0.0730504	0.60057
HIPK2	126.732	-0.045794	0.108378	0.073125	0.60083
TEX261	92.2387	0.0700275	0.123457	0.0732228	0.601279
SLC9A7	61.0192	-0.049106	0.110197	0.0734857	0.602596
LRATD2	129.934	-0.0592248	0.116242	0.0734901	0.602596
TBL2	153.402	0.0916957	0.134711	0.0735125	0.602596
HLTF	231.108	-0.0602794	0.116948	0.0736266	0.60282
RP11-983P16.4	33.5396	-0.0542732	0.113206	0.0736728	0.60282
NET1	243.804	-0.0874078	0.135289	0.073703	0.60282
PROSER2	108.284	-0.0422372	0.106515	0.0738097	0.60282
CDC25A	20.6759	0.0445894	0.107725	0.0738255	0.60282
RCC2	124.207	-0.0867439	0.13254	0.0738597	0.60282
ADAM19	20.1083	-0.0191805	0.0979191	0.0738886	0.60282
ZNF649	19.7514	-0.0217678	0.0985792	0.0739671	0.60282
KMT2E	337.885	0.10495	0.130833	0.0739888	0.60282
USP6NL	49.9884	-0.0647593	0.11975	0.0740014	0.60282
PSMC2	408.726	0.0927838	0.134029	0.0741215	0.60282
OPLAH	16.6655	0.043524	0.10716	0.0741284	0.60282
BFSP1	14.6107	0.0294585	0.100968	0.0741287	0.60282
CMB9-22P13.1	111.885	-0.0352297	0.103256	0.0741505	0.60282
CHPF	509.78	0.0585421	0.116065	0.0742533	0.60282
MACC1	189.317	-0.0685335	0.122165	0.0742913	0.60282
PLD1	46.6147	-0.047356	0.109162	0.0743053	0.60282
NEK6	378.915	-0.0614528	0.117518	0.074346	0.60282
PFKFB2	79.3229	-0.042814	0.106772	0.0743757	0.60282
SYDE1	5.25586	0.0190961	0.0978842	0.0745334	0.60282
C2orf27A	11.0681	0.0379233	0.104401	0.0746068	0.60282
MLXIPL	52.7411	-0.038039	0.104477	0.0746931	0.60282
MAP2K3	192.093	-0.074303	0.125573	0.0746933	0.60282
CENPO	35.0072	0.0668572	0.121102	0.0747395	0.60282
PCLAF	477.298	-0.0974086	0.13355	0.0747805	0.60282
LARP4	132.207	-0.0940403	0.133945	0.0747813	0.60282
TMEM184B	133.809	0.0717137	0.124201	0.0747908	0.60282
SERTAD1	168.814	-0.0465189	0.108697	0.0748696	0.60282
ACP1	901.052	0.104656	0.131473	0.0748802	0.60282
MARCHF7	160.099	0.0912366	0.134242	0.0748926	0.60282
RBM17	410.227	-0.0993691	0.132272	0.0749226	0.60282
CTD-3099C6.13	7.45377	-0.0123132	0.0965791	0.0750504	0.60282
TTC17	140.591	-0.0760834	0.12666	0.0751037	0.60282
RPS6P25	21.0901	0.0483939	0.109715	0.0751128	0.60282
RP11-499E18.1	11.5787	0.0417468	0.106214	0.0751445	0.60282
DYRK2	85.3991	-0.0628551	0.118411	0.0751854	0.60282
FANK1	12.8527	-0.0323961	0.102058	0.0752904	0.60282
PSAP	2388.48	-0.0941938	0.129835	0.0753028	0.60282
GSTP1	7551.51	0.0849778	0.130784	0.0753582	0.60282
MGAT2	146.602	0.0989972	0.133871	0.0753585	0.60282
XRN2	345.623	-0.0771649	0.127725	0.0753677	0.60282
TXNL4A	552.92	0.0817547	0.129775	0.0753733	0.60282
DNAJC15	790.761	0.0393864	0.105117	0.0753957	0.60282
SDHAF3	255.595	0.084503	0.125334	0.0754685	0.603057
DEPDC7	8.89677	0.0305984	0.101388	0.0756185	0.60391
MAP3K8	16.2095	-0.0434008	0.107031	0.0757251	0.603929
WDR83	46.1194	0.0675916	0.121471	0.0757539	0.603929
GAL3ST1	114.291	0.0568573	0.114645	0.075766	0.603929
YTHDF1	108.152	0.07161	0.124004	0.075881	0.603929
POLR1H	129.52	-0.0628186	0.118352	0.0758857	0.603929
UBE2J2	252.775	0.105368	0.128738	0.075974	0.603929
NOP58	477.669	0.101781	0.13314	0.0760188	0.603929
CCDC92	60.9945	-0.0620588	0.117799	0.076024	0.603929
PRICKLE2	4.62454	0.0298011	0.101053	0.0761038	0.603929
PTRHD1	238.289	0.0824197	0.13004	0.0761292	0.603929
ABHD5	59.8298	0.0793736	0.12856	0.0761303	0.603929
STPG1	25.8619	-0.0522707	0.111833	0.0761397	0.603929
ARPC4	383.772	0.0987787	0.131946	0.0761829	0.603929
EIF2B5	180.469	0.104914	0.127355	0.0763463	0.604329
SLC18A2	3.55253	0.0260258	0.0997768	0.0763801	NA
DQX1	7.03245	0.0186192	0.0977734	0.0764063	0.604329
ERP27	10.5893	-0.0337316	0.102563	0.0764403	0.604329
WSB1	186.584	-0.079658	0.128373	0.0765011	0.604329
CCDC91	112.171	-0.0546371	0.113258	0.0765113	0.604329
MAIP1	137.065	0.0749533	0.12595	0.0765182	0.604329
FGD2	7.71378	-0.0301458	0.101189	0.0765559	0.604329
MNS1	54.3532	-0.0645405	0.119423	0.0766057	0.604329
PDSS2	23.8248	-0.0511106	0.111156	0.0766227	0.604329
TACO1	109.464	-0.0385543	0.104665	0.0767148	0.604417
SLC35B4	43.6152	0.0493638	0.110213	0.0767205	0.604417
RP11-443B7.1	19.3887	0.0347496	0.103004	0.0768224	0.604583
ASPH	1651.97	-0.064003	0.119246	0.0768606	0.604583
INPP5A	35.6324	-0.0624939	0.118029	0.0768758	0.604583
MT-ND6	175.933	0.0768938	0.126996	0.0769147	0.604583
AMY2B	2.09636	-0.0179598	0.0976052	0.0769481	NA
HOXB-AS1	11.4606	-0.0242191	0.0992332	0.0770772	0.605187
EIF2B4	137.775	0.0731387	0.124756	0.0770781	0.605187
MIF-AS1	323.723	0.0979637	0.132087	0.0771922	0.605742
TNFRSF10D	51.3172	-0.0458863	0.108242	0.0773381	0.605892
CPD	274.375	-0.083202	0.129795	0.0773577	0.605892
HDGFL3	93.3271	-0.0270824	0.100118	0.077362	0.605892
ABL2	23.6158	-0.0457416	0.108181	0.077385	0.605892
RP11-521B24.5	2.17866	-0.0172756	0.0974528	0.077422	NA
RP11-1391J7.1	7.64386	-0.0331129	0.102318	0.0774572	0.605892
DEPDC1B	90.5083	-0.0788728	0.127904	0.0774924	0.605892
VSIG2	215.47	0.0400432	0.10537	0.0775149	0.605892
DPY19L2P2	2.79849	0.0235823	0.0990404	0.0777578	NA
GSEC	95.7929	-0.0252677	0.0995588	0.0777732	0.607571
MMADHC-DT	2.4215	0.0216526	0.0985015	0.0778491	NA
DICER1-AS1	24.0185	-0.0481309	0.109386	0.0779306	0.60846
H2BC12	7.79191	0.0385878	0.104648	0.0780059	0.608707
GYS1	33.4629	0.0649032	0.11943	0.0780791	0.608737
ABITRAM	78.4039	0.0801864	0.128346	0.0780969	0.608737
WASH8P	2.85603	0.0229948	0.0988674	0.0781092	NA
FAM229B	24.9726	-0.0394341	0.10504	0.0782053	0.609243
OGFRP1	8.04625	0.0326105	0.102084	0.0783453	0.609993
LHX1-DT	3.36063	-0.0132813	0.0967141	0.0784777	NA
RDH14	102.904	0.0755849	0.12588	0.078497	0.61053
HMGN3	696.761	0.0348041	0.102241	0.0785018	0.61053
WIPF2	103.696	-0.0880927	0.131099	0.0786308	0.610911
PLEKHA4	68.6738	-0.0292951	0.100851	0.0786382	0.610911
RP1-117B12.4	2.7355	-0.0234441	0.0989921	0.0786411	NA
RP11-493L12.3	2.49867	-0.0156273	0.0971312	0.0786463	NA
ANKRD36B	25.1133	0.0454803	0.108001	0.0787282	0.611186
TTLL12	273.111	0.0481713	0.109484	0.0787611	0.611186
PAPOLA	581.747	-0.100778	0.130025	0.0788056	0.611192
ALG5	360.891	0.052348	0.111809	0.0789046	0.61158
KPNB1	381.841	-0.105066	0.123875	0.0789432	0.61158
PMVK	177.264	0.0686526	0.121693	0.0790638	0.612057
MAP3K3	21.3212	-0.0333412	0.102355	0.0791086	0.612057
MAPT	22.0065	-0.0235765	0.0990362	0.0791362	0.612057
ZNF710-AS1	4.72295	-0.0290875	0.100763	0.0792551	0.612398
POLR1G	65.1555	0.065519	0.119765	0.079268	0.612398
MT1F	102.113	0.0484462	0.109583	0.0794064	0.612915
CTC-338M12.4	26.6427	-0.0477621	0.109163	0.079469	0.612915
UBE2E1	122.821	-0.0999683	0.12851	0.0795901	0.612915
RAB35	92.5978	0.0850202	0.130118	0.0795952	0.612915
TP53I11	158.895	0.0556057	0.113657	0.0796189	0.612915
TAF5L	28.8963	0.069299	0.121933	0.0796224	0.612915
SH3D19	114.088	0.0626355	0.1179	0.079654	0.612915
ZNF577	11.295	-0.0295217	0.100949	0.079686	0.612915
TCEA1P2	7.16192	-0.0302592	0.101202	0.0797872	0.613032
ZMYND8	286.569	0.0704183	0.122483	0.079789	0.613032
RENBP	1.77591	-0.0102482	0.096274	0.0797909	NA
ADAMTS7	4.25828	0.0203352	0.0981666	0.0798735	NA
RP11-463O12.5	15.0725	-0.0350877	0.103061	0.0799177	0.613368
PSAPL1	26.9775	-0.0183326	0.0977012	0.0799205	0.613368
FIGN	3.26081	-0.0211922	0.0983608	0.0799587	NA
SP110	48.3999	0.0757384	0.125663	0.080081	0.613465
MRPL35	150.941	0.0801703	0.127941	0.0800911	0.613465
SH3BGRL	323.932	0.0478077	0.109221	0.0800965	0.613465
DDIT3	274.799	-0.0405501	0.105517	0.0801363	0.613465
[truncated: 14,363 more rows]

## Sheet: PDO_proteome_lowes_v_highest_qu
	log2foldchange	-log10 p value
CPVL	3.27965	1.50224
ATPIF1	3.0334	1.42504
ERICH5	2.64268	2.61392
ALDH1L2	2.59918	1.39363
SLC7A5	1.99316	1.39345
HPS5	1.78001	1.99289
JMY	1.76179	2.32976
POLRMT	1.67682	1.45053
ZDHHC17	1.65181	2.03073
FOSL1	1.58092	1.36043
GPT2	1.57179	1.48169
ATAD5	1.48563	1.66513
RAI14	1.41643	1.56934
GINS1	1.38947	1.54902
TAF5L	1.37523	1.47194
USP48	1.32179	1.971
PARL	1.28704	2.26335
RB1CC1	1.27014	1.67658
WDR54	1.2456	2.40632
PPARG	1.24341	2.00698
LBR	1.24069	1.5633
PTPRE	1.23833	1.33435
C12orf45	1.1984	1.38159
ZBTB11	1.17429	3.14221
GRPEL2	1.16931	2.01391
SHKBP1	1.1677	1.41204
C4orf32	1.13738	1.43482
RAD1	1.09529	1.73885
PRC1	1.09417	1.96845
NT5DC2	1.09085	1.7896
IVNS1ABP	1.08709	1.6674
ZFC3H1	1.08335	3.47848
ABTB2	1.07978	1.31873
TANC2	1.07392	1.40759
PRR12	1.07329	2.80879
TGS1	1.06719	1.63606
CENPH	1.05009	1.78631
IGF2BP2	1.0373	1.95962
WFS1	1.03716	1.8983
C1R	1.02645	1.44149
YEATS4	1.0251	1.48531
USP3	1.01348	2.14285
FABP6	1.01252	1.42783
PHC2	0.996957	2.34063
RNF2	0.995608	1.86477
MTERF3	0.978161	1.31459
OCLN	0.977819	2.66596
SLC38A1	0.97316	1.30737
OXLD1	0.971131	2.27376
CLASRP	0.969614	1.66834
HLTF	0.948132	1.72097
OAT	0.943085	1.35668
RCC1	0.931225	1.97769
MAPT	0.929565	1.45302
TBC1D30	0.926409	2.29459
TCEB3	0.920717	1.93299
ANKRD10	0.918004	1.64302
SMARCC1	0.916953	1.34178
PHF3	0.915092	1.67892
PLEKHA7	0.913805	2.19111
PTCD2	0.913571	1.64378
CBX5	0.910735	1.43131
SOX9	0.909245	1.49846
MKI67	0.890632	1.5501
BMI1	0.889955	1.70942
RLTPR	0.882506	1.36495
ZNF106	0.882135	1.79164
CBX4	0.881172	2.0049
LZTS2	0.873741	1.42326
WHSC1	0.866056	1.51092
MTFR1L	0.865904	1.67773
TAF8	0.86281	1.38155
USP28	0.861663	2.15586
ARID1A	0.859375	2.31519
TIMMDC1	0.851685	1.79087
TSPAN6	0.84905	1.34419
PARP9	0.844914	1.88193
SCAF11	0.844894	2.40882
POMGNT2	0.840358	1.30645
KMT2D	0.828606	1.487
PTPMT1	0.81294	1.43854
GINS4	0.811246	1.46423
L3MBTL3	0.80352	1.53909
SHMT2	0.802753	1.68334
SMN1	0.799152	2.0055
NGRN	0.794758	1.50308
ALDH6A1	0.794346	2.48817
USP36	0.793802	1.47133
PPM1L	0.793697	1.89329
BRD8	0.793314	2.42499
MDN1	0.791058	1.32014
TCF7L2	0.790294	2.6771
WDHD1	0.787733	1.3908
COX15	0.784079	1.84305
SCARB1	0.778214	1.36095
CLDN23	0.77357	1.34997
NFRKB	0.771929	1.92609
LGMN	0.767241	2.28528
DPH6	0.766131	1.48568
RCC2	0.764309	2.5636
ARIH2	0.757422	2.54864
TSFM	0.756823	1.50352
NPM3	0.755849	1.35445
MTCH1	0.75179	3.50723
HOMER1	0.749784	2.00199
VRK1	0.748319	2.71004
HEXIM2	0.747405	1.34258
MRPS12	0.746675	1.54654
MECR	0.742087	2.48664
PARP14	0.721588	1.78789
CTDSPL2	0.716669	2.65443
DSCC1	0.716172	1.43989
STK32C	0.715487	1.4017
ZNF592	0.712847	2.05601
LARS2	0.709536	1.3855
TCOF1	0.708255	2.30405
SMARCD1	0.707744	1.72123
TXLNG	0.70621	1.49087
CBX8	0.706106	1.68641
SYNE2	0.70406	2.51472
ARHGAP39	0.701556	1.40771
DPF2	0.697143	1.51696
SMARCD2	0.696397	2.29666
TATDN1	0.694512	1.55072
TFPT	0.690202	1.31741
NOLC1	0.689863	2.10461
ATPAF1	0.682536	2.98821
SMARCB1	0.675193	2.57539
PITHD1	0.672695	2.07294
SP1	0.668537	1.78528
BRD7	0.667152	3.75229
MAL2	0.6639	1.65498
TMEM132A	0.663431	1.5126
NARS2	0.662766	1.93877
CDH3	0.662247	1.75609
TRMT11	0.662085	1.3732
SELH	0.661403	2.00827
SRRM1	0.656727	1.77278
SMARCE1	0.6549	2.41608
ZNF511	0.654361	1.32252
NARF	0.654265	1.60948
FOS	0.648749	1.39782
CABLES1	0.648692	1.46224
PIGU	0.647688	1.52586
PTPRK	0.63772	1.30613
HNF1B	0.637231	1.36199
MSH3	0.633717	2.42623
RAD21	0.630891	1.45011
RERE	0.630159	1.91503
YY1	0.627103	2.02989
TP53BP1	0.626873	1.89519
FOXK2	0.625767	1.56055
ATP5SL	0.6246	1.93394
DDX55	0.622948	2.07128
SPATS2	0.621225	2.13004
NDUFAF6	0.617264	2.57852
NDUFAF2	0.616383	1.69793
EYA3	0.612164	1.7381
RFC2	0.610698	2.53309
DNAJC1	0.608803	1.62878
ZNF644	0.605708	1.60195
SUB1	0.604618	1.33417
RFC3	0.604188	2.47952
HTATSF1	0.604156	1.32116
C7orf50	0.603497	1.7272
DDX23	0.601951	2.75882
BUD13	0.599209	2.4447
YTHDC1	0.596191	2.16486
AGAP3	0.593822	1.7163
CWC15	0.592478	1.64051
WAC	0.591909	2.03286
SMU1	0.591891	2.46788
SREK1	0.591888	2.20159
RPUSD3	0.591078	1.41915
UNG	0.590965	1.62768
BLM	0.587629	2.12885
TOP2B	0.583128	2.37629
KIAA0391	0.57844	2.05547
ARID2	0.577045	3.08898
POLD1	0.576025	2.00656
SMARCA4	0.575307	2.10734
SMARCC2	0.574312	2.8825
SRSF4	0.572067	1.82074
KIF2A	0.571284	2.24488
NVL	0.571007	1.45117
UIMC1	0.56665	1.56875
LYAR	0.564019	1.84213
DCUN1D5	0.563218	2.44474
TAF2	0.562463	1.50748
STK11	0.558353	1.97419
ARL2	0.555789	2.12208
NPM1	0.555675	2.95463
PBRM1	0.555471	2.52049
RRP9	0.552094	1.90926
SUPT16H	0.551667	1.71666
FANCD2	0.546291	1.34491
TADA2B	0.541142	2.09362
FOXRED1	0.540685	1.75312
MTA1	0.538263	1.44243
MRTO4	0.537683	1.97019
KIN	0.536445	2.60998
RSRC1	0.536379	1.34001
RFC1	0.53528	2.14417
IK	0.531363	2.35934
ASH2L	0.529642	1.77222
UBR5	0.529432	1.58061
HNRNPA1;HNRNPA1L2	0.527978	2.65791
DNTTIP1	0.522592	1.56193
REXO4	0.516706	1.30628
HNRNPAB	0.51669	2.21582
OSBPL8	0.515066	2.18056
STAU2	0.510284	1.53289
BAG4	0.510098	1.35184
CTBP2	0.50955	1.99081
CLK3	0.507422	2.57855
CCDC51	0.507134	1.38285
NOP16	0.506242	2.05803
BCCIP	0.506001	1.35719
PAF1	0.504917	1.92503
FAM208B	0.503575	1.4203
PUF60	0.503246	1.74793
HPS3	0.501464	1.76378
SCAF1	0.500974	1.47058
RSRC2	0.499435	1.30477
TRA2B	0.49284	1.73304
WAPAL	0.492592	1.79184
RSF1	0.491645	1.87937
NUP43	0.491269	1.99393
CREB1;ATF1	0.489458	1.55733
MFAP1	0.488909	1.80255
GATAD2B	0.488389	1.46802
CTR9	0.487478	2.05377
TCEA1	0.486076	2.46123
L2HGDH	0.483981	2.49242
RCOR1	0.482629	2.13602
RUVBL2	0.482423	1.63869
CENPB	0.482235	1.71575
EED	0.479096	1.66502
RBM6	0.477795	2.26531
DCP2	0.477602	1.99698
SSRP1	0.477595	1.42946
RFC4	0.475993	1.75502
RUVBL1	0.473395	1.55534
HIST2H2BE;HIST1H2BB;HIST1H2BO	0.472956	1.40478
AGK	0.470667	1.56258
KDM1A	0.468352	1.58379
CACUL1	0.467786	2.8678
WDR55	0.467497	1.60124
MRPL10	0.46536	1.72426
SUDS3	0.465247	1.94149
SF1	0.463349	1.31788
HNRNPUL2	0.463255	1.43728
SMARCA5	0.462612	2.16235
CELF1	0.462422	1.79915
TRIO	0.462265	1.50906
POU2F1	0.460231	1.35834
CWC27	0.45788	2.06651
KPNA4	0.456519	1.76523
GEMIN6	0.45572	1.38929
VPRBP	0.45513	1.7716
RBM17	0.454041	1.31135
LARP4B	0.453819	1.70782
KHDRBS1	0.453501	1.48161
RFC5	0.45235	1.43105
SPTY2D1	0.451831	1.41873
HIST1H1E	0.451139	1.37107
LEO1	0.449692	1.78086
DHX40	0.447305	1.89075
HNRNPR	0.445797	1.66171
CUTC	0.442748	1.3827
SARNP	0.442156	1.49986
MRPL46	0.441074	1.45006
CCNH	0.440592	1.75696
SNRPA1	0.439341	1.87969
PIP4K2A	0.435442	2.01102
PRPF39	0.432477	1.3187
CLPX	0.431317	1.34022
TTC13	0.428361	1.34157
SNRNP70	0.428288	1.81016
MATR3	0.426855	1.74034
HSPA9	0.42231	1.56089
RBM27	0.422273	1.69559
RBM8A	0.42035	1.62103
NUP85	0.419551	3.27678
DRG2	0.418937	1.80677
ACTL6A	0.41867	1.94697
POLDIP2	0.418429	1.47864
GRHL2	0.416212	1.3425
DMAP1	0.41614	1.54126
RBMX	0.415931	2.13375
U2AF1	0.415146	1.52636
HDAC1	0.414787	1.58488
PIK3C2A	0.414564	1.50009
SRSF1	0.409946	1.65932
MED16	0.409149	1.56813
ZMAT2	0.408806	1.9977
ERCC3	0.408787	1.34407
EIF4A3	0.408343	1.81166
FLOT2	0.407256	1.40534
GMEB1	0.405321	1.46784
NSUN2	0.405051	2.42059
GTF2H1	0.399231	1.4622
SFSWAP	0.398635	1.31286
U2AF2	0.397195	1.31978
MED23	0.396324	2.25851
MBNL1	0.393514	1.36177
MNAT1	0.391076	1.85499
MORF4L1	0.389814	1.30428
HCFC1	0.389559	1.8698
SRSF7	0.389079	1.30767
FASTKD5	0.385006	2.03882
SRSF3	0.382291	1.7673
SNRPF	0.382151	2.09375
DCP1A	0.381756	1.65186
PABPN1	0.379452	2.04528
HDAC3	0.378518	1.40502
PRKDC	0.373094	1.36056
TCERG1	0.371447	1.63563
PPP1R8	0.370636	1.47123
SRSF2	0.364172	1.9931
NUP160	0.362012	2.20381
NUP155	0.361159	1.70553
MTDH	0.360308	2.09381
MTPAP	0.356408	1.34537
TSEN54	0.354457	1.46639
SNW1	0.350779	1.528
NUP98	0.348681	2.58305
RBM15	0.34849	2.19534
MPG	0.348433	1.31735
TAF9	0.347758	1.33075
RBBP6	0.346673	1.4987
VPS13A	0.345503	2.07133
MED14	0.344115	1.41819
HIST1H2AJ;HIST1H2AH;H2AFJ;HIST1H2AG;HIST2H2AC;HIST2H2AA3	0.342914	1.42137
PPWD1	0.342594	2.25119
MRPS18A	0.341954	2.4778
AAAS	0.341615	1.52488
ACIN1	0.337865	1.3409
RNF20	0.33551	1.30231
HIST1H4A	0.333453	1.59981
RBM10	0.331101	1.61004
CDC5L	0.330312	1.42765
LSM8	0.328248	1.80986
RAN	0.320963	1.59968
SNRPD3	0.31819	1.58747
DCAF11	0.31583	1.42762
TARDBP	0.312388	2.28674
SNRNP40	0.310885	1.57083
PRPF38A	0.306197	2.75766
NUP133	0.303212	2.82567
SNRPA	0.301804	1.76738
NUP188	0.300673	1.52474
CPSF6	0.298705	1.55357
SRSF6	0.293157	1.41247
IPO7	0.293011	1.35713
NDC1	0.29028	1.46342
TPR	0.287535	1.34838
NUP107	0.286621	1.88494
RBM25	0.284424	1.7258
PAWR	0.280022	1.46814
RTF1	0.27248	1.38361
PARD3	0.270491	1.83911
EIF4G2	0.266427	1.38436
NUP37	0.263814	1.4982
PTBP1	0.262197	1.35983
SCAF4	0.250902	1.54371
EXOSC4	0.239102	1.32782
NOC4L	0.209071	1.32999
WDR48	0.196878	1.47345
RPL18	-0.154575	1.3606
DCUN1D1	-0.18532	1.30769
BAG3	-0.231819	1.57765
RPSA	-0.244048	1.31347
ACTR3	-0.261236	1.70773
ATP6V1A	-0.26847	1.8364
TRIM25	-0.279559	1.46719
POTEE;POTEF	-0.285966	1.99539
ACTR2	-0.293684	1.72705
PBDC1	-0.294189	1.53341
ARPC2	-0.297134	1.90802
ARPC1B	-0.303394	2.39213
VPS35	-0.313806	1.90104
FAM120A	-0.318666	1.45437
ACOT9	-0.322132	1.47089
ATP6V1B2	-0.328231	1.31122
NRBP1	-0.337313	1.91303
COMMD9	-0.342094	1.9906
GRIPAP1	-0.345334	1.45677
VPS29	-0.345421	1.60469
ARMC10	-0.345456	1.51597
EPS15L1	-0.348196	1.3641
ARL8A	-0.353376	1.37874
CCDC134	-0.356885	1.43666
TYK2	-0.364021	1.99272
NRBF2	-0.364416	1.44733
ANXA11	-0.367089	1.66397
ATP6V1H	-0.376861	2.00195
AIMP2	-0.379003	2.73995
GUK1	-0.38313	1.65218
COX4I1	-0.384352	1.33821
RPS21	-0.387401	1.49331
COMMD7	-0.389863	2.15924
STAMBP	-0.39352	1.66362
COMMD10	-0.395623	1.86178
CHM	-0.398053	1.43393
ARF5	-0.40034	1.54573
BRE	-0.400921	1.64816
ITSN2	-0.401972	1.36434
TMEM33	-0.403741	1.82629
BRCC3	-0.404723	1.46536
XIAP	-0.406023	1.38533
ARVCF	-0.419916	1.39861
MRPS36	-0.419989	1.41178
RPS12	-0.421129	1.72608
RAD23B	-0.422051	1.49365
SECISBP2L	-0.422803	1.7869
ADAP1	-0.429352	1.32543
EXOC6B	-0.432655	1.30559
ACTR10	-0.433082	1.50388
AGTPBP1	-0.435971	1.40975
MAPK1	-0.439668	1.52994
ARHGEF16	-0.440875	1.35294
RAB14	-0.441758	1.59306
C14orf166	-0.441863	1.59768
YWHAQ	-0.44225	1.48223
ATP6V1E1	-0.443102	1.33263
EEF2	-0.44432	1.34827
TSN	-0.44519	1.55987
EI24	-0.449034	1.52857
AP4E1	-0.452529	1.31625
CAB39	-0.459952	1.35257
AP1B1	-0.46602	1.64254
HEATR5B	-0.48161	2.22473
ARMT1	-0.48955	1.52354
AP1M2	-0.491438	2.2001
ACP1	-0.494353	1.65951
UBE2G2	-0.495169	1.66597
ARPC5L	-0.502415	2.10939
CALCOCO2	-0.50314	1.66613
CHCHD2	-0.504909	1.56712
GRAMD4	-0.507259	1.34563
ARPC1A	-0.509924	1.38014
FKBP15	-0.510393	1.62551
ZFAND2B	-0.512919	1.43334
LRRFIP1	-0.513547	1.32745
DCUN1D3	-0.514964	1.91944
GUF1	-0.51822	1.3941
DBNL	-0.520763	2.48311
DPP3	-0.521217	2.47796
LTN1	-0.5267	1.32907
MAVS	-0.527192	1.82706
CC2D1A	-0.528489	1.70524
GMPPA	-0.528847	1.33748
AKT1	-0.532537	1.85957
TXN	-0.539101	1.77393
RDH14	-0.539245	1.87453
DCTN2	-0.539478	1.96737
HS1BP3	-0.540061	1.91972
GAPDH	-0.541638	1.37042
STXBP2	-0.551222	1.8983
ATP6V0D1	-0.552599	1.75383
ARPC4	-0.561358	2.44638
RABEP2	-0.561392	2.68255
CAPNS1	-0.563999	2.13433
PSMD8	-0.564866	2.06714
ZNRF2	-0.569381	1.58494
SLC35E1	-0.576758	1.56495
MPDU1	-0.578353	1.46281
PXMP4	-0.581904	1.36349
LNP	-0.5855	1.4872
CLIC1	-0.588308	1.91402
SNX12	-0.589135	1.66686
ESYT2	-0.591218	1.59597
RAB10	-0.605269	2.91721
TSC22D4	-0.606162	1.70565
VCL	-0.606857	1.79615
GBA	-0.609936	1.44166
GGCT	-0.610543	1.34346
PIN1	-0.613908	1.49725
TBC1D17	-0.614094	1.33666
TBC1D24	-0.615463	1.4205
AKR1A1	-0.618427	1.46463
MMP15	-0.619435	2.38035
PPAPDC2	-0.621446	1.70835
CLCN3	-0.623005	3.98797
DLGAP4	-0.624521	1.80514
MT-CO2	-0.62593	1.32342
PGP	-0.626332	1.76843
RIOK2	-0.63158	1.47516
ITGB4	-0.634307	1.4423
TMEM50B	-0.635671	1.55469
SNTB2	-0.637445	1.39451
PITPNM1	-0.643961	1.31771
UBQLN1	-0.649157	1.37997
UBXN6	-0.649221	1.30403
USP5	-0.649322	1.66532
PRKAA2	-0.656046	1.3272
AP1G2	-0.65958	1.37696
RABGGTA	-0.662127	2.09309
TMEM59	-0.66594	1.37982
CHMP3	-0.67014	2.22438
ATOX1	-0.672148	1.31368
HOOK2	-0.672823	1.59097
EIF4ENIF1	-0.685221	1.60294
GRN	-0.685971	2.01661
SLC25A4	-0.686966	1.4056
MTMR6	-0.689028	1.50683
IAH1	-0.693396	1.93108
GLG1	-0.694487	1.38897
ATP5F1	-0.69784	1.37722
PYGL	-0.700112	1.37371
SH3GL1	-0.709545	1.45161
C6orf132	-0.711633	1.81651
CC2D1B	-0.718801	1.4885
CYP20A1	-0.719077	1.56303
DDT;DDTL	-0.727589	1.57971
TIMM10	-0.727646	1.8647
IRGQ	-0.728148	1.35227
TECR	-0.734949	1.76713
BCL2L13	-0.743948	1.47101
INPP1	-0.749095	1.68426
ARPC3	-0.752124	2.9115
B3GNT2	-0.752278	1.85532
FAM177A1	-0.752613	1.74417
CTNNAL1	-0.753802	1.85474
GCC1	-0.756874	2.87807
SHROOM3	-0.757675	2.17847
ACTR1B	-0.758163	1.57883
NCK2	-0.758445	1.56745
ERC1	-0.762697	1.43016
PHKA1	-0.763919	2.23585
PIGQ	-0.768976	1.39898
PRR15L	-0.771593	1.42112
MVP	-0.773951	1.32828
PPCS	-0.778119	1.30564
NBEAL1	-0.786723	1.91698
CLTB	-0.791915	1.47658
ECI1	-0.793528	2.79765
ATP6V1G1	-0.795458	2.45176
ENY2	-0.79841	1.41956
SELO	-0.801531	1.45581
S100A16	-0.804257	1.72964
FPGT	-0.807907	1.44698
HN1L	-0.815131	1.39239
NAGLU	-0.817743	1.64966
ISOC2	-0.818443	1.31652
PARP4	-0.819057	1.49521
NDUFAF5	-0.826103	1.81881
MZT2B;MZT2A	-0.827064	1.38041
DUSP3	-0.829871	1.54486
PMM2	-0.836357	1.98448
EIF1	-0.843956	1.67217
ERBB2	-0.854583	1.57728
COA3	-0.857259	1.606
NDUFB1	-0.863721	1.65066
SLC44A2	-0.864646	2.31164
CORO7	-0.865124	1.81309
TPCN1	-0.867104	1.40285
OSBPL3	-0.871792	1.70489
ABCB6	-0.872195	1.78535
PDXP	-0.883283	1.88022
PHPT1	-0.888277	1.44938
NME3	-0.889442	1.79236
SLC12A4	-0.891254	1.54904
CCDC115	-0.891692	1.61454
COA6	-0.892076	2.48975
ZFPM1	-0.906302	1.44552
MAOA	-0.906894	1.49137
CMTM4	-0.91576	1.87247
PLS3	-0.920495	2.39642
CBR1	-0.921315	1.75451
NUDT19	-0.921748	1.31558
CAPN2	-0.926203	2.19546
COX7A2	-0.929553	2.04871
NADSYN1	-0.935771	1.50681
MAN2B1	-0.940233	1.54609
FIS1	-0.941593	2.06458
ATP8B1	-0.94806	1.32516
ALAD	-0.957085	1.59718
BLOC1S2	-0.966731	1.34311
FKRP	-0.969054	1.34842
DBI	-0.971666	1.92436
NAPG	-0.981778	1.97749
GLTP	-0.986513	1.45117
IFNGR1	-0.989147	1.87901
COX19	-0.991263	1.3408
TRAF7	-0.992861	1.77472
CAMK1	-0.993902	1.55337
SLC26A2	-1.01097	1.30509
DCTN3	-1.01688	1.34135
XXYLT1	-1.02186	1.48543
SNX17	-1.02818	2.23804
MYCBP	-1.02883	1.30744
COA4	-1.03053	1.4675
TRIP10	-1.03498	1.87519
FAT1	-1.05239	3.38833
AHCYL2	-1.06872	1.33685
KCNK1	-1.06878	1.52739
PEX11B	-1.06901	2.86412
DCTD	-1.07646	1.71947
FAHD1	-1.07688	3.34649
COMT	-1.07828	1.30943
ALG2	-1.07909	2.49974
PFDN6	-1.0792	1.6893
CDK2AP1;CDK2AP2	-1.08559	1.86513
NDUFA4	-1.09871	1.689
MTMR9	-1.10942	1.41244
MTRF1L	-1.11695	1.70539
MUC3A	-1.11864	1.33514
MIF	-1.1245	1.61852
HMG20B	-1.12825	2.46076
ACYP2	-1.13122	1.6169
URGCP	-1.13198	1.58896
ATP6V1F	-1.13679	1.67508
STXBP5	-1.15787	1.69684
ANXA3	-1.16719	1.55843
B3GNT3	-1.16758	1.80515
KEAP1	-1.1704	1.67898
RAB27B	-1.18364	1.9358
ENPP5	-1.18887	2.83514
ZFAND1	-1.1937	2.0612
SEC11C	-1.19485	1.88194
SLC25A51;SLC25A52	-1.198	2.15034
CTSL	-1.19998	1.81336
ITFG2	-1.21458	1.99993
UBQLN2	-1.22594	2.71536
PPP6R2	-1.22817	1.36916
AGFG2	-1.23079	1.92691
FAS	-1.24457	2.12992
SLC28A3	-1.24584	1.49474
FAM185A	-1.26238	2.21258
CRYL1	-1.26725	1.69787
SESTD1	-1.27816	1.40929
NOL3	-1.29533	3.50622
CHMP6	-1.30021	1.47071
RANBP6	-1.30992	1.49412
MICALL1	-1.31445	2.3884
SLPI	-1.33366	1.8021
TIMM13	-1.37596	2.11261
SRXN1	-1.37625	1.47919
GMIP	-1.37752	1.35261
PYCARD	-1.38724	1.72835
TIGAR	-1.3902	3.69848
BAK1	-1.39839	1.66399
BAX	-1.39894	2.03653
EIF4EBP2	-1.41744	1.77819
FAM63B	-1.42468	1.86445
ANKS4B	-1.43327	1.304
EPHB3	-1.43438	1.47168
TMEM167A	-1.47831	1.45329
ARSA	-1.4918	1.37799
FXN	-1.53293	1.97972
AK1	-1.55915	1.96091
RRM2B	-1.58319	1.90572
PTRHD1	-1.60026	2.40294
FDXR	-1.63123	1.78379
KLK10	-1.64195	1.41784
ANXA13	-1.65951	1.45271
APOBEC3C	-1.71468	1.86133
BAIAP2L2	-1.75979	1.48521
MRPL52	-1.96563	1.59598
MYO1A	-2.07716	1.91994
CYP4F11	-2.17763	3.04542
EPT1	-2.18234	1.81244
SULT1A4;SULT1A3	-2.20809	1.51817
PLP2	-2.22955	1.37325
TP53I3	-2.23858	2.84059
CYP4F12	-2.29824	1.95719
CYP4F3	-2.6828	2.02821
ME2	-2.75896	1.93402
MSLN	-2.83498	1.41123
SPRR3	-2.95082	1.7899
HSD11B2	-2.97608	2.33009
SULT1A1	-2.99261	2.59607
ANXA8	-3.03637	1.4802
EPB41L3	-3.0818	1.86796
CES2	-3.09176	1.39238
ANK1	-4.14897	1.40286

## Sheet: PDCL_lowest_v_highest_quartile
	baseMean	log2FoldChange	lfcSE	stat	pvalue	padj
CTD-3094K11.1	16.6624	6.77039	3.90963	-1.73172	0.0833233	0.48685
KRT6B	8.17128	6.55662	3.91257	-1.67579	0.09378	0.517523
SUN3	26.3063	6.37495	1.40795	-4.52782	5.95941e-06	3.13832e-05
GAL3ST1	13.4872	6.316	1.68679	-3.7444	0.000180825	0.00161806
SLC5A1	7.51689	5.4364	1.8633	-2.91762	0.00352715	0.0379242
SPDEF	25.1129	4.96173	1.2063	-4.11319	3.9023e-05	0.000336678
ROBO4	9.41969	4.83652	1.69313	-2.85656	0.00428255	0.0427328
CX3CL1	13.8953	4.81477	1.32476	-3.63445	0.000278571	0.00256002
CDKN2A	248.335	4.76324	0.419803	-11.3464	7.73094e-30	2.63256e-12
HLA-DQB1	69.4666	4.72476	0.892492	-5.2939	1.19737e-07	3.5108e-07
AADACP1	11.9289	4.54828	1.62546	-2.79815	0.00513955	0.0502475
EDN2	18.3397	4.53006	1.4369	-3.15265	0.00161795	0.017264
AIM2	15.221	4.48662	3.63279	-1.23503	0.216818	0.766868
GJB1	7.28446	4.48217	1.70305	-2.63185	0.00849214	0.0836132
CDKN2B	25.8964	4.47546	0.829105	-5.39794	6.74095e-08	1.84378e-07
RP4-681L3.3	7.1802	4.4061	1.59245	-2.76687	0.00565979	0.0558645
FAM133A	10.3104	4.39667	1.68724	-2.60583	0.0091651	0.0896018
PICSAR	38.1803	4.38148	1.19312	-3.67229	0.00024039	0.0022384
APBB1IP	9.6284	4.27545	1.7225	-2.48212	0.0130604	0.116449
TAGLN3	9.72977	4.26655	1.76886	-2.41203	0.015864	0.136519
MYCT1	9.19827	4.25143	3.43086	-1.23917	0.215281	0.762885
VNN1	24.229	4.18372	0.849409	-4.92545	8.4168e-07	4.34186e-06
TRIM15	17.6678	4.12137	1.05718	-3.89847	9.68006e-05	0.000820017
MAP3K7CL	19.4347	4.07167	1.41738	-2.87267	0.00407015	0.0416885
PIGR	48.2162	4.02793	1.01503	-3.96827	7.23963e-05	0.000617771
RBP1	222.813	4.01524	0.801835	-5.00756	5.5124e-07	2.7017e-06
TRIML2	7.96047	3.99098	3.2278	-1.23644	0.216295	0.765814
AC156455.1	7.91412	3.96759	1.66972	-2.37619	0.0174922	0.150545
IL37	20.9232	3.95792	1.41506	-2.79699	0.00515806	0.0502475
CYP27B1	10.4356	3.95283	1.08455	-3.64469	0.000267716	0.00255538
PPP1R14C	20.0848	3.93041	1.29847	-3.02696	0.00247026	0.0272803
ADAMTS12	25.6934	3.9253	1.20516	-3.25709	0.00112562	0.012097
TRPV6	10.3373	3.91997	1.70283	-2.30203	0.0213337	0.176899
DUSP13	7.51848	3.9019	1.79531	-2.17338	0.0297516	0.232817
PLCXD2	22.076	3.88289	1.02253	-3.79731	0.000146272	0.00122147
LINC01426	7.42589	3.88091	1.32712	-2.92432	0.00345213	0.0374765
CARMIL2	7.06533	3.82406	1.39552	-2.74023	0.00613957	0.0601852
TMEM176A	9.52173	3.81895	1.52572	-2.50305	0.0123129	0.112468
CLDN2	6.84445	3.79907	1.72076	-2.20778	0.0272593	0.218158
GPR35	20.2247	3.71613	0.92772	-4.00566	6.18451e-05	0.000547542
TRNP1	178.126	3.70987	0.66874	-5.54756	2.8969e-08	6.83663e-08
TENM3	8.59379	3.69246	1.63844	-2.25365	0.0242185	0.194998
LRAT	10.912	3.6763	1.20111	-3.06074	0.00220789	0.0241043
FABP6	6.52639	3.65053	1.65088	-2.21126	0.0270179	0.216481
SYTL3	44.268	3.6431	1.03092	-3.53383	0.000409585	0.00393553
MIR3929	36.679	3.60574	0.877632	-4.10849	3.98256e-05	0.000336678
ST6GALNAC5	18.5623	3.59005	1.24026	-2.8946	0.0037964	0.039138
RIMS2	12.0311	3.56929	1.38605	-2.57515	0.0100197	0.0959555
TNNC2	7.74736	3.49713	1.23609	-2.82919	0.00466658	0.0465062
VSTM1	7.84102	3.48994	3.27012	-1.06722	0.285872	0.847302
USH1C	13.4072	3.48963	1.1096	-3.14495	0.00166115	0.0175195
MUC13	9.57822	3.48484	1.02866	-3.38776	0.000704671	0.00754716
KLK7	17.2616	3.47824	1.07695	-3.22971	0.00123916	0.0130964
CYP27A1	11.4992	3.46056	1.177	-2.94016	0.00328047	0.0357442
AZGP1	30.7204	3.46023	1.0232	-3.38176	0.000720222	0.00767558
SLC22A18AS	24.9099	3.4458	0.869093	-3.96482	7.3451e-05	0.000617771
PROM1	7.34051	3.41969	1.28703	-2.65704	0.00788293	0.0767091
RP11-47I22.3	8.97142	3.38971	1.46695	-2.31072	0.0208484	0.174375
CLDN10	55.0867	3.37715	1.20604	-2.80019	0.00510722	0.0502475
DDN-AS1	7.00006	3.35339	1.16757	-2.87212	0.00407728	0.0416885
BATF3	8.8718	3.34552	1.34481	-2.48772	0.0128564	0.11477
TESC	61.5105	3.34083	0.869271	-3.84325	0.000121415	0.00100156
JAZF1	6.82542	3.30865	1.2969	-2.5512	0.0107353	0.0996438
PIK3AP1	23.8052	3.28441	1.10528	-2.97155	0.002963	0.0327372
AC004540.5	6.82754	3.28332	1.13469	-2.89358	0.00380883	0.039138
PAEP	21.4325	3.23853	1.13449	-2.85461	0.00430903	0.0428392
PRR5L	8.1914	3.22517	1.14614	-2.81393	0.00489392	0.0494432
S100A3	26.113	3.20922	0.979735	-3.2756	0.00105439	0.0111551
PROS1	11.1183	3.19357	1.26504	-2.52447	0.0115873	0.107111
NRCAM	9.46764	3.17846	1.10907	-2.86587	0.00415863	0.0424081
LCK	10.5287	3.10015	1.19267	-2.59934	0.00934027	0.0904953
TMEM176B	16.3905	3.08977	1.05871	-2.91843	0.00351797	0.0379242
FERMT3	41.4597	3.07582	1.06915	-2.87687	0.00401644	0.0416274
AGMAT	11.7476	3.07554	1.07495	-2.86109	0.00422181	0.0424081
CXCL11	10.2446	3.04935	3.5765	-0.852607	0.393877	0.917868
RAB3B	26.0721	3.04825	1.05335	-2.89385	0.00380544	0.039138
COL6A2	29.4711	3.03704	1.2011	-2.52855	0.0114534	0.10643
SULT1C2	7.09452	3.02408	1.56039	-1.93803	0.0526201	0.360803
CCN6	17.6075	3.01995	1.13005	-2.6724	0.0075311	0.0740301
CTSE	154.62	3.01676	1.03699	-2.90915	0.00362417	0.0387093
STX11	8.4064	2.98765	1.21072	-2.46767	0.0135997	0.118653
BAIAP2L2	8.23057	2.95921	1.07264	-2.75882	0.00580112	0.0567549
CASC19	18.1112	2.95654	1.07836	-2.74171	0.00611204	0.0601225
ACP5	8.52771	2.94518	1.31636	-2.23737	0.0252624	0.202334
IRF8	9.28455	2.91714	1.45302	-2.00764	0.0446815	0.323612
TOX3	22.7912	2.90904	1.07918	-2.69559	0.0070264	0.0695016
RP11-818F20.5	10.5974	2.89633	1.47432	-1.96451	0.0494708	0.346146
SGPP2	32.3265	2.89502	0.942549	-3.07148	0.00212998	0.0231154
NXPH4	7.85101	2.89059	1.10357	-2.61932	0.00881045	0.0868466
GABRP	141.256	2.87948	2.29581	-1.25423	0.209757	0.752455
TUBB2B	28.9236	2.87086	0.611842	-4.69216	2.70334e-06	1.32469e-05
XKR9	19.221	2.84679	0.771734	-3.68882	0.000225293	0.00208141
PDLIM4	83.0957	2.84513	0.736555	-3.86275	0.000112118	0.000937459
SCG5	15.4876	2.8023	1.16205	-2.41153	0.0158859	0.136519
GALNT9	23.1227	2.8003	1.10451	-2.53533	0.0112341	0.104451
STOM	55.6914	2.79373	0.843831	-3.31077	0.000930412	0.00992895
DMRTA1	7.70514	2.79047	1.27756	-2.18421	0.0289465	0.228123
IRAK3	15.2255	2.78765	0.931702	-2.992	0.00277155	0.0302699
SPON2	7.46393	2.77594	1.04181	-2.66454	0.00770934	0.0752368
INHBA	138.477	2.77112	0.884679	-3.13234	0.00173416	0.0184415
CXCL2	47.6645	2.7445	0.806511	-3.40293	0.00066667	0.00717987
RAB39B	7.33577	2.73714	1.47025	-1.86169	0.062647	0.414665
LINC01612	7.22394	2.73494	3.36757	-0.812141	0.416711	0.930221
PRSS21	33.8199	2.73355	1.02205	-2.67458	0.00748226	0.0737133
SLC7A7	33.7799	2.72644	0.971117	-2.80754	0.00499222	0.0502475
LIPG	7.27248	2.71186	1.30114	-2.08423	0.0371395	0.285269
LINC00973	27.2404	2.70948	0.744045	-3.64155	0.000270997	0.00255538
MLLT11	114.85	2.7063	0.776642	-3.48462	0.000492832	0.00504087
ITPKA	8.29754	2.68149	1.18981	-2.25371	0.0242142	0.194998
FLNC	13.0033	2.66845	1.06946	-2.49514	0.0125908	0.11382
MMP1	41.194	2.66801	1.00095	-2.66549	0.00768766	0.0752368
CXCL8	372.069	2.65832	0.837197	-3.17527	0.00149699	0.0162276
TNNC1	38.6508	2.64293	1.20531	-2.19273	0.0283267	0.223019
TGM1	6.67521	2.62508	1.47667	-1.7777	0.0754527	0.46168
IL4I1	15.8969	2.62501	1.51371	-1.73415	0.0828915	0.48685
SAA2	141.588	2.61708	0.762516	-3.43216	0.000598784	0.00625423
CAMK4	8.71021	2.61692	1.21102	-2.16092	0.0307019	0.239276
SYNGR3	14.5596	2.61641	1.28924	-2.02942	0.0424159	0.312767
METTL7B	16.8399	2.61353	0.793335	-3.29436	0.000986475	0.0106553
SLC41A2	16.4575	2.60037	0.716105	-3.63127	0.000282026	0.00256002
ADAMTSL4	10.0279	2.59961	1.42818	-1.82022	0.0687249	0.434326
DPP4	19.5143	2.57053	0.944077	-2.7228	0.0064731	0.0641732
TBXAS1	9.97736	2.5614	1.06182	-2.41227	0.0158533	0.136519
PLCB4	9.76148	2.55818	1.34632	-1.90013	0.0574166	0.384173
C12orf75	299.354	2.55298	0.668781	-3.81737	0.000134884	0.00113745
UST	8.51623	2.54651	1.07317	-2.37289	0.0176495	0.151529
HOXC9	17.2344	2.54603	1.00393	-2.53606	0.0112108	0.104451
GUCY1B1	10.9607	2.54549	1.11882	-2.27515	0.0228968	0.18871
FYN	59.7894	2.53296	0.619653	-4.08771	4.35649e-05	0.00034624
LINC02381	9.63102	2.51086	1.11378	-2.25436	0.0241734	0.194998
CYRIA	9.06682	2.50584	1.69688	-1.47673	0.139747	0.648436
SUSD2	14.3918	2.49293	0.926542	-2.69057	0.00713294	0.0699337
ZNF114	11.488	2.48438	1.00043	-2.48331	0.0130166	0.116311
SAMD11	11.1625	2.47122	1.16433	-2.12243	0.0338014	0.263425
GJA1	18.5308	2.45505	1.15915	-2.11798	0.0341766	0.26654
CFI	23.1756	2.43133	1.28045	-1.89881	0.0575896	0.385215
LINC01303	10.6525	2.43009	1.49874	-1.62142	0.104927	0.557157
COPZ2	37.4433	2.42614	0.962289	-2.52121	0.0116951	0.107347
DEGS2	8.00605	2.41035	1.52054	-1.5852	0.112921	0.577346
RP11-115J16.1	25.567	2.40234	0.970699	-2.47486	0.013329	0.117342
LINC01357	10.035	2.40227	1.17447	-2.04542	0.0408137	0.303181
NPM2	9.9967	2.39424	1.24936	-1.91637	0.0553184	0.375307
HLA-DPB1	25.0104	2.39402	1.22681	-1.95142	0.0510075	0.354609
KCNQ1	21.4103	2.38892	1.0359	-2.30614	0.0211028	0.175741
ADAMTS9	12.5439	2.37665	0.831623	-2.85785	0.00426525	0.0427328
SCN9A	7.96307	2.37393	1.37153	-1.73087	0.0834752	0.48685
TSPAN8	155.59	2.36479	0.610884	-3.87109	0.000108351	0.000915115
PODXL2	24.1431	2.35438	0.780047	-3.01826	0.00254234	0.0279295
GPR1	13.676	2.35369	1.33944	-1.75722	0.0788804	0.475888
IRF7	120.394	2.3499	0.906836	-2.59132	0.0095609	0.0924055
ZNF385A	10.805	2.34383	1.02562	-2.28528	0.0222967	0.184216
B3GNT7	41.5125	2.343	0.895177	-2.61735	0.00886144	0.0868466
GPX2	251.444	2.32833	1.0362	-2.24698	0.0246412	0.197324
ZNF334	8.46907	2.32657	0.932426	-2.49518	0.0125893	0.11382
TNFRSF9	6.53818	2.32287	1.14569	-2.02749	0.0426122	0.312767
RP11-416I2.2	7.41312	2.31601	1.33379	-1.73642	0.0824898	0.485361
SOX2	10.5526	2.30732	1.24802	-1.84879	0.0644885	0.420353
FAM216A	44.8095	2.30553	0.833746	-2.76526	0.00568769	0.0558645
GUCY1A1	14.5276	2.30362	1.43024	-1.61065	0.107256	0.562257
PIP5KL1	20.9462	2.29738	0.793428	-2.8955	0.00378549	0.039138
NUAK2	7.20859	2.29047	1.35372	-1.69198	0.0906489	0.511966
FOLR1	13.1224	2.28782	1.39006	-1.64584	0.0997975	0.543909
LTBP4	27.7137	2.27832	0.805047	-2.83005	0.0046541	0.0465062
NNMT	209.707	2.27709	1.00413	-2.26772	0.0233461	0.189492
SAA1	281.244	2.25245	0.724439	-3.10923	0.00187575	0.0202212
MACROD2	17.3407	2.25091	1.32303	-1.70133	0.0888806	0.507221
TNFRSF11A	9.79079	2.24957	1.23535	-1.821	0.0686074	0.434326
GRB10	34.4244	2.2437	0.871951	-2.57319	0.0100765	0.0959555
CALHM3	11.752	2.24083	1.1085	-2.02149	0.0432286	0.316642
PWP2	7.16915	2.24034	1.36031	-1.64693	0.0995723	0.5431
RP11-680F8.1	7.13092	2.23832	1.3141	-1.70331	0.0885097	0.506866
HOXB8	9.16795	2.2295	1.45442	-1.53292	0.125296	0.609398
RP11-465B22.3	28.3477	2.22944	0.614726	-3.62673	0.000287036	0.00257122
RP11-800A18.4	24.2238	2.2256	1.16567	-1.90928	0.0562255	0.377596
LOXL1	31.6246	2.22003	0.791854	-2.80358	0.00505387	0.0502475
ADGRF4	10.6503	2.21556	0.975932	-2.2702	0.0231956	0.189492
NBPF1	19.1451	2.21226	0.729178	-3.0339	0.00241411	0.0266372
HLA-DMB	7.10412	2.21184	1.20577	-1.83438	0.0665983	0.428394
KLHL35	8.66663	2.20454	0.937324	-2.35195	0.0186751	0.16007
LINC00960	17.6209	2.19954	2.48594	-0.884793	0.376268	0.911279
DGKG	11.3302	2.19933	0.849106	-2.59017	0.00959294	0.0924055
CCN3	29.8926	2.19247	0.558297	-3.92706	8.59901e-05	0.000740262
TIMP4	20.9021	2.18613	1.22143	-1.78981	0.0734845	0.456341
CXCL6	26.3776	2.18301	0.886639	-2.46211	0.0138121	0.120096
KIF7	7.05764	2.17854	1.18942	-1.8316	0.0670113	0.430416
PKIB	74.9992	2.17688	0.836465	-2.60248	0.00925522	0.0901982
CLDN18	7.01394	2.17615	1.2473	-1.7447	0.0810374	0.481722
LRG1	29.4315	2.172	0.652074	-3.33091	0.000865634	0.00943859
MARCHF3	6.87147	2.16515	1.10003	-1.96826	0.0490384	0.346146
ARHGEF38	6.92746	2.16479	1.33852	-1.6173	0.105814	0.558518
GIPC2	19.553	2.15476	0.657281	-3.27829	0.00104437	0.0111373
SNORA11F	52.7023	2.14864	0.959473	-2.2394	0.02513	0.201341
NT5DC3	21.7971	2.14861	0.741689	-2.89692	0.00376851	0.039138
KCNE3	7.70262	2.14539	0.919021	-2.33443	0.0195734	0.165716
HOXB2	121.187	2.14451	1.00275	-2.13864	0.0324649	0.254265
FUT4	34.0711	2.14236	0.671634	-3.18977	0.00142385	0.0154384
DNAJC22	23.1327	2.14162	0.990441	-2.16229	0.0305958	0.239276
SGK2	11.6154	2.13603	1.15367	-1.85151	0.0640966	0.420353
REEP2	10.1566	2.13301	0.99372	-2.14649	0.031834	0.248696
RP11-983P16.4	12.5863	2.12842	0.798224	-2.66644	0.00766585	0.0752368
ARMCX1	10.3439	2.11816	1.53454	-1.38032	0.167489	0.693361
ISG20	211.223	2.11718	0.726933	-2.91248	0.00358574	0.0385377
MAP3K2-DT	34.2247	2.11379	0.889921	-2.37526	0.0175366	0.150625
AGT	6.68554	2.11368	1.10294	-1.9164	0.0553143	0.375307
EPS8L3	40.8875	2.10643	0.668706	-3.15001	0.00163267	0.017264
ACBD7	8.12528	2.09828	1.21048	-1.73342	0.0830204	0.48685
BST1	15.7862	2.09209	1.0032	-2.08541	0.0370322	0.285269
FBXO27	33.2061	2.09173	0.940203	-2.22476	0.0260971	0.209205
KIF5C	7.30258	2.08585	1.19795	-1.74119	0.081651	0.484
MTCO1P40	63.928	2.08575	0.774748	-2.69217	0.0070989	0.0698105
PRSS1	156.704	2.08268	1.80208	-1.15571	0.247801	0.80039
RHOBTB1	7.91635	2.08251	1.22367	-1.70185	0.088783	0.50699
GALNT6	38.208	2.08146	0.918631	-2.26583	0.0234619	0.189827
LAT2	18.3886	2.07634	0.799067	-2.59845	0.00936447	0.0904953
F2RL1	99.0815	2.07033	0.835887	-2.47681	0.0132564	0.117255
MXRA7	30.547	2.06808	0.844571	-2.44867	0.0143384	0.124014
STAC	10.6544	2.06511	1.27748	-1.61655	0.105976	0.55918
DKK3	53.9292	2.06358	1.02729	-2.00877	0.0445619	0.323344
MMP24	11.3147	2.06107	1.55852	-1.32245	0.186017	0.728237
ACP7	15.0166	2.05741	1.43729	-1.43145	0.152301	0.672149
NAGS	14.7133	2.05732	0.814288	-2.52653	0.0115196	0.106642
NGEF	38.0753	2.05559	0.578705	-3.55206	0.000382231	0.0036249
SEMA3E	18.234	2.05556	1.04206	-1.9726	0.0485414	0.343074
HOXC10	6.50084	2.05182	1.20949	-1.69643	0.0898053	0.508398
COSMOC	30.8998	2.04811	0.846222	-2.4203	0.0155077	0.134461
TENT5B	10.4156	2.04659	1.25206	-1.63458	0.102138	0.548612
AREG	1199.23	2.04332	0.854722	-2.39063	0.0168197	0.145572
LMTK3	28.4468	2.04323	1.33109	-1.53501	0.124783	0.608136
MDK	780.371	2.03648	0.510979	-3.98545	6.73523e-05	0.000579894
CLCN4	16.7727	2.0323	0.888984	-2.2861	0.0222485	0.184145
SH3BP5	62.6584	2.02798	0.708299	-2.86316	0.00419433	0.0424081
ASRGL1	22.4814	2.02787	0.874852	-2.31796	0.0204515	0.172095
FBXO2	114.861	2.02755	0.820918	-2.46986	0.0135167	0.118063
MOCOS	22.5859	2.02335	0.804952	-2.51363	0.0119495	0.109475
ASB9	15.882	2.0162	1.28563	-1.56825	0.116823	0.588083
CACNG6	7.46876	2.0127	1.41668	-1.42072	0.155399	0.677713
SOCS2	24.6149	2.00956	0.827056	-2.42978	0.0151081	0.130877
HKDC1	42.7925	2.00887	1.0007	-2.00746	0.0447012	0.323612
NRSN2	32.0287	2.00242	0.790033	-2.53461	0.0112574	0.104451
CRYZL2P	7.86141	1.99729	0.9793	-2.03951	0.0413995	0.306152
HLA-DPA1	71.552	1.99551	1.09152	-1.82819	0.0675213	0.432088
CDKN1A	332.904	1.98948	0.861372	-2.30967	0.0209065	0.174375
SCARB1	96.0058	1.98071	0.640481	-3.09254	0.0019845	0.0214949
KRT4	17.0447	1.97935	0.901594	-2.19539	0.0281355	0.221936
CD274	19.9282	1.97217	1.10959	-1.77739	0.0755043	0.46168
CTHRC1	41.7691	1.97167	0.868089	-2.27127	0.0231306	0.189492
JPH1	15.6801	1.97055	0.838883	-2.34901	0.0188233	0.16007
RAMP1	90.2888	1.96474	0.5779	-3.39979	0.000674385	0.00719262
LRRC49	17.214	1.96204	1.00983	-1.94294	0.0520234	0.360427
MCAM	14.7723	1.95863	1.08116	-1.81161	0.0700464	0.443496
SERPINF2	15.2803	1.94576	0.919473	-2.11617	0.0343303	0.267538
KLHDC7B-DT	10.8519	1.9438	1.21245	-1.6032	0.108891	0.566943
SARM1	13.4123	1.9414	0.997896	-1.9455	0.0517154	0.358031
PRR15L	12.3232	1.94071	1.25718	-1.5437	0.122661	0.604654
C6orf15	10.9504	1.9401	1.03821	-1.86869	0.0616659	0.409721
HOXC8	7.61649	1.93001	1.5897	-1.21408	0.224719	0.777694
SMOC1	13.0283	1.92585	1.42571	-1.3508	0.176759	0.709697
LY75	6.91303	1.92397	1.03373	-1.86119	0.0627177	0.414731
MELTF	129.134	1.92254	0.651637	-2.95033	0.00317435	0.0352401
GSDMB	26.4638	1.90918	0.988405	-1.93158	0.0534119	0.363663
FUT2	22.4336	1.90265	0.962889	-1.97598	0.0481569	0.340618
RP11-551L14.4	8.89371	1.89715	1.38742	-1.3674	0.1715	0.702607
LGALS4	23.1295	1.89402	0.61086	-3.10058	0.00193143	0.0208791
COQ10A	13.3897	1.88948	1.02342	-1.84625	0.0648554	0.421386
LIF	58.134	1.88706	0.973899	-1.93763	0.052668	0.360803
JAK2	11.3156	1.88516	1.22704	-1.53636	0.124451	0.608136
THEMIS2	18.6336	1.88146	0.883551	-2.12942	0.0332192	0.258894
RP11-20O24.4	14.8939	1.87986	0.954057	-1.97039	0.048794	0.344987
CXCL1	147.012	1.87936	0.869374	-2.16174	0.0306381	0.239276
CYB5R2	63.3541	1.8768	0.753544	-2.49063	0.0127516	0.11477
SMAD4	9.32743	1.87179	1.28499	-1.45666	0.145211	0.659115
ULBP2	27.3129	1.86679	0.712161	-2.62131	0.00875931	0.0865399
FOXA2	25.7611	1.86262	0.831568	-2.23989	0.025098	0.201341
B4GALT6	7.54899	1.86112	1.17452	-1.58458	0.113063	0.577841
ROBO3	28.9717	1.85678	0.844856	-2.19774	0.0279675	0.221936
PROCR	16.9179	1.85425	0.81021	-2.2886	0.0221027	0.183299
SLC7A11-AS1	7.3798	1.85317	1.10962	-1.6701	0.0949004	0.523552
CHDH	7.83493	1.85019	0.908761	-2.03595	0.0417556	0.308764
LINC02577	22.0146	1.84343	0.987032	-1.86765	0.0618104	0.409946
AC005256.1	6.522	1.84313	1.13819	-1.61935	0.105372	0.55736
TM4SF4	16.3815	1.83911	0.966091	-1.90366	0.0569545	0.382702
CCDC181	11.8574	1.83899	1.20406	-1.52732	0.126682	0.612784
ARHGEF26	16.252	1.83815	1.16486	-1.578	0.114566	0.582119
SCARA3	21.9491	1.83663	1.1549	-1.5903	0.111767	0.575246
LINC01508	11.0324	1.83402	1.31357	-1.39621	0.162651	0.686307
FKBP1B	30.7147	1.83279	0.736776	-2.48759	0.0128612	0.11477
SMIM13	60.6131	1.82757	0.88024	-2.07622	0.0378738	0.287699
GPR143	7.82123	1.82395	0.993201	-1.83644	0.0662926	0.426871
SLC44A4	91.1075	1.82274	1.11485	-1.63496	0.102058	0.548612
FBLIM1	90.8829	1.82158	0.80245	-2.27003	0.0232057	0.189492
CRIP2	259.651	1.81582	0.488107	-3.72013	0.000199122	0.00179817
LINC00884	9.2244	1.80443	1.1639	-1.55032	0.121064	0.60136
LRRC75B	10.0401	1.803	0.841505	-2.14259	0.0321462	0.251565
TMEM132A	86.2814	1.80041	0.615848	-2.92347	0.00346153	0.0374765
OSBPL7	8.37993	1.78956	0.860636	-2.07935	0.0375856	0.285798
USP30	8.23928	1.78828	1.09165	-1.63814	0.101392	0.548421
PCOLCE2	11.7713	1.78571	1.10305	-1.61888	0.105472	0.557575
EMP3	152.181	1.78319	0.732422	-2.43465	0.0149064	0.12978
TIAM2	9.88908	1.78239	1.12055	-1.59065	0.111689	0.575221
TMC5	133.571	1.78179	0.951129	-1.87335	0.0610205	0.406402
RHEBL1	9.00658	1.78046	0.906784	-1.96348	0.0495899	0.346527
TMOD2	6.92791	1.77244	0.976843	-1.81446	0.0696066	0.440211
MIA	33.2186	1.77223	1.25431	-1.41291	0.157683	0.67972
ETV7	18.349	1.76967	1.00257	-1.76513	0.0775423	0.471649
MUC3A	14.9924	1.76825	0.828888	-2.13328	0.0329017	0.257517
PRTFDC1	40.6389	1.76503	0.700117	-2.52105	0.0117004	0.107347
SMAD7	19.1071	1.76026	0.861486	-2.04328	0.0410243	0.303664
HLA-DRA	89.3555	1.75792	1.14503	-1.53526	0.12472	0.608136
RTL8B	20.9015	1.7562	0.848994	-2.06856	0.0385873	0.291812
MSRB3	23.7439	1.746	1.08342	-1.61156	0.107057	0.562257
DSC2	42.5701	1.74334	0.705178	-2.47221	0.0134282	0.118001
LPXN	29.152	1.74266	0.955888	-1.82308	0.0682911	0.434326
SOCS3	99.3165	1.742	0.81467	-2.13829	0.032493	0.254265
PKP2	137.489	1.74123	0.977014	-1.78219	0.0747179	0.461041
LOXL1-AS1	13.3182	1.74075	0.889421	-1.95717	0.0503277	0.350299
LTBP1	9.67377	1.73883	0.878997	-1.97819	0.0479068	0.340618
SDSL	39.5262	1.73696	0.741953	-2.34106	0.0192289	0.162566
PIAS2	32.3635	1.73062	0.60252	-2.8723	0.00407502	0.0416885
ELFN1-AS1	13.5249	1.73007	1.09364	-1.58193	0.113665	0.578942
FCHO1	20.4013	1.72307	0.934463	-1.84392	0.0651948	0.422518
ITGB8	178.928	1.72065	0.951252	-1.80883	0.0704782	0.444421
SKAP1	40.518	1.7185	0.984304	-1.74591	0.0808275	0.481099
XXYLT1-AS2	7.70757	1.71797	1.19011	-1.44354	0.148869	0.66586
RP11-677M14.2	6.92316	1.71728	1.12111	-1.53177	0.125578	0.609977
EPB41L4B	20.1082	1.71555	0.919867	-1.865	0.0621813	0.41202
OBSCN	9.95814	1.71492	0.927784	-1.8484	0.0645443	0.420353
IFI35	149.478	1.71084	0.667431	-2.56331	0.0103678	0.0965892
ANKRD2	11.9201	1.71072	1.47791	-1.15752	0.247058	0.799131
CXCL5	335.181	1.70641	0.889556	-1.91827	0.0550765	0.374731
ASS1	561.857	1.7058	0.950641	-1.79436	0.0727551	0.454524
TRABD2A	30.9538	1.70409	0.595371	-2.86224	0.00420659	0.0424081
ST6GALNAC1	19.0272	1.70316	1.04535	-1.62927	0.103255	0.551671
PLEKHB1	20.4552	1.70019	0.846294	-2.00898	0.0445388	0.323344
ETFBKMT	10.607	1.69382	1.19394	-1.41868	0.155993	0.677906
ISYNA1	49.4311	1.69293	0.766088	-2.20984	0.0271159	0.217067
FA2H	66.1443	1.69171	0.839136	-2.01602	0.0437984	0.320738
C8orf88	13.4022	1.68943	1.05827	-1.59641	0.110398	0.570081
NRIP3	15.1238	1.68671	0.959688	-1.75756	0.0788216	0.475888
CA13	13.2811	1.68084	0.857378	-1.96045	0.0499436	0.348383
COL9A3	16.0924	1.68027	1.15908	-1.44966	0.147153	0.66354
PHLDA2	464.15	1.67939	0.598833	-2.80443	0.0050405	0.0502475
RAB38	12.0203	1.67626	0.78995	-2.12199	0.0338389	0.263425
RAC2	169.146	1.67581	0.720534	-2.32579	0.0200297	0.168282
TTC39B	18.3053	1.67059	1.10496	-1.5119	0.130558	0.623429
DNM1	7.04327	1.66975	0.984268	-1.69644	0.0898028	0.508398
MARCHF9	23.8121	1.66492	0.739423	-2.25165	0.0243446	0.195376
CSTA	40.4184	1.66407	0.936878	-1.77618	0.0757026	0.462699
SMPDL3B	17.0282	1.66252	0.833403	-1.99485	0.0460591	0.329288
SYDE1	27.6245	1.64486	1.2075	-1.3622	0.173135	0.706765
TCEA3	14.3548	1.64322	1.09927	-1.49483	0.134959	0.635793
KCNK15	9.91072	1.63497	1.17054	-1.39677	0.162483	0.686307
VCAN	36.8071	1.63189	2.21146	-0.737925	0.46056	0.944347
LIMD2	65.3428	1.62728	0.65837	-2.47168	0.013448	0.118001
TNNT1	185.378	1.62599	0.644721	-2.522	0.0116689	0.107347
RASSF4	13.5312	1.62427	0.810219	-2.00473	0.0449922	0.324301
NRSN2-AS1	10.9854	1.62213	0.877034	-1.84956	0.0643764	0.420353
ATP2C2	59.1243	1.62164	1.02107	-1.58818	0.112246	0.57611
MON1A	15.955	1.62005	0.647301	-2.50277	0.0123224	0.112468
BATF2	19.4604	1.61987	1.22964	-1.31735	0.187722	0.730378
SMAGP	119.438	1.61912	0.493022	-3.28407	0.00102321	0.0109499
PHETA1	12.4916	1.6146	0.834199	-1.93551	0.0529272	0.361219
GRAMD1B	7.06252	1.6131	1.36007	-1.18604	0.235606	0.78977
KRT80	73.8146	1.61254	0.589087	-2.73735	0.00619365	0.0606144
NMNAT2	9.32771	1.6122	1.00585	-1.60283	0.108973	0.567005
CCDC152	66.6172	1.61055	0.715109	-2.25218	0.024311	0.195376
CSRP2	8.84713	1.60995	1.00422	-1.60319	0.108893	0.566943
PRSS3	256.33	1.60819	0.680221	-2.36421	0.0180684	0.154013
GMPR	12.4134	1.60646	1.10032	-1.46	0.144291	0.659115
FNDC4	34.7422	1.60532	0.704444	-2.27884	0.0226765	0.186657
AP003068.23	51.8278	1.60524	0.945787	-1.69725	0.0896495	0.508398
HNF4G	7.73763	1.60418	0.968849	-1.65576	0.0977707	0.537967
SEMA3A	59.4419	1.60359	0.957075	-1.67552	0.0938331	0.517523
CYB5A	175.425	1.60296	0.56599	-2.83213	0.00462387	0.0464654
GSDME	26.0132	1.60122	1.03815	-1.54239	0.12298	0.605499
RPP25	80.3263	1.59844	0.441054	-3.62413	0.00028994	0.00257122
PPFIBP2	21.0849	1.58852	1.12706	-1.40944	0.158705	0.680685
CRACD	15.4884	1.5826	0.98102	-1.61322	0.106697	0.561849
FHL1	129.208	1.57822	0.830432	-1.90049	0.0573693	0.384173
LY6D	92.7885	1.57499	0.776043	-2.02951	0.0424065	0.312767
TMEM25	43.8708	1.57479	0.766531	-2.05444	0.0399329	0.298348
LMBR1L	27.2473	1.57186	0.811094	-1.93795	0.0526299	0.360803
CPNE8	50.1849	1.5714	0.705821	-2.22635	0.025991	0.208517
ENG	29.4637	1.55465	1.16562	-1.33375	0.182285	0.722585
MUC12-AS1	8.50571	1.55449	1.337	-1.16267	0.244964	0.796278
GAS2L3	27.7352	1.55248	0.947773	-1.63803	0.101415	0.548421
ALDH1L2	15.3502	1.54879	1.27898	-1.21096	0.225911	0.779032
ZNF826P	10.0538	1.54827	1.63008	-0.949812	0.342208	0.894089
MTAP	93.6914	1.54323	1.04038	-1.48334	0.137985	0.645632
MYLK	35.0097	1.54274	0.957924	-1.6105	0.107288	0.562257
RP11-498C9.13	7.91424	1.53385	0.998546	-1.53609	0.124517	0.608136
FBXL16	7.40844	1.52939	1.03381	-1.47938	0.139038	0.647006
MICAL1	9.81683	1.52726	0.878275	-1.73893	0.082047	0.484861
ICAM1	75.7939	1.52726	0.594773	-2.5678	0.0102347	0.0963017
RAB3IP	50.4503	1.52409	0.518301	-2.94055	0.00327632	0.0357442
ARHGEF19	21.9645	1.52353	0.593364	-2.56762	0.01024	0.0963017
PRKAB2	27.8903	1.52256	0.802284	-1.89778	0.0577251	0.38575
SPRR1B	46.5406	1.51699	1.25924	-1.20469	0.228323	0.783505
SOCS1	6.68988	1.51597	0.928373	-1.63293	0.102484	0.550073
GXYLT2	7.36664	1.5113	1.54811	-0.976225	0.328953	0.888169
ACSM3	7.07959	1.50867	1.29478	-1.16519	0.243941	0.795597
PSORS1C1	10.5638	1.50458	0.940706	-1.59942	0.109728	0.569144
RASSF1	44.8886	1.49941	0.682477	-2.19701	0.0280197	0.221936
HEATR5A	6.64937	1.49909	0.94429	-1.58753	0.112393	0.57664
TRBC2	30.8144	1.49831	1.07859	-1.38914	0.164791	0.688471
MALT1	25.1393	1.49814	0.637522	-2.34995	0.0187762	0.16007
COL13A1	17.5189	1.49449	0.832367	-1.79547	0.0725787	0.453628
HSBP1L1	98.2406	1.4916	0.590035	-2.52799	0.0114718	0.10643
POLM	36.4351	1.49036	0.604596	-2.46506	0.0136991	0.119468
HNF1B	16.0932	1.48968	0.740647	-2.01133	0.044291	0.322636
SEC14L2	42.2249	1.48882	0.722838	-2.05968	0.0394289	0.295558
FHOD3	11.4042	1.48857	0.908378	-1.63871	0.101274	0.548421
SECTM1	37.5637	1.48821	0.924152	-1.61036	0.10732	0.562257
CTIF	11.1009	1.48789	0.991328	-1.5009	0.133381	0.631352
EPPK1	10.4631	1.48701	1.04863	-1.41805	0.156177	0.677906
SLC25A22	79.7529	1.48495	0.530603	-2.79861	0.00513236	0.0502475
KLHDC7B	7.36492	1.48342	1.11411	-1.33148	0.183031	0.724562
RPLP0P2	12.6135	1.48334	0.940302	-1.57751	0.114678	0.582148
KRT18P8	27.9794	1.48255	0.561358	-2.641	0.00826617	0.0812496
ALPK3	14.1199	1.48043	1.18239	-1.25207	0.210544	0.752455
KLK10	647.964	1.48024	1.63791	-0.903736	0.366135	0.905353
RP11-284F21.10	7.29421	1.47954	0.996949	-1.48406	0.137792	0.645447
SLC12A8	32.8922	1.47884	1.03869	-1.42376	0.154517	0.675133
TMEM268	8.19711	1.4745	0.857738	-1.71906	0.0856032	0.495318
COL16A1	17.5374	1.47399	0.849388	-1.73535	0.0826782	0.4858
HYI	97.2272	1.46828	0.704346	-2.08461	0.0371051	0.285269
MYADM	152.649	1.46765	0.805164	-1.8228	0.0683344	0.434326
TMEM8B	11.2418	1.46342	0.85125	-1.71914	0.0855881	0.495318
PRRT3	9.80158	1.46183	0.843715	-1.73262	0.0831638	0.48685
AOC1	11.2816	1.45873	1.14729	-1.27146	0.203566	0.750817
MAPRE3	45.9039	1.45229	0.68929	-2.10693	0.0351235	0.272707
GXYLT1	16.4116	1.45049	0.721791	-2.00957	0.0444764	0.323344
CORO7	15.5573	1.45009	0.829776	-1.74756	0.0805396	0.480105
HLA-J	10.9108	1.44969	1.37729	-1.05257	0.292539	0.854645
IL1A	45.6979	1.44781	0.86365	-1.67638	0.093663	0.517523
RPL13AP20	19.2637	1.44411	1.01704	-1.41992	0.155631	0.677906
EPHB2	35.6657	1.44366	0.587532	-2.45716	0.0140041	0.12117
MYO5B	37.8063	1.44353	0.74127	-1.94738	0.0514896	0.357045
ABCA7	20.9597	1.43903	0.690763	-2.08325	0.0372289	0.285297
DENND2B	23.6203	1.43857	0.710166	-2.02568	0.0427977	0.312817
PARM1	12.1558	1.43853	0.866292	-1.66056	0.0968016	0.533263
DDIT3	461.799	1.43344	0.626022	-2.28976	0.0220352	0.18313
CCN1	1151.57	1.42888	0.843845	-1.6933	0.0903983	0.511613
TMEM52	6.80331	1.42444	1.21766	-1.16983	0.242071	0.794916
C1orf198	45.1486	1.42431	0.578518	-2.462	0.0138166	0.120096
APLP1	22.6759	1.4236	0.975009	-1.46009	0.144267	0.659115
PDCD1LG2	8.82131	1.41829	1.59148	-0.891179	0.372833	0.906847
IL15RA	57.5861	1.41577	0.508523	-2.78408	0.00536806	0.0525682
GCH1	14.1068	1.41443	0.912349	-1.55032	0.121064	0.60136
STX1A	30.4097	1.41401	0.736275	-1.92049	0.0547966	0.373222
AGPAT4	9.6703	1.41253	0.832768	-1.69619	0.0898498	0.508398
SMPDL3A	16.9239	1.40973	0.882218	-1.59793	0.110058	0.570081
RP11-467L13.7	12.4554	1.40784	0.985139	-1.42908	0.152981	0.672149
LURAP1L	98.8776	1.40652	0.956765	-1.47008	0.141539	0.652613
SYNE1	9.81589	1.40132	1.1987	-1.16903	0.24239	0.794916
RILP	27.3659	1.39995	0.794562	-1.76191	0.0780846	0.475024
EXT1	90.5208	1.39943	0.672973	-2.07948	0.0375732	0.285798
PELATON	6.44936	1.39865	1.35517	-1.03208	0.302035	0.861438
XKR8	15.8645	1.3969	0.816211	-1.71144	0.0869996	0.500811
PCSK1N	41.5144	1.39617	1.18254	-1.18065	0.237744	0.792154
TMEM156	31.65	1.39598	0.789721	-1.76768	0.0771137	0.470791
RBCK1	570.197	1.39425	0.560416	-2.48789	0.0128503	0.11477
RSPH3	37.2203	1.39038	0.547477	-2.53962	0.0110973	0.103991
MIR100HG	19.0289	1.38806	1.00656	-1.37901	0.167892	0.693361
NHSL1	21.8376	1.38752	0.845669	-1.64074	0.100851	0.547941
CCRL2	16.7261	1.38639	0.980468	-1.41401	0.157359	0.679071
SMIM6	12.1534	1.38118	1.17711	-1.17336	0.240651	0.793724
NOCT	16.2312	1.38001	1.08679	-1.2698	0.204155	0.750817
DUSP6	168.097	1.37935	0.743018	-1.85642	0.0633938	0.416845
C6orf223	30.0305	1.3748	1.31629	-1.04445	0.296279	0.85784
CXCL3	38.5294	1.37439	0.786549	-1.74737	0.0805725	0.480105
APOE	51.7208	1.36523	1.11695	-1.22229	0.221597	0.773938
NETO2	37.51	1.36503	0.720345	-1.89497	0.0580961	0.386905
PMP22	24.9057	1.36496	0.972273	-1.40389	0.160352	0.682668
TRIB3	361.317	1.36411	0.720171	-1.89414	0.0582062	0.386974
TPGS2	166.481	1.36224	0.605152	-2.25107	0.0243812	0.195376
ID3	76.9953	1.36096	0.732459	-1.85807	0.0631584	0.415907
RP11-611O2.5	10.6668	1.36038	0.773481	-1.75878	0.078615	0.47557
C12orf66	12.1645	1.35856	0.731178	-1.85804	0.0631639	0.415907
CSF2	30.45	1.35304	1.22972	-1.10028	0.271211	0.828666
QPCT	68.5949	1.35293	1.08979	-1.24146	0.214436	0.761607
CHST7	8.91445	1.3474	0.869498	-1.54963	0.12123	0.601995
GAMT	59.8311	1.34469	0.759206	-1.77119	0.0765299	0.466428
MATN3	10.6507	1.34039	1.24706	-1.07484	0.282447	0.841703
MFSD2A	6.56356	1.34002	1.07381	-1.24792	0.212061	0.755869
PDP1	150.113	1.33897	0.704421	-1.90081	0.0573273	0.384173
ENDOD1	67.456	1.33789	0.555532	-2.40829	0.0160273	0.13731
ZNF780B	14.3145	1.33477	1.0442	-1.27827	0.201155	0.748304
RP11-713M15.2	8.90724	1.33076	1.21968	-1.09108	0.275239	0.834527
CHN1	9.42414	1.32903	0.990857	-1.3413	0.179824	0.71826
SH3BGRL2	37.3998	1.32683	0.930607	-1.42577	0.153935	0.674332
NUDT17	15.2362	1.32463	0.940421	-1.40855	0.158967	0.680685
ADARB1	8.74637	1.3222	1.10201	-1.19981	0.230213	0.787666
TMEM198B	10.439	1.32181	0.839593	-1.57435	0.115407	0.584233
CSRP1	139.878	1.31966	0.571336	-2.30977	0.0209009	0.174375
TRAPPC14	7.27614	1.31599	0.938445	-1.40231	0.160821	0.682911
LETMD1	43.1361	1.31414	0.604166	-2.17514	0.02962	0.231895
LINC01138	9.0516	1.31362	1.07872	-1.21775	0.223318	0.775044
GPT2	91.4739	1.31354	0.721127	-1.82151	0.0685292	0.434326
UPP1	232.114	1.31353	0.477641	-2.75003	0.00595902	0.0583182
HMGA2	54.1895	1.31039	0.81696	-1.60399	0.108717	0.566696
SUCLG2-AS1	11.1055	1.30784	1.02384	-1.27738	0.201469	0.748797
SMARCD3	17.424	1.30634	0.859419	-1.52003	0.128504	0.617073
FADS3	92.3161	1.30331	0.8341	-1.56254	0.118162	0.591374
SLC22A18	104.397	1.30309	0.64278	-2.02727	0.0426345	0.312767
PEX3	48.5239	1.2984	0.592903	-2.1899	0.0285314	0.224581
RDM1	14.0343	1.29836	0.979112	-1.32606	0.184819	0.728237
PHF7	7.47832	1.29563	1.06256	-1.21934	0.222714	0.774736
PNP	67.4416	1.29353	0.566721	-2.28248	0.0224608	0.184795
HOXB6	92.6066	1.29314	1.10873	-1.16632	0.243486	0.795597
SRP14-AS1	10.8218	1.29116	0.963619	-1.3399	0.180277	0.718552
AMZ1	7.6823	1.29076	1.69105	-0.763285	0.445294	0.939078
TCF7	9.05055	1.28543	0.89113	-1.44247	0.149169	0.666288
NAA80	11.4136	1.28489	0.804192	-1.59774	0.110102	0.570081
FGGY	16.5137	1.28482	0.855101	-1.50254	0.132959	0.631278
P2RY2	20.4082	1.28365	0.681159	-1.88452	0.0594952	0.394899
C6orf99	10.0336	1.28361	0.975864	-1.31536	0.188388	0.731757
LETM2	36.8268	1.28257	0.915401	-1.4011	0.161185	0.684033
C4orf19	61.6714	1.27648	0.725783	-1.75876	0.0786189	0.47557
EEF1A2	214.736	1.27645	0.581485	-2.19516	0.0281523	0.221936
PHLDB1	25.6229	1.27618	0.682453	-1.86999	0.0614857	0.408642
C8orf31	16.683	1.27565	0.996392	-1.28027	0.200451	0.748304
NOSTRIN	8.03182	1.27535	1.03207	-1.23572	0.216563	0.766007
PBX3	19.6641	1.27436	0.862038	-1.47831	0.139324	0.647165
PDK1	8.90075	1.2743	0.936217	-1.36112	0.173476	0.706985
DOK5	9.59647	1.27194	1.57558	-0.807286	0.419502	0.930565
CREB3L1	55.092	1.27008	0.961821	-1.3205	0.186669	0.729407
DUSP1	96.101	1.26803	0.773086	-1.64022	0.10096	0.548231
CCDC189	6.91242	1.26583	1.29515	-0.97736	0.328391	0.888169
ABHD18	11.6797	1.26435	0.745395	-1.69621	0.0898452	0.508398
MBD1	53.3708	1.2633	0.49321	-2.56138	0.0104256	0.0967771
RBFA	27.897	1.26211	0.741335	-1.70249	0.0886637	0.506866
KLF10	82.6341	1.26005	0.555353	-2.26892	0.023273	0.189492
THBS3	13.8564	1.26002	0.739217	-1.70453	0.0882823	0.506815
MGLL	311.708	1.25718	0.611855	-2.0547	0.039908	0.298348
SHROOM1	13.4651	1.25681	0.732784	-1.71511	0.0863252	0.498301
UNC13B	7.40778	1.2567	0.925681	-1.35759	0.174593	0.709421
CERCAM	35.9333	1.2562	0.836522	-1.5017	0.133175	0.631278
SP2-DT	15.7228	1.25163	0.84062	-1.48893	0.136505	0.639568
DHDH	7.55765	1.25139	0.936263	-1.33658	0.181361	0.718952
LPIN1	33.6489	1.25081	0.821628	-1.52236	0.12792	0.615347
TRAF3IP2	34.1571	1.25069	0.556605	-2.247	0.0246399	0.197324
C16orf95	6.85291	1.2492	1.07165	-1.16568	0.243744	0.795597
MAP1B	171.433	1.24707	0.685156	-1.82012	0.0687405	0.434326
ZDHHC14	18.3395	1.24587	0.842552	-1.47868	0.139225	0.647006
APBB3	9.44025	1.24548	0.885505	-1.40652	0.15957	0.682229
CACNB1	10.3695	1.2451	1.1059	-1.12587	0.260219	0.819428
POP5	77.7965	1.24446	0.512348	-2.42893	0.0151435	0.130886
ZNF790	7.23845	1.24445	1.50615	-0.826249	0.408663	0.927695
FAM221A	15.901	1.24441	0.6928	-1.79621	0.0724614	0.453628
METTL1	44.9991	1.24431	0.547992	-2.27067	0.0231667	0.189492
SHMT2	329.078	1.24378	0.633187	-1.96432	0.0494928	0.346146
ACOT7	125.451	1.24352	0.458023	-2.71497	0.00662824	0.0657049
LINC02331	9.8391	1.24321	1.18779	-1.04666	0.295255	0.855787
CLU	137.374	1.2427	0.592801	-2.09632	0.0360543	0.277113
PSAT1	233.528	1.24112	1.03313	-1.20132	0.229627	0.786722
MAP7D3	44.454	1.24084	0.895836	-1.38512	0.166015	0.690067
ANXA6	90.5961	1.23878	0.867082	-1.42867	0.153098	0.672149
CKB	127.194	1.23716	0.653863	-1.89208	0.05848	0.387811
FUOM	39.1565	1.23647	0.886911	-1.39414	0.163277	0.687105
LINC02762	14.7564	1.23617	1.04037	-1.1882	0.234753	0.788506
ZNF271P	56.0393	1.23552	0.533117	-2.31754	0.0204743	0.172095
IL23A	10.1802	1.23481	1.09285	-1.1299	0.258518	0.818108
ELOVL7	13.7164	1.23133	0.927786	-1.32717	0.184454	0.728237
ZNF449	7.06078	1.23113	1.03625	-1.18805	0.234812	0.788506
HHEX	25.2832	1.23089	0.78096	-1.57612	0.114998	0.583379
TDRKH	18.4202	1.23037	0.74142	-1.65948	0.0970199	0.533863
IRF1-AS1	18.6674	1.22779	0.82227	-1.49316	0.135394	0.637173
ENO2	20.6821	1.2263	0.680882	-1.80104	0.0716959	0.449964
GRK4	8.97353	1.22609	0.906893	-1.35197	0.176384	0.709697
TMEM154	88.8816	1.22543	0.891123	-1.37515	0.169086	0.698216
EPB41L2	148.067	1.22457	0.5574	-2.19693	0.0280258	0.221936
ZNF365	17.7802	1.22209	0.958778	-1.27463	0.20244	0.749866
SMKR1	7.26258	1.222	1.35543	-0.901562	0.367289	0.905588
LLPH	90.8122	1.22084	0.490447	-2.48924	0.0128016	0.11477
EPDR1	66.1956	1.22079	0.664334	-1.83761	0.0661198	0.426586
JAG1	42.6417	1.21865	0.8633	-1.41162	0.158061	0.680069
SLC15A1	7.38261	1.21801	1.32469	-0.919471	0.357849	0.900244
OXTR	79.4186	1.21642	0.797292	-1.52569	0.127086	0.614498
FAM241B	37.7339	1.21236	0.764799	-1.58521	0.11292	0.577346
RP11-545E17.3	31.6559	1.21141	0.778238	-1.55661	0.119564	0.596171
CDKN1C	29.3451	1.21064	0.664315	-1.82239	0.0683951	0.434326
SEMA7A	45.1429	1.20964	0.754138	-1.604	0.108714	0.566696
C18orf21	20.676	1.20709	0.623669	-1.93546	0.0529336	0.361219
ULBP1	10.6339	1.20586	0.995051	-1.21186	0.225568	0.779032
ATP5MGL	7.16968	1.20475	0.910792	-1.32275	0.18592	0.728237
CCDC28B	39.5679	1.20457	0.700886	-1.71864	0.0856804	0.495318
ARTN	7.02448	1.20298	1.27738	-0.94176	0.346316	0.894832
SNX10	47.1606	1.20059	0.628054	-1.91161	0.0559264	0.37745
PLEKHG5	7.43136	1.19995	1.16054	-1.03396	0.301154	0.860532
CD40	32.6996	1.19921	0.931613	-1.28724	0.198012	0.745876
KIAA0040	26.9796	1.19841	0.900042	-1.33151	0.183022	0.724562
EFCAB2	25.9363	1.19822	0.605957	-1.9774	0.0479962	0.340618
ULBP3	10.3639	1.1981	0.861631	-1.3905	0.164376	0.687518
ARL6	7.98979	1.19749	1.01072	-1.18478	0.236103	0.789921
OSBPL10	43.2435	1.19722	0.743271	-1.61075	0.107235	0.562257
KIRREL1	17.5963	1.19495	0.87491	-1.3658	0.172002	0.703807
AP1S3	73.3639	1.19352	0.615769	-1.93826	0.0525912	0.360803
CDA	220.198	1.19221	0.817852	-1.45773	0.144916	0.659115
C21orf91	9.84128	1.19183	0.837651	-1.42282	0.154789	0.675699
RPS26	731.538	1.19018	0.602176	-1.97647	0.0481017	0.340618
CARS1	214.45	1.18903	0.508589	-2.3379	0.0193923	0.164037
ATG4A	29.2973	1.18862	0.59888	-1.98475	0.0471728	0.336388
PCK2	164.631	1.1866	0.680493	-1.74374	0.0812049	0.482546
RP11-638I2.8	6.87409	1.18421	1.19351	-0.992202	0.321099	0.880479
RAB19	9.4023	1.18226	0.994698	-1.18856	0.234613	0.788506
SNTB1	20.1052	1.1816	0.83355	-1.41755	0.156321	0.678298
SLC35F2	104.038	1.18104	0.443341	-2.66395	0.00772301	0.0752368
TUBA1A	161.887	1.17969	0.502795	-2.34627	0.0189622	0.160795
C17orf67	23.6145	1.17936	0.653534	-1.80458	0.0711399	0.448486
COX6B2	13.4851	1.17787	1.12331	-1.04857	0.294377	0.854922
LMCD1	19.5326	1.17635	0.768061	-1.53158	0.125625	0.609977
PLEKHO1	27.9866	1.17631	0.817956	-1.43811	0.150402	0.666985
E2F5	31.3154	1.17419	0.52528	-2.23536	0.0253938	0.203313
APOC1	24.9684	1.17371	0.9198	-1.27605	0.201938	0.749632
KRT8	2430.21	1.17299	0.451107	-2.60025	0.00931553	0.0904953
EPHA1	13.0363	1.17292	1.01059	-1.16063	0.245791	0.796571
BICD1	50.9743	1.17167	0.750493	-1.5612	0.118476	0.59304
NPL	10.3076	1.17099	0.868858	-1.34774	0.177744	0.712112
RHBDF2	33.1173	1.17054	0.632539	-1.85054	0.0642358	0.420353
CAMK1	43.4265	1.17048	0.718269	-1.62958	0.10319	0.551671
GLIPR2	9.8342	1.16869	0.920772	-1.26925	0.204352	0.750817
DOK4	66.9786	1.1684	0.641472	-1.82143	0.0685413	0.434326
PSMD9	35.8948	1.16801	0.552387	-2.11448	0.0344743	0.267538
SH3KBP1	473.556	1.1676	0.486792	-2.39856	0.0164597	0.141656
MT1L	38.2468	1.167	1.04505	-1.11669	0.264127	0.824228
EXD2	13.1525	1.16489	0.69218	-1.68292	0.0923901	0.515233
MAPT	8.99231	1.16407	0.986892	-1.17953	0.238188	0.792154
STX2	28.9264	1.16193	0.749959	-1.54933	0.121303	0.601995
ESAM	46.9684	1.15936	0.685827	-1.69045	0.0909419	0.512222
TFF3	23.2687	1.15866	0.788169	-1.47007	0.141543	0.652613
AKIP1	94.4902	1.15446	0.488049	-2.36546	0.0180075	0.154013
GPD1L	6.53137	1.15263	0.960157	-1.20046	0.229962	0.787565
ADAT2	14.7018	1.15156	0.828908	-1.38925	0.164756	0.688471
TMEM92	42.0488	1.15142	0.840735	-1.36954	0.17083	0.701384
GNAI1	26.8176	1.15139	0.559491	-2.05792	0.0395978	0.296758
CKMT1A	20.6324	1.15106	0.748209	-1.53842	0.123945	0.608136
DUS4L	12.5868	1.14997	0.787045	-1.46112	0.143983	0.659115
OCIAD2	1202.56	1.14929	0.499624	-2.30031	0.0214308	0.177551
CADPS2	6.56216	1.14782	1.04458	-1.09883	0.27184	0.829534
RP11-196G11.5	6.44607	1.14658	1.0933	-1.04873	0.294302	0.854922
CLDN23	44.9811	1.14392	0.696846	-1.64157	0.100679	0.547358
ONECUT2	32.1425	1.14383	1.10787	-1.03246	0.301858	0.861438
GNG4	18.1977	1.14284	0.873704	-1.30803	0.190862	0.733197
TPM2	157.92	1.14201	0.874623	-1.30571	0.19165	0.734325
ZNF195	46.799	1.13955	0.69631	-1.63656	0.101723	0.548421
CERS5	51.5861	1.1391	0.562026	-2.02678	0.0426853	0.312767
CSTF2	55.325	1.13832	0.498589	-2.28309	0.022425	0.184795
LIX1L	13.8397	1.13686	1.09527	-1.03797	0.299283	0.858159
AMN1	52.3762	1.13466	0.793455	-1.43002	0.152711	0.672149
C2CD2L	13.3267	1.1341	0.827261	-1.37091	0.170404	0.701384
SLC43A1	10.4416	1.1327	1.12547	-1.00642	0.314211	0.872837
SYNM	19.1526	1.13255	0.969705	-1.16794	0.242833	0.795091
P2RX5	16.9787	1.13094	0.858559	-1.31725	0.187754	0.730378
NHS	10.056	1.13094	0.825963	-1.36924	0.170925	0.701384
PAK1IP1	195.423	1.12817	0.829756	-1.35964	0.173943	0.707491
BMP2	9.7398	1.12785	1.04807	-1.07612	0.281872	0.841242
ARSK	18.0591	1.12574	0.723135	-1.55676	0.119529	0.596171
ZNF664	76.3071	1.12528	0.416262	-2.7033	0.00686549	0.0679526
POLR3G	19.2025	1.12366	0.626446	-1.79371	0.0728598	0.454656
IGFBPL1	7.13952	1.12256	1.53094	-0.733246	0.463408	0.947011
GNA15	46.6251	1.12182	0.805237	-1.39316	0.163571	0.687105
ZNF532	9.15706	1.12027	0.922173	-1.21481	0.224438	0.777091
SERPINB8	16.0161	1.12006	0.687215	-1.62986	0.103131	0.551671
TSPAN31	87.622	1.11982	0.465538	-2.40543	0.0161533	0.138396
FAM214B	36.9611	1.11729	0.649382	-1.72055	0.0853327	0.494701
B3GALNT1	19.7067	1.11713	0.666016	-1.67733	0.0934785	0.516904
CAP2	28.518	1.11651	0.973706	-1.14666	0.251522	0.808461
ZFAND2A	68.8506	1.11533	0.443367	-2.51559	0.0118835	0.109302
GTF2H2	16.4097	1.11533	0.927344	-1.20271	0.229089	0.785995
LINC00339	16.7643	1.11496	0.759831	-1.46738	0.142272	0.65452
IGFBP2	55.902	1.11462	1.22524	-0.909718	0.362971	0.902895
CEACAM6	1971.5	1.11434	1.55947	-0.714564	0.474878	0.95252
MT-TD	8.44313	1.11301	0.893469	-1.24572	0.212866	0.75743
DUSP2	9.99014	1.11192	1.30254	-0.853657	0.393295	0.917868
ZNF268	14.3257	1.11182	0.725387	-1.53273	0.125342	0.609398
MCRS1	95.272	1.11034	0.419295	-2.64812	0.00809412	0.0792474
ANPEP	14.5769	1.10983	1.03855	-1.06864	0.285234	0.846408
SMPD2	26.3076	1.10959	0.547315	-2.02733	0.0426282	0.312767
RP11-644F5.11	9.19329	1.10954	1.04838	-1.05834	0.289899	0.852153
PLOD3	77.5319	1.10779	0.601086	-1.84297	0.0653329	0.422518
MSX2	23.4661	1.10692	0.957686	-1.15583	0.247751	0.80039
RARA-AS1	23.5317	1.10646	0.680088	-1.62694	0.103749	0.553977
DIRAS3	7.53134	1.10627	1.12887	-0.97998	0.327096	0.887831
ZNF875	18.8745	1.10622	0.907703	-1.2187	0.222957	0.774736
CALD1	200.333	1.10601	0.639073	-1.73065	0.0835142	0.48685
RNLS	17.15	1.10491	0.741875	-1.48935	0.136396	0.639386
CORO1C	113.379	1.10461	0.522259	-2.11507	0.0344239	0.267538
HLA-DRB1	160.908	1.10344	0.97465	-1.13214	0.257575	0.818108
DKK1	357.371	1.10315	0.72447	-1.52271	0.127832	0.615347
ZNF568	8.20573	1.10242	1.36473	-0.807789	0.419212	0.930565
CPNE7	7.29573	1.10131	0.975506	-1.12896	0.258914	0.818108
OLR1	7.56993	1.09959	1.6767	-0.655804	0.51195	0.961836
ELOVL4	10.5193	1.09872	1.34015	-0.819853	0.4123	0.929797
ALKBH2	56.2759	1.09786	0.558292	-1.96647	0.0492449	0.346146
CACNB3	20.9646	1.09701	0.75703	-1.44909	0.147312	0.66406
LINC01137	10.2944	1.09579	0.818479	-1.33881	0.180633	0.718552
PHLDB2	169.803	1.09571	0.653921	-1.6756	0.0938166	0.517523
MAL2	1476.14	1.09533	0.767234	-1.42764	0.153397	0.672897
ROM1	8.81623	1.09449	1.03733	-1.0551	0.291381	0.853999
HHAT	7.29015	1.094	1.08409	-1.00915	0.312905	0.870805
ZBTB42	6.96688	1.09361	0.978389	-1.11776	0.263668	0.823898
FAM24B	21.4726	1.09189	0.647805	-1.68552	0.0918881	0.514146
AJUBA	85.8902	1.09003	0.599803	-1.81732	0.0691686	0.436944
YJEFN3	9.71892	1.08821	0.898645	-1.21094	0.225917	0.779032
CCDC51	73.1072	1.08806	0.515339	-2.11134	0.0347429	0.269612
MEIS1	21.4501	1.08717	0.793808	-1.36957	0.170822	0.701384
VDR	11.9954	1.08704	0.908438	-1.1966	0.231463	0.787783
SLC6A20	8.58636	1.08532	1.24101	-0.874552	0.381817	0.912247
LYZ	76.2179	1.08412	0.744733	-1.45571	0.145472	0.659115
GIHCG	24.4078	1.08027	1.00268	-1.07738	0.281311	0.840445
DGKD	35.6082	1.08007	0.565499	-1.90995	0.0561401	0.37745
PLAU	528.338	1.08005	0.62373	-1.7316	0.083345	0.48685
SINHCAF	134.139	1.07919	0.703207	-1.53466	0.124866	0.608136
ADSS1	12.2396	1.07643	1.01379	-1.06179	0.288333	0.851398
HIP1R	14.149	1.07641	0.738983	-1.45661	0.145224	0.659115
CLASP2	17.2038	1.07544	0.652508	-1.64817	0.0993177	0.5431
MAPKAPK3	115.978	1.07467	0.53285	-2.01684	0.0437123	0.320738
ANXA3	833.027	1.07292	0.634701	-1.69043	0.0909452	0.512222
MTARC1	8.26083	1.07196	1.12949	-0.94906	0.34259	0.894531
FICD	29.8393	1.07096	0.743819	-1.43982	0.149919	0.666729
ZNF880	20.1769	1.07052	1.22372	-0.874803	0.381681	0.912247
GLRX	92.0323	1.07021	0.625903	-1.70987	0.08729	0.500811
SHH	16.2953	1.06996	1.38556	-0.772225	0.439981	0.939078
TSPAN18	8.47473	1.06962	1.0311	-1.03736	0.299568	0.858159
CTC-251H24.14	35.7202	1.06925	1.152	-0.928173	0.353318	0.899311
GTPBP3	30.1917	1.06891	0.549347	-1.94579	0.05168	0.358031
PSMC4	496.063	1.06885	0.668025	-1.60001	0.109596	0.569144
TWF2	242.543	1.06831	0.516638	-2.06781	0.0386575	0.291986
SLC31A1	120.181	1.06742	0.523118	-2.04049	0.0413017	0.305961
VPS33A	31.383	1.06741	0.713052	-1.49696	0.134403	0.634109
AIDA	14.3988	1.06667	0.835049	-1.27738	0.20147	0.748797
ZNF790-AS1	7.2224	1.06574	3.36033	-0.317155	0.751126	0.982235
CKMT1B	13.5129	1.06511	0.984532	-1.08184	0.279322	0.838369
HSPA4L	30.8091	1.06335	0.606976	-1.75188	0.0797939	0.47767
MARS1	303.89	1.06225	0.563913	-1.88371	0.0596036	0.395329
CCT2	414.675	1.06107	0.361057	-2.93879	0.003295	0.0357442
FAM98C	43.3717	1.06087	0.620496	-1.70971	0.0873198	0.500811
NID1	7.30473	1.06071	1.10413	-0.960675	0.336716	0.89117
NARS2	40.8167	1.0606	0.530298	-2.00002	0.0454986	0.326965
ANKRD29	13.0932	1.06002	0.814573	-1.30132	0.193148	0.734877
CEP83	15.9225	1.05947	0.697259	-1.51948	0.128641	0.617073
SYCP2	15.5474	1.05906	0.918331	-1.15324	0.24881	0.802471
RNF34	61.4735	1.0589	0.477107	-2.21941	0.0264587	0.211311
TROAP	32.4796	1.05847	0.603105	-1.75503	0.0792535	0.475888
SARNP	20.1767	1.05831	0.670731	-1.57784	0.114602	0.582119
SMUG1	84.0024	1.05688	0.421028	-2.51023	0.0120652	0.109994
AP1S2	46.5975	1.0566	0.5526	-1.91205	0.05587	0.37745
HRCT1	8.65619	1.05591	1.39559	-0.756603	0.449288	0.93909
DNM1L	206.491	1.05541	0.859698	-1.22765	0.21958	0.77136
CTPS1	85.5638	1.05533	0.665176	-1.58654	0.112617	0.577346
WASF1	27.8226	1.05515	0.65584	-1.60886	0.107648	0.563599
RP11-350J20.12	69.7347	1.0533	0.777452	-1.35481	0.175479	0.709697
SLC1A1	9.5422	1.05268	0.950134	-1.10792	0.267895	0.826039
EIF2B1	132.252	1.05248	0.500999	-2.10077	0.0356615	0.274759
PAX9	10.0854	1.05117	1.0851	-0.96873	0.33268	0.888169
SLC25A25-AS1	23.8784	1.05013	0.890439	-1.17934	0.238262	0.792154
EPHB6	122.648	1.04934	1.07483	-0.976282	0.328925	0.888169
BORCS7	34.4059	1.0491	0.622087	-1.68642	0.091715	0.513705
MLLT3	30.4719	1.04772	0.586703	-1.78578	0.0741354	0.460021
TMEM131L	7.61048	1.0466	1.10768	-0.944858	0.344732	0.894832
CNDP2	135.988	1.04562	0.52529	-1.99055	0.04653	0.332843
DUSP14	102.941	1.04532	0.515703	-2.02697	0.0426652	0.312767
SIAE	20.0656	1.04482	0.662781	-1.57642	0.114928	0.583379
SLC66A1L	14.0979	1.04459	0.757075	-1.37977	0.167657	0.693361
NBR2	18.4545	1.04423	0.730802	-1.42888	0.153038	0.672149
PARP3	33.9318	1.04375	0.719126	-1.45142	0.146664	0.663207
PGAM5	71.923	1.04375	0.578305	-1.80484	0.0710993	0.448486
HSH2D	39.4256	1.04132	0.835961	-1.24566	0.21289	0.75743
MAPRE2	29.5165	1.0405	0.783994	-1.32718	0.184448	0.728237
CDK4	262.728	1.04024	0.351989	-2.95533	0.00312334	0.0347143
TNFSF15	59.7548	1.03965	0.928814	-1.11933	0.263001	0.823898
RFK	101.819	1.03956	0.45216	-2.2991	0.0214993	0.177869
KRT7	3501.02	1.03907	0.376331	-2.76106	0.00576147	0.0565131
TCP11L1	14.159	1.03827	0.787713	-1.31808	0.187476	0.730106
PGAM1	7.52329	1.0356	0.955911	-1.08337	0.278645	0.837851
CDKN2AIPNL	50.254	1.03533	0.505363	-2.04868	0.0404933	0.300992
FXYD5	463.602	1.03525	0.62942	-1.64477	0.100017	0.544855
PCBD1	252.754	1.03508	0.531497	-1.94748	0.051477	0.357045
DEPDC7	8.45031	1.03442	1.34018	-0.771856	0.4402	0.939078
ABCA1	32.2318	1.03437	0.947614	-1.09155	0.275032	0.834527
ZNF140	23.5964	1.03333	0.588724	-1.75521	0.0792235	0.475888
ENO3	16.1872	1.03296	0.825715	-1.25099	0.210937	0.753309
SLC16A4	39.0917	1.03231	1.08606	-0.950506	0.341855	0.89391
SHKBP1	173.389	1.03206	0.594645	-1.73559	0.0826356	0.4858
FAXC	8.19393	1.03202	0.846415	-1.21928	0.222738	0.774736
C15orf62	7.37717	1.03193	1.51327	-0.681922	0.495289	0.959121
LPAR5	14.2825	1.03092	0.864324	-1.19274	0.23297	0.788241
ATP5F1A	623.251	1.03053	0.487249	-2.115	0.0344299	0.267538
STARD4	27.284	1.03016	0.732083	-1.40716	0.159379	0.681779
CFB	10.3292	1.02963	0.822045	-1.25252	0.210381	0.752455
RP11-73M18.8	8.27366	1.02911	1.01782	-1.0111	0.311971	0.870499
SLC8B1	38.3727	1.02908	0.607154	-1.69492	0.0900911	0.509749
ADAM15	135.236	1.02809	0.584449	-1.75908	0.0785647	0.47557
NFYB	58.3149	1.02684	0.516078	-1.9897	0.046624	0.333209
AMMECR1	29.1612	1.02497	0.560235	-1.82953	0.0673201	0.432017
IDS	49.1231	1.02373	0.570952	-1.79303	0.0729679	0.454656
ZBTB8A	7.64256	1.0227	0.973734	-1.05028	0.293588	0.854922
C12orf29	40.4577	1.02143	0.528771	-1.9317	0.0533965	0.363663
NXPE3	16.2027	1.02101	0.728142	-1.40221	0.160853	0.682911
MST1R	29.9486	1.02022	0.75499	-1.35131	0.176597	0.709697
FECH	31.5064	1.01747	0.619352	-1.64281	0.100423	0.546318
G6PC3	115.108	1.01692	0.523565	-1.9423	0.0521009	0.360603
WARS1	509.225	1.01569	0.640234	-1.58644	0.11264	0.577346
RAB6B	13.28	1.01446	0.98356	-1.03142	0.302344	0.861534
CEP57L1	33.4336	1.0142	0.615305	-1.64829	0.099294	0.5431
MAPK8	31.6047	1.01411	0.564537	-1.79636	0.0724366	0.453628
IFRD1	67.3016	1.01387	0.645255	-1.57128	0.116118	0.586425
TMEM14C	278.422	1.01222	0.819116	-1.23575	0.216552	0.766007
OLMALINC	23.6307	1.01221	0.883583	-1.14557	0.251972	0.808706
MT1F	32.7049	1.01174	0.963834	-1.04971	0.293853	0.854922
ABTB2	10.9124	1.01158	0.881953	-1.14698	0.251392	0.808461
SPHK1	18.6386	1.01155	0.743962	-1.35968	0.173932	0.707491
DENND11	14.8386	1.01133	0.691184	-1.46319	0.143415	0.658422
NDOR1	6.5697	1.00871	0.955662	-1.05551	0.291192	0.853581
ADRB2	42.141	1.00632	1.02292	-0.983778	0.325225	0.88582
TMBIM4	137.662	1.00626	0.435695	-2.30956	0.0209125	0.174375
ZBED3	22.4834	1.00366	0.65059	-1.54269	0.122905	0.605488
CCL20	51.9995	1.00365	1.0739	-0.934586	0.350002	0.896559
CHRNB1	19.0018	1.00341	0.676559	-1.48312	0.138044	0.645632
EIF4EBP1	561.661	1.00289	0.59394	-1.68853	0.0913098	0.513705
PPM1M	12.4041	1.00288	0.882827	-1.13599	0.255962	0.815959
YEATS4	51.5246	1.00216	0.466442	-2.14852	0.0316726	0.24801
HOXB-AS1	13.0195	1.00192	0.863698	-1.16004	0.246033	0.796788
KCTD17	26.9492	1.00005	0.604155	-1.65528	0.0978676	0.538171
SH3D21	9.77632	0.998471	0.991859	-1.00667	0.314095	0.872795
RP11-977G19.11	11.6402	0.998429	0.913434	-1.09305	0.274372	0.832935
CYLD	30.7704	0.998388	0.698244	-1.42986	0.152758	0.672149
IMPDH1	108.053	0.997054	0.559889	-1.78081	0.0749442	0.461041
IL18R1	9.68555	0.996145	1.18335	-0.841798	0.399901	0.9202
THSD4	28.4883	0.995859	0.692025	-1.43905	0.150136	0.666729
GALK1	45.1444	0.99493	0.513345	-1.93813	0.0526071	0.360803
CUX1	110.804	0.99479	0.546361	-1.82076	0.0686437	0.434326
MTHFD1L	66.2701	0.99403	0.473715	-2.09837	0.0358723	0.275902
MFSD12	72.6505	0.993155	0.602813	-1.64753	0.0994482	0.5431
DGAT2	24.7618	0.99232	0.682604	-1.45373	0.146022	0.660708
DENND3	12.397	0.991935	0.898984	-1.1034	0.269856	0.827666
KCTD10	47.5374	0.991432	0.529299	-1.8731	0.061054	0.406402
KLHL18	48.8438	0.991193	0.445991	-2.22245	0.026253	0.209946
CYP2J2	19.158	0.988845	0.951872	-1.03884	0.298878	0.858159
STAT6	46.7077	0.988508	0.581637	-1.69953	0.0892198	0.508398
CC2D1B	13.2647	0.987953	0.771789	-1.28008	0.200516	0.748304
ZNF75D	7.66523	0.987806	0.966826	-1.0217	0.306923	0.864809
EPG5	13.8142	0.984511	0.777885	-1.26563	0.205647	0.750817
C9orf64	46.6004	0.983627	0.478863	-2.05409	0.039967	0.298348
PHF19	164.166	0.983311	0.78127	-1.25861	0.208173	0.751784
CFAP300	18.5292	0.983295	0.699761	-1.40519	0.159966	0.682399
TRIM31	63.6958	0.982005	1.00512	-0.977003	0.328568	0.888169
FAM3B	15.1473	0.981927	2.77827	-0.353431	0.723765	0.982235
AC008440.5	16.9033	0.98088	0.746077	-1.31472	0.188605	0.732075
ANKRD13B	7.37866	0.980349	0.913238	-1.07349	0.283052	0.842805
EAF1-AS1	19.9455	0.980299	0.691038	-1.41859	0.156019	0.677906
HCG4P5	9.46989	0.979739	0.952143	-1.02898	0.303488	0.862107
CMTM8	46.9265	0.979372	0.645113	-1.51814	0.128979	0.618338
TADA2A	30.8934	0.978973	0.564738	-1.7335	0.0830073	0.48685
GPSM1	13.8503	0.978717	0.77447	-1.26372	0.206329	0.750817
CRADD	12.4408	0.978529	0.762616	-1.28312	0.199449	0.747014
TMEM44	18.3408	0.977427	0.664139	-1.47172	0.141097	0.652509
NOC4L	64.5766	0.97635	0.533855	-1.82887	0.0674196	0.432088
PRKAB1	48.3601	0.975648	0.510816	-1.90998	0.056136	0.37745
NREP	9.10276	0.975327	1.28016	-0.761881	0.446131	0.939078
MAP1LC3A	35.6517	0.975116	0.916876	-1.06352	0.287547	0.849723
BDNF	219.767	0.974442	0.412221	-2.36388	0.0180845	0.154013
ABL2	33.8346	0.973162	0.737695	-1.31919	0.187104	0.729407
NUAK1	28.2673	0.972458	0.855437	-1.1368	0.255623	0.815959
SFMBT1	49.1765	0.971914	0.513651	-1.89217	0.0584686	0.387811
OSMR	45.0235	0.971542	0.578676	-1.6789	0.0931709	0.516336
KRT7-AS	10.2583	0.971375	0.756585	-1.28389	0.199179	0.747014
CARD10	42.7942	0.97112	0.484169	-2.00575	0.0448835	0.324301
MLXIP	37.2969	0.970061	0.511788	-1.89543	0.0580349	0.386905
POLR3B	10.6964	0.967849	0.851877	-1.13614	0.255899	0.815959
CCDC68	36.3058	0.967071	0.676942	-1.42859	0.153123	0.672149
CRACR2B	54.7686	0.96685	0.678979	-1.42398	0.154453	0.675133
PLAUR	183.939	0.966746	0.797545	-1.21215	0.225455	0.779032
NAP1L5	9.81429	0.966692	0.881352	-1.09683	0.272716	0.830772
NTSR1	7.58109	0.966183	0.957344	-1.00923	0.312863	0.870805
NCKIPSD	21.3127	0.965161	0.606305	-1.59187	0.111413	0.575221
STK11IP	11.2488	0.963008	0.786678	-1.22414	0.220898	0.773496
SDCBP2-AS1	11.7953	0.962959	1.03545	-0.929995	0.352374	0.899311
ZBTB17	26.4968	0.962504	0.615183	-1.56458	0.117681	0.591374
KCNC4	6.42501	0.962491	0.934255	-1.03022	0.302906	0.862107
CNST	21.6155	0.961984	0.565108	-1.7023	0.088699	0.506866
LANCL2	19.3244	0.961822	0.874799	-1.09948	0.27156	0.829508
CEP170	39.2634	0.961671	0.590052	-1.62981	0.103142	0.551671
FZD5	20.0108	0.961658	0.76458	-1.25776	0.208478	0.751784
MYRF	20.5856	0.961497	0.706977	-1.36001	0.173827	0.707491
EPHX4	19.4626	0.961223	0.922347	-1.04215	0.297343	0.858159
UAP1L1	7.45216	0.960525	0.862731	-1.11335	0.265557	0.826039
SH2B3	22.5927	0.960278	0.677628	-1.41712	0.156449	0.678411
PSTPIP2	22.7242	0.959472	0.974122	-0.984961	0.324643	0.884897
PRR13	250.144	0.958834	0.354255	-2.70662	0.00679714	0.0673434
PRKAR1B	43.3304	0.958191	0.714198	-1.34163	0.179715	0.718077
CAPN12	32.8783	0.957345	0.531878	-1.79993	0.071871	0.450853
SPRING1	70.544	0.957272	0.502235	-1.90602	0.0566473	0.380716
FAHD2B	37.6781	0.956832	0.729838	-1.31102	0.189851	0.732725
HAPLN3	8.48605	0.955972	1.02703	-0.930809	0.351952	0.899211
FBRSL1	28.9396	0.955883	0.520201	-1.83752	0.0661325	0.426586
PPM1K	32.4322	0.954993	0.753213	-1.26789	0.204837	0.750817
SOWAHC	29.9093	0.954326	0.653831	-1.45959	0.144402	0.659115
TMPRSS2	46.7309	0.953306	0.905627	-1.05265	0.292502	0.854645
ANKRD1	838.549	0.952614	0.925802	-1.02896	0.303498	0.862107
S100A5	12.7626	0.95259	1.12177	-0.849184	0.395779	0.918443
ZNF430	12.4328	0.952329	0.707659	-1.34575	0.178385	0.713299
KRT18	6969.16	0.950609	0.408879	-2.32491	0.0200765	0.168362
RNF187	192.019	0.949493	0.494944	-1.91838	0.0550623	0.374731
CPPED1	40.2693	0.947319	0.832793	-1.13752	0.25532	0.815678
CDK2	73.4138	0.947289	0.432058	-2.1925	0.0283431	0.223019
STX12	45.7843	0.945765	0.541136	-1.74774	0.080509	0.480105
GEM	19.5166	0.945636	0.801328	-1.18009	0.237966	0.792154
IL15	13.3887	0.945099	0.842334	-1.122	0.261862	0.822747
LINC00294	6.78781	0.945026	1.01075	-0.934976	0.349801	0.896364
GALNT5	170.766	0.944463	0.990505	-0.953517	0.340328	0.893454
ALDH2	96.0586	0.944419	0.880744	-1.0723	0.283587	0.844119
SPNS2	96.1355	0.943386	0.917431	-1.02829	0.303813	0.862602
CRABP2	302.366	0.94319	0.832443	-1.13304	0.257198	0.818108
SERAC1	8.90536	0.943118	0.928889	-1.01532	0.309954	0.868948
SLC16A1-AS1	9.7188	0.943075	0.97775	-0.964535	0.334778	0.888982
SWI5	59.6752	0.942971	0.584364	-1.61367	0.106599	0.561849
KIAA1549	7.79732	0.942711	0.858859	-1.09763	0.272365	0.830584
MARCKSL1	430.778	0.942566	0.628829	-1.49892	0.133893	0.632718
RHOG	73.1472	0.941984	0.476176	-1.97823	0.0479033	0.340618
ZNF184	7.99113	0.94138	1.035	-0.909546	0.363062	0.902895
RAB30	13.6879	0.940627	0.820266	-1.14673	0.251491	0.808461
ATP5F1B	781.696	0.939057	0.432459	-2.17144	0.0298983	0.233901
ZC3H10	8.74681	0.938756	0.807982	-1.16185	0.245296	0.796278
HOXB-AS3	6.98881	0.936665	1.07542	-0.870978	0.383766	0.912247
NEBL	20.1494	0.935428	0.91613	-1.02107	0.307224	0.864809
RAB35	59.6136	0.934297	0.428217	-2.18183	0.0291221	0.229021
FRMD6	53.0064	0.933855	0.739874	-1.26218	0.206884	0.750817
CLIP2	25.4895	0.93343	0.755233	-1.23595	0.216478	0.766007
AGK	31.7272	0.933409	0.530849	-1.75833	0.0786913	0.475615
CS	101.359	0.93298	0.455332	-2.04901	0.040461	0.300992
RAP1B	174.066	0.93268	0.471307	-1.97892	0.0478249	0.340618
EEPD1	16.0215	0.932624	0.839193	-1.11133	0.266424	0.826039
CGN	61.5863	0.932458	0.6745	-1.38244	0.166836	0.692586
SUSD3	8.72794	0.931927	1.01949	-0.914112	0.360658	0.90194
PPM1J	6.85067	0.931677	1.02302	-0.910712	0.362447	0.902895
ANAPC5	165.084	0.931637	0.501716	-1.8569	0.0633253	0.4168
RTN4IP1	12.033	0.931515	0.801458	-1.16228	0.245124	0.796278
ATG101	87.6992	0.931181	0.510724	-1.82325	0.0682648	0.434326
MPHOSPH9	12.2178	0.931148	0.904667	-1.02927	0.303352	0.862107
RP11-348H3.2	8.05004	0.930615	1.34783	-0.690453	0.489909	0.957926
FIBCD1	17.5629	0.929977	0.863891	-1.0765	0.281705	0.840916
RFX5	39.5647	0.929856	0.486417	-1.91164	0.0559219	0.37745
PLAC8	395.421	0.929286	0.529508	-1.755	0.0792593	0.475888
CHPT1	48.8447	0.928819	0.603604	-1.53879	0.123856	0.608136
AACS	24.0999	0.928208	0.67994	-1.36513	0.172212	0.704138
GJC1	30.7981	0.927763	1.00911	-0.919385	0.357894	0.900244
SNCA	13.8043	0.927733	1.44972	-0.639941	0.522211	0.963532
EMSLR	17.0665	0.92749	0.821572	-1.12892	0.258931	0.818108
MINDY3	30.3727	0.927274	0.587564	-1.57817	0.114527	0.582119
BCAS4	36.32	0.926675	0.67811	-1.36656	0.171765	0.702901
PARP12	41.9799	0.926305	0.748813	-1.23703	0.216075	0.765486
RPL10	1782	0.925844	0.644144	-1.43732	0.150626	0.666985
NOL3	69.3567	0.925119	0.518757	-1.78334	0.0745313	0.460147
CHFR	27.6783	0.924903	0.643352	-1.43763	0.150539	0.666985
PRXL2C	53.4647	0.924664	0.603932	-1.53107	0.125752	0.609977
PAX8	43.7225	0.923932	1.11213	-0.830774	0.406101	0.924658
TRAF5	7.76108	0.923178	0.875751	-1.05416	0.291811	0.853999
SLC17A9	17.9603	0.922939	0.867918	-1.06339	0.287603	0.849723
ADCY7	9.06708	0.922854	0.82608	-1.11715	0.26393	0.824119
FADS2	126.626	0.921294	0.868823	-1.06039	0.288966	0.851989
ZNF253	7.39049	0.918841	1.48256	-0.619766	0.535412	0.96482
RELL1	53.7747	0.918608	0.52525	-1.7489	0.0803086	0.480105
CIART	13.8494	0.918545	0.975249	-0.941856	0.346266	0.894832
CLDN3	120.457	0.918445	0.823522	-1.11526	0.264737	0.824385
GATD3A	6.72034	0.917943	1.51635	-0.605363	0.544938	0.968151
CCDC157	6.5022	0.917821	1.05764	-0.867799	0.385504	0.912627
TOMM34	122.101	0.917505	0.416496	-2.20292	0.0276006	0.220429
PUS1	43.6623	0.916459	0.531864	-1.72311	0.0848691	0.492947
TMIE	10.2298	0.916368	1.05443	-0.869066	0.384811	0.912352
RELCH	13.3285	0.913747	0.782441	-1.16782	0.242881	0.795091
LCN2	2852.11	0.913614	0.783709	-1.16576	0.243713	0.795597
RP11-185E8.2	11.6089	0.909623	0.812564	-1.11945	0.262949	0.823898
FOXP1	63.9828	0.908642	0.559224	-1.62483	0.104199	0.554979
TTPAL	32.7232	0.908271	0.510304	-1.77986	0.0750987	0.461041
LGALSL	26.3744	0.908084	0.628017	-1.44595	0.14819	0.665618
SLC66A1	24.0749	0.90703	0.69745	-1.30049	0.193432	0.735399
SARS2	22.7606	0.906924	0.69635	-1.3024	0.19278	0.734877
CAMKK2	39.81	0.906618	0.626285	-1.44761	0.147726	0.664769
DYNLT1	436.437	0.906356	0.34571	-2.62173	0.00874858	0.0865399
AC104667.3	9.85724	0.906077	0.836382	-1.08333	0.278662	0.837851
FRMD4B	20.5114	0.905789	0.695381	-1.30258	0.192719	0.734877
GMPPB	75.3027	0.904146	0.515016	-1.75557	0.0791619	0.475888
EMB	53.4284	0.903843	0.621001	-1.45546	0.145541	0.659115
DOK1	29.4528	0.903489	0.794107	-1.13774	0.255228	0.815678
PRRX2	20.2533	0.903444	0.775923	-1.16435	0.244283	0.795597
ABCB9	16.9691	0.902671	0.697566	-1.29403	0.195655	0.740651
CPA4	21.2862	0.901784	0.859982	-1.04861	0.294359	0.854922
DCDC2	10.2188	0.900358	1.46205	-0.615817	0.538015	0.96482
F3	1112.32	0.899864	0.631642	-1.42464	0.15426	0.675133
TAP1	147.777	0.899779	0.715216	-1.25805	0.208373	0.751784
MEST	104.421	0.899577	0.607975	-1.47963	0.138973	0.647006
IL32	123.095	0.89899	1.00508	-0.894443	0.371085	0.906511
SLC16A1	53.8423	0.898755	0.60219	-1.49248	0.135574	0.63763
RNF138	20.2811	0.898155	0.697566	-1.28755	0.197901	0.745876
WARS2	27.6268	0.897731	0.562275	-1.5966	0.110354	0.570081
YARS1	243.141	0.89753	0.491975	-1.82434	0.0681005	0.434326
RGS3	48.3879	0.897232	0.583939	-1.53652	0.124411	0.608136
DENND1A	21.2615	0.894654	0.704724	-1.26951	0.20426	0.750817
RAB36	15.8269	0.894557	0.986637	-0.906672	0.36458	0.904315
TXLNG	61.0764	0.892245	0.542159	-1.64573	0.0998204	0.543909
UNC13D	104.537	0.890656	0.680027	-1.30974	0.190285	0.732725
KLK6	275.975	0.890496	0.921068	-0.966808	0.33364	0.888169
PDE4A	18.7782	0.890415	0.776321	-1.14697	0.251395	0.808461
DCTN2	147.902	0.889409	0.3738	-2.37937	0.0173421	0.149187
NT5DC2	95.8481	0.889184	0.558299	-1.59267	0.111235	0.574505
KCTD14	18.855	0.888358	0.681476	-1.30358	0.192377	0.734877
ZNF250	11.3589	0.887361	0.825188	-1.07534	0.282221	0.841688
MRPL42	210.071	0.886907	0.40761	-2.17587	0.0295648	0.231895
DNAJB9	94.4658	0.885828	0.723936	-1.22363	0.221093	0.773496
OAS3	47.1782	0.885654	0.751528	-1.17847	0.238609	0.792154
HTRA3	6.93371	0.885575	1.63032	-0.543189	0.586999	0.980715
FKBP5	10.9512	0.885571	0.830559	-1.06624	0.286317	0.847668
CIAPIN1	93.6934	0.885417	0.491108	-1.8029	0.0714046	0.449964
ATAD3B	40.0409	0.885136	1.08735	-0.814033	0.415626	0.930221
DDX55	85.1215	0.88479	0.545104	-1.62316	0.104555	0.556037
ANXA9	25.3504	0.884755	0.978982	-0.90375	0.366128	0.905353
TMEM98	36.6131	0.88463	0.657321	-1.34581	0.178363	0.713299
DHRS1	34.2457	0.884316	0.59353	-1.48993	0.136244	0.639315
GTF2H3	52.4768	0.883653	0.630282	-1.402	0.160916	0.682911
NRGN	11.9372	0.882141	0.848571	-1.03956	0.298544	0.858159
ZNF570	10.8532	0.881656	1.42063	-0.62061	0.534856	0.964726
RNF25	41.5759	0.881413	0.693221	-1.27148	0.20356	0.750817
SLC9A6	11.6716	0.879504	0.772989	-1.1378	0.255206	0.815678
FGFR4	11.3715	0.878756	0.926543	-0.948425	0.342913	0.894832
RAN	777.077	0.878598	0.44868	-1.95819	0.0502083	0.349707
CLDN15	6.8425	0.877223	1.1673	-0.751495	0.452355	0.941222
LARGE2	11.947	0.877102	0.931244	-0.941862	0.346264	0.894832
ACAT1	143.841	0.876404	0.588459	-1.48932	0.136403	0.639386
C1QTNF1	15.9536	0.876014	0.99456	-0.880805	0.378423	0.911279
EP400P1	9.48549	0.875846	1.09876	-0.797123	0.42538	0.932817
PCNX2	11.2584	0.875026	0.786765	-1.11218	0.26606	0.826039
ANAPC7	36.3889	0.874732	0.512761	-1.70592	0.0880222	0.505296
AMH	8.62259	0.874547	0.930398	-0.939971	0.347232	0.894978
SNHG18	8.13994	0.874353	1.26598	-0.690654	0.489783	0.957926
MTRNR2L1	9.93241	0.874173	0.987418	-0.885313	0.375988	0.911131
NFIX	45.2452	0.874123	0.746961	-1.17024	0.241905	0.794916
HEG1	79.5452	0.874113	1.17841	-0.741775	0.458223	0.944254
HAUS1	70.3926	0.873816	0.641771	-1.36157	0.173334	0.706985
GBA2	21.7293	0.872625	0.819255	-1.06514	0.286811	0.848715
TOR2A	22.2184	0.871818	0.556889	-1.56552	0.117462	0.591012
RP11-205M5.3	44.7181	0.871452	0.635406	-1.37149	0.170223	0.701384
EREG	462.041	0.871347	0.857372	-1.0163	0.309487	0.867809
SYBU	19.2217	0.871161	0.60825	-1.43224	0.152075	0.671685
MAP4	148.116	0.870081	0.44428	-1.95841	0.0501822	0.349707
ICAM2	92.8157	0.870061	0.741479	-1.17341	0.24063	0.793724
CCDC153	12.8013	0.869935	1.11798	-0.778133	0.436491	0.937283
CGREF1	16.8484	0.869402	0.878706	-0.989412	0.322462	0.882203
MROH6	26.7915	0.869278	0.793947	-1.09488	0.273569	0.8327
LBX2-AS1	13.3433	0.868746	0.687355	-1.2639	0.206267	0.750817
ZNF786	7.11986	0.868169	1.32448	-0.655478	0.51216	0.961836
HDX	7.03877	0.867675	0.986402	-0.879637	0.379056	0.911279
NDUFAF3	301.522	0.867641	0.353963	-2.45122	0.0142374	0.123195
BHLHA15	10.8687	0.867309	1.06067	-0.817696	0.413531	0.929918
FAM86EP	12.2465	0.866541	0.95668	-0.905779	0.365053	0.904806
CXCL16	101.728	0.866459	0.642719	-1.34811	0.177621	0.712112
SOD3	12.3442	0.865356	0.771796	-1.12122	0.262193	0.822747
NDUFA12	440.935	0.865346	0.464082	-1.86464	0.062232	0.41202
DDX31	19.841	0.864391	0.588687	-1.46834	0.142013	0.653827
UPK2	10.1433	0.863681	1.21783	-0.709197	0.478202	0.953814
COPZ1	270.309	0.863509	0.346022	-2.49553	0.0125769	0.11382
IPPK	20.7519	0.863474	0.604371	-1.42872	0.153086	0.672149
USB1	155.455	0.863331	0.428659	-2.01403	0.0440066	0.32114
F8A1	16.3061	0.862768	0.863832	-0.998768	0.317907	0.876839
ELP6	52.2605	0.862295	0.528267	-1.63231	0.102614	0.550073
LINC00888	21.4964	0.860165	0.580082	-1.48283	0.138118	0.645632
ISG15	1244.88	0.85982	0.767922	-1.11967	0.262854	0.823898
GADD45A	280.407	0.858839	0.598396	-1.43524	0.15122	0.667879
NUP37	72.3769	0.858499	0.510154	-1.68283	0.092409	0.515233
RNASE1	67.6231	0.858094	0.930632	-0.922055	0.3565	0.900244
SLC19A2	7.20859	0.856421	1.03907	-0.824219	0.409815	0.929103
ZNF84	12.7837	0.856168	0.738631	-1.15913	0.246404	0.797428
TXK	12.1075	0.855497	1.03515	-0.826449	0.40855	0.927695
COBL	27.5102	0.854674	0.913738	-0.93536	0.349603	0.896364
CTSL	216.628	0.854567	0.366571	-2.33125	0.0197404	0.166441
IFI16	155.033	0.854019	0.689846	-1.23798	0.215722	0.764153
SPTSSB	17.9548	0.854015	1.20066	-0.71129	0.476905	0.952768
WDR27	8.71747	0.853726	0.831763	-1.02641	0.3047	0.863642
TMEM14B	117.614	0.853589	0.758281	-1.12569	0.260297	0.819428
HMOX2	175.357	0.853156	0.493833	-1.72762	0.0840559	0.489869
FJX1	47.9239	0.850822	0.52587	-1.61793	0.105677	0.558518
OAS2	42.9778	0.849988	0.997496	-0.852122	0.394147	0.917868
ANAPC2	7.98443	0.849747	0.829033	-1.02498	0.30537	0.864629
DNAJC14	23.7665	0.848682	0.611828	-1.38713	0.165403	0.688985
NRARP	10.1827	0.847537	0.836448	-1.01326	0.310937	0.869323
PAK6	9.07904	0.847026	1.16537	-0.726831	0.467329	0.949178
TRIM47	107.089	0.846605	0.529974	-1.59745	0.110166	0.570081
TPK1	6.61957	0.846537	1.04249	-0.812035	0.416772	0.930221
CANT1	68.3383	0.846353	0.560221	-1.51075	0.130853	0.624222
PML	100.989	0.846257	0.520689	-1.62526	0.104106	0.554979
PCMT1	303.423	0.845939	0.433827	-1.94994	0.0511829	0.355737
PCCB	115.929	0.845663	0.494439	-1.71035	0.0872015	0.500811
ZNF383	8.22529	0.845142	1.14709	-0.73677	0.461262	0.944391
KLHDC10	35.2049	0.844515	0.601109	-1.40493	0.160042	0.682399
SS18	54.2709	0.844117	0.530509	-1.59115	0.111577	0.575221
PIM2	26.0394	0.843981	0.656964	-1.28467	0.198908	0.747014
NARS1	388.719	0.843908	0.407908	-2.06887	0.0385586	0.291812
ZBP1	7.49424	0.843778	3.29813	-0.255835	0.798078	0.985535
CDC42EP1	239.001	0.843469	0.618447	-1.36385	0.172614	0.705124
TUBA4A	262.568	0.843125	0.692602	-1.21733	0.223479	0.775044
ARPC1B	314.07	0.842167	0.459233	-1.83386	0.0666753	0.428394
SPRYD4	35.5663	0.841435	0.622414	-1.35189	0.176411	0.709697
PFKM	38.9599	0.841427	0.569023	-1.47872	0.139215	0.647006
TRAPPC4	197.731	0.840899	0.439769	-1.91214	0.0558583	0.37745
PRSS23	460.245	0.840892	0.796253	-1.05606	0.29094	0.853194
CD14	7.25247	0.840731	1.11264	-0.755617	0.449879	0.939462
THAP8	9.21536	0.839733	0.78497	-1.06976	0.284725	0.845973
SELENOK	294.04	0.839336	0.403088	-2.08227	0.0373182	0.285297
SBF2-AS1	29.3839	0.838766	0.673815	-1.2448	0.213205	0.757841
ZBTB21	10.9609	0.837979	0.820188	-1.02169	0.306927	0.864809
NPDC1	139.368	0.837961	0.792329	-1.05759	0.290241	0.852201
RETREG1	11.7314	0.837928	0.984571	-0.851058	0.394737	0.918443
VPS29	400.862	0.837844	0.340911	-2.45766	0.0139845	0.12117
C9orf40	52.7033	0.83735	0.710198	-1.17904	0.238383	0.792154
ZNF717	11.75	0.837265	0.806825	-1.03773	0.299397	0.858159
ARL1	128.138	0.837147	0.364705	-2.29541	0.0217097	0.179831
SFXN3	59.9903	0.836974	0.683574	-1.22441	0.220798	0.773496
C12orf45	79.2318	0.835281	0.42515	-1.96468	0.0494519	0.346146
CCDC112	41.8051	0.834839	0.629898	-1.32536	0.185053	0.728237
ANKRD52	20.4629	0.834768	0.750378	-1.11246	0.265939	0.826039
DUSP8	17.3247	0.834739	0.840069	-0.993655	0.320391	0.879753
KIAA0895L	12.2546	0.834083	0.711534	-1.17223	0.241104	0.794605
DLX4	9.54588	0.833263	0.947976	-0.878991	0.379406	0.911279
MTRF1L	19.9384	0.832928	0.648918	-1.28356	0.199295	0.747014
SLC25A16	12.0256	0.832909	0.852494	-0.977026	0.328556	0.888169
THRIL	28.9179	0.832764	0.82247	-1.01252	0.311292	0.869683
SLC27A3	11.8616	0.832281	0.939882	-0.885517	0.375878	0.911022
LSR	757.632	0.832051	0.717105	-1.16029	0.24593	0.796788
ARHGAP17	27.0038	0.831924	0.596496	-1.39468	0.163111	0.687105
UBE2L6	309.272	0.831698	0.57723	-1.44084	0.149629	0.666729
DDAH2	110.904	0.830984	0.662412	-1.25448	0.209667	0.752455
DAGLB	27.1684	0.830947	0.655167	-1.2683	0.204691	0.750817
ZNF26	11.1287	0.830638	0.785465	-1.05751	0.290278	0.852201
PUS7L	32.7449	0.830605	0.507691	-1.63604	0.101831	0.548421
TWSG1	53.9146	0.830066	0.566449	-1.46539	0.142815	0.65653
METTL15	13.7578	0.829924	0.813726	-1.01991	0.307773	0.865116
SYNE4	12.3029	0.829777	1.03328	-0.803049	0.421946	0.931432
RP11-422P24.12	9.77825	0.827702	0.950385	-0.870912	0.383802	0.912247
KLF6	332.089	0.827017	0.529117	-1.56301	0.11805	0.591374
MRS2	55.346	0.826712	0.6934	-1.19226	0.23316	0.788241
UEVLD	31.5211	0.825576	0.506135	-1.63114	0.102861	0.551362
GFPT1	148.373	0.825208	0.564329	-1.46228	0.143664	0.659115
SLC35E4	27.8772	0.823619	0.708217	-1.16295	0.244851	0.796278
INO80C	81.0471	0.822453	0.53519	-1.53675	0.124355	0.608136
DTD1	105.917	0.822136	0.604476	-1.36008	0.173805	0.707491
CLIP1	177.776	0.820795	0.455684	-1.80124	0.0716657	0.449964
TXNL4A	215.214	0.820081	0.565525	-1.45012	0.147024	0.663207
FBXO31	7.74043	0.820013	0.881334	-0.930423	0.352152	0.899211
PDGFA	34.9111	0.81972	0.68537	-1.19602	0.231687	0.787783
FAM171A1	12.8652	0.819603	1.08895	-0.752656	0.451657	0.940241
CCDC66	38.2948	0.819161	0.468792	-1.74739	0.0805703	0.480105
UGT8	27.2088	0.818902	0.537542	-1.52342	0.127653	0.615237
C3orf18	9.47327	0.81812	0.96676	-0.84625	0.397413	0.919283
RP11-11N9.4	14.0961	0.817712	1.46141	-0.559536	0.575796	0.977414
SHISA5	448.915	0.8173	0.481646	-1.69689	0.0897174	0.508398
LAMP3	14.0561	0.817283	1.00761	-0.811112	0.417301	0.930221
WDR54	77.3997	0.817272	0.5867	-1.393	0.16362	0.687105
FLAD1	106.495	0.817208	0.407646	-2.0047	0.044995	0.324301
TRIM5	38.7714	0.816128	0.637828	-1.27954	0.200706	0.748304
SNHG19	11.4932	0.815026	0.88869	-0.917109	0.359086	0.900846
CEP85	23.6117	0.814975	0.661145	-1.23267	0.217698	0.767815
TSPAN14	110.403	0.814708	0.400236	-2.03557	0.0417938	0.308764
GCHFR	76.6995	0.813927	0.746969	-1.08964	0.275872	0.835235
TM4SF1	1065.49	0.813871	0.575315	-1.41465	0.15717	0.679071
PVT1	42.4674	0.812362	0.509449	-1.59459	0.110804	0.571955
LINC02693	7.72493	0.812226	1.37852	-0.5892	0.555727	0.97065
LINC00467	68.4524	0.811568	0.590466	-1.37445	0.169301	0.698343
LZIC	72.4405	0.811527	0.515084	-1.57552	0.115135	0.583838
PDSS2	14.4767	0.810132	0.730776	-1.10859	0.267607	0.826039
PALM2AKAP2	156.849	0.809205	0.579391	-1.39665	0.162519	0.686307
EHD4	107.799	0.808154	0.554273	-1.45804	0.144829	0.659115
GRIN2D	9.42724	0.807658	1.37043	-0.589346	0.555629	0.97065
FCMR	7.33913	0.807463	1.30155	-0.620387	0.535003	0.964726
SMIM1	13.4404	0.807246	0.988771	-0.816413	0.414264	0.929918
VPS37B	117.151	0.807114	0.411521	-1.96129	0.0498448	0.348383
RAB17	75.8668	0.80622	0.658752	-1.22386	0.221005	0.773496
DNASE1L1	51.3235	0.805136	0.506452	-1.58976	0.111889	0.575339
GPRIN2	8.21141	0.804736	0.814159	-0.988426	0.322944	0.882203
MRPS16	365.648	0.804039	0.37186	-2.16221	0.0306019	0.239276
IFIT1	191.67	0.802875	0.825949	-0.972064	0.331019	0.888169
TTLL7	11.2628	0.802443	0.903584	-0.888067	0.374505	0.909217
KDSR	62.3559	0.802338	0.421949	-1.9015	0.0572361	0.384173
COL4A2	15.5724	0.801129	1.32056	-0.606659	0.544077	0.968151
C2orf27A	7.26691	0.801072	0.910402	-0.87991	0.378908	0.911279
FOXC2	13.8594	0.800918	2.79248	-0.286813	0.774256	0.985436
PLEK2	236.834	0.800689	0.717506	-1.11593	0.264451	0.824228
NECAP2	171.256	0.800463	0.530119	-1.50997	0.131051	0.624379
MESP1	21.8373	0.800367	0.861894	-0.928613	0.353089	0.899311
TSPYL4	11.7543	0.799969	0.820181	-0.975357	0.329383	0.888169
RP11-388M20.2	7.01722	0.79981	1.25885	-0.635348	0.525201	0.963532
LAMB2	24.7687	0.79959	0.64552	-1.23868	0.215465	0.763286
PPP1R3B	15.6761	0.799372	0.710582	-1.12495	0.260609	0.819911
HINFP	29.1056	0.798903	0.579067	-1.37964	0.167699	0.693361
IMPDH2	414.877	0.798416	0.566168	-1.41021	0.158477	0.680685
TMEM38A	58.5145	0.798358	0.582752	-1.36998	0.170694	0.701384
DAG1	61.1265	0.798267	0.446698	-1.78704	0.073931	0.458969
CREB5	7.87985	0.79798	1.14737	-0.695489	0.486749	0.9577
SOCS6	60.366	0.79717	0.544667	-1.46359	0.143306	0.658422
RTCA	65.878	0.797062	0.473273	-1.68415	0.0921526	0.51513
HCP5	39.5805	0.796954	0.99463	-0.801257	0.422983	0.931432
TMCC3	7.89593	0.796273	0.905775	-0.879108	0.379343	0.911279
SARS1	440.996	0.796113	0.373325	-2.1325	0.0329661	0.257517
TMX3	27.784	0.795978	0.60152	-1.32328	0.185743	0.728237
RNASET2	112.025	0.795902	0.439563	-1.81067	0.0701925	0.44391
FGD6	47.023	0.795775	0.551207	-1.44369	0.148825	0.66586
SURF2	114.153	0.794784	0.439097	-1.81004	0.0702893	0.44391
DUSP12	80.7236	0.794309	0.441038	-1.801	0.0717031	0.449964
PARP10	43.0735	0.794297	0.669755	-1.18595	0.235641	0.78977
IRF5	24.2236	0.794294	0.715598	-1.10997	0.267011	0.826039
PPIF	108.281	0.794258	0.53012	-1.49826	0.134066	0.633355
UQCRC1	474.494	0.792236	0.403113	-1.9653	0.04938	0.346146
HRAS	119.187	0.79197	0.383452	-2.06537	0.038888	0.292824
ATP9B	43.8861	0.790479	0.917792	-0.861284	0.389081	0.915646
SLC27A4	37.0331	0.790371	0.518563	-1.52416	0.12747	0.615237
TRIM14	110.41	0.790312	0.609175	-1.29735	0.194512	0.73773
RAB27B	21.3152	0.788912	0.829172	-0.951445	0.341378	0.89391
RSU1	151.136	0.788388	0.443207	-1.77882	0.0752686	0.461362
RP11-161H23.5	8.52805	0.788011	0.82618	-0.9538	0.340185	0.893454
PITPNM3	8.16998	0.787768	0.931046	-0.84611	0.397491	0.919283
MYC	285.69	0.787497	0.345048	-2.28228	0.0224727	0.184795
LRRC8A	320.942	0.787156	0.728411	-1.08065	0.279854	0.83897
TRAPPC2	35.2333	0.787038	0.534666	-1.47202	0.141016	0.652509
TMEM45B	159.568	0.787031	0.994155	-0.791658	0.42856	0.93367
TMTC2	8.21535	0.785889	0.961077	-0.817717	0.413519	0.929918
TTC39C	23.2933	0.785879	0.761597	-1.03188	0.302127	0.86144
FAM131C	10.8827	0.785854	0.793213	-0.990723	0.321821	0.881889
PTCD1	26.2285	0.785069	0.566812	-1.38506	0.166034	0.690067
ALDH9A1	126.34	0.784855	0.466727	-1.68161	0.0926437	0.515233
ADAM8	113.194	0.784735	0.908102	-0.864149	0.387506	0.914553
C12orf43	50.5611	0.784602	0.442441	-1.77335	0.0761709	0.464621
STS	34.0894	0.784553	0.645262	-1.21587	0.224035	0.775913
SERPINB2	127.655	0.78377	1.84803	-0.424112	0.671484	0.982235
ZNF669	12.5151	0.783029	0.834378	-0.938459	0.348009	0.895778
ATP13A1	32.7219	0.782703	0.513348	-1.5247	0.127333	0.615169
KANSL1-AS1	18.554	0.782461	1.08346	-0.72219	0.470177	0.950679
SKA1	25.9132	0.782404	0.802161	-0.975371	0.329376	0.888169
SMPD1	19.9053	0.782264	0.872495	-0.896582	0.369942	0.906511
ME3	24.5781	0.782186	0.765756	-1.02146	0.307039	0.864809
NAP1L1	414.962	0.781865	0.526372	-1.48539	0.137441	0.643674
CLIC4	110.272	0.781581	0.597312	-1.3085	0.190705	0.732775
TMEM229B	6.49561	0.780667	1.23895	-0.630105	0.528626	0.964493
DENR	227.321	0.780573	0.458942	-1.70081	0.0889791	0.507458
SNHG17	47.6928	0.780515	0.471826	-1.65424	0.0980783	0.539237
EIF1AX	107.381	0.779828	0.485411	-1.60653	0.108158	0.566249
CRIM1-DT	22.5121	0.779343	0.935575	-0.83301	0.404839	0.924658
SLC25A20	24.2949	0.779139	0.65384	-1.19164	0.233404	0.788241
PARPBP	30.7716	0.779043	0.779904	-0.998896	0.317845	0.876839
CRNDE	67.0406	0.778761	0.666475	-1.16848	0.242614	0.794916
ABHD6	21.0596	0.778306	0.632948	-1.22965	0.218828	0.769648
VPS13B-DT	13.3139	0.777092	1.04758	-0.741799	0.458209	0.944254
PPCDC	47.4879	0.77675	0.531765	-1.4607	0.144097	0.659115
DYRK2	48.4949	0.776039	0.452454	-1.71518	0.086313	0.498301
TRIM68	9.90048	0.773286	0.782796	-0.987851	0.323226	0.882518
PSMB9	191.466	0.773238	0.811651	-0.952672	0.340756	0.893454
ZNF620	17.493	0.773203	0.696023	-1.11089	0.266617	0.826039
CRY1	19.6861	0.773148	0.75063	-1.03	0.303011	0.862107
SLC9B2	10.7595	0.772704	0.867944	-0.890269	0.373321	0.907077
RP11-517P14.2	7.11795	0.772221	0.945756	-0.816512	0.414207	0.929918
NES	40.9209	0.772082	1.32935	-0.580798	0.561377	0.971256
VEZT	86.2555	0.771753	0.439428	-1.75627	0.0790429	0.475888
ESYT1	30.6157	0.771176	0.613353	-1.25731	0.208641	0.751784
ARSD	49.7122	0.77056	0.595538	-1.29389	0.195704	0.740651
FAM200A	9.99103	0.769977	0.939757	-0.819336	0.412595	0.929797
CCDC92	50.4806	0.769049	0.5052	-1.52227	0.127942	0.615347
NABP1	82.3322	0.768773	0.500019	-1.53749	0.124174	0.608136
KIF3A	45.5515	0.768624	0.540887	-1.42104	0.155305	0.677594
RRAGC	25.6074	0.768434	0.644614	-1.19208	0.233229	0.788241
IL1RAP	26.1892	0.768307	0.761196	-1.00934	0.312811	0.870805
CREB3L2	25.1913	0.768295	0.586678	-1.30957	0.190342	0.732725
ETFRF1	43.8491	0.767741	0.560552	-1.36962	0.170807	0.701384
TRHDE	6.69643	0.767527	1.21853	-0.629881	0.528773	0.964493
NR4A1	8.07145	0.767398	0.957182	-0.801726	0.422711	0.931432
AP3S1	94.6469	0.767245	0.499505	-1.53601	0.124535	0.608136
ARHGAP39	11.8483	0.767129	0.724465	-1.05889	0.28965	0.852153
EIPR1	76.9346	0.767101	0.388233	-1.97588	0.0481685	0.340618
IQGAP2	8.46828	0.766667	0.841831	-0.910714	0.362446	0.902895
SGTB	15.381	0.766571	0.676703	-1.1328	0.257297	0.818108
RHOF	385.394	0.766474	0.503033	-1.52371	0.127582	0.615237
TBPL1	48.5143	0.766167	0.553194	-1.38499	0.166057	0.690067
DBN1	145.571	0.766039	0.488391	-1.56849	0.116766	0.588083
H2BC11	15.9568	0.765801	0.805336	-0.950909	0.341651	0.89391
RPS24	2550.16	0.765401	0.640805	-1.19444	0.232307	0.788241
NAAA	37.298	0.764352	0.593176	-1.28858	0.197545	0.745876
DAPP1	99.9522	0.764212	0.947751	-0.806342	0.420046	0.930947
KMT5A	28.0507	0.76418	0.565899	-1.35038	0.176893	0.709697
APOL1	72.5266	0.763942	0.597725	-1.27808	0.20122	0.748304
DHDDS	39.4328	0.763893	0.618735	-1.2346	0.216978	0.76695
RPRD1A	48.3793	0.763812	0.524433	-1.45645	0.145268	0.659115
ARL15	6.83799	0.763101	0.958855	-0.795846	0.426121	0.933301
PBDC1	116.958	0.762397	0.451021	-1.69038	0.0909556	0.512222
LARP6	134.892	0.76198	0.54757	-1.39156	0.164054	0.687518
SIX2	13.5665	0.761612	1.11032	-0.685937	0.492753	0.958229
WIPI1	75.4383	0.761218	0.680766	-1.11818	0.263491	0.823898
NSUN7	17.4703	0.760247	0.758166	-1.00274	0.315984	0.876362
DDX51	29.5011	0.75931	0.625423	-1.21408	0.224719	0.777694
HLA-F	118.519	0.759227	0.849044	-0.894215	0.371207	0.906511
TNFRSF25	7.22899	0.758972	1.08326	-0.700634	0.483532	0.956374
PPP1R15A	329.887	0.758739	0.720821	-1.0526	0.292522	0.854645
PFKP	209.991	0.758401	0.403836	-1.87799	0.060382	0.401357
SH3BP5L	24.1201	0.758396	0.642355	-1.18065	0.237742	0.792154
FXN	54.5026	0.758049	0.656463	-1.15475	0.248194	0.801438
ARHGEF40	15.1943	0.757905	0.667186	-1.13597	0.255968	0.815959
ORMDL2	147.991	0.757632	0.410596	-1.8452	0.0650084	0.421664
DPH3	122.996	0.757606	0.473493	-1.60004	0.10959	0.569144
CLIP4	78.3267	0.757558	0.582934	-1.29956	0.193751	0.736045
ARL2BP	96.6606	0.757409	0.530528	-1.42765	0.153392	0.672897
FKBP1A	673.882	0.757265	0.359726	-2.10511	0.0352814	0.272909
GLYCTK	7.64823	0.757098	0.919234	-0.823618	0.410157	0.92925
ZNF821	9.67042	0.756589	0.841667	-0.898917	0.368697	0.906451
AK1	29.2174	0.756515	0.597517	-1.2661	0.205478	0.750817
SETD6	21.9254	0.756173	0.582788	-1.29751	0.194456	0.73773
PPM1H	9.1901	0.755943	0.992188	-0.761895	0.446123	0.939078
IKBIP	59.7904	0.755644	0.764286	-0.988693	0.322813	0.882203
ZNF124	7.40477	0.75563	0.9358	-0.80747	0.419396	0.930565
LYPD1	26.4263	0.755355	0.792574	-0.95304	0.34057	0.893454
ALDH5A1	21.2224	0.754852	0.727581	-1.03748	0.299511	0.858159
RP11-338I21.1	28.4974	0.754224	1.01526	-0.742887	0.45755	0.944254
NOC2L	171.837	0.754066	0.427069	-1.76568	0.07745	0.471649
TNS4	40.8638	0.754061	0.731325	-1.03109	0.302499	0.861688
LGALS9	118.742	0.75355	0.983415	-0.766259	0.443522	0.939078
XRCC4	36.5462	0.753488	0.603615	-1.24829	0.211924	0.755869
FFAR4	8.49795	0.753115	0.930768	-0.809134	0.418438	0.930565
AHNAK2	163.791	0.752994	0.73793	-1.02041	0.307532	0.864968
DTWD2	9.67963	0.752058	0.820726	-0.916333	0.359493	0.901031
TMTC3	43.1756	0.751209	0.507429	-1.48042	0.138761	0.647006
SYCE1L	24.6087	0.750648	0.943675	-0.795452	0.426351	0.933301
TPD52	247.796	0.749793	0.434518	-1.72557	0.084424	0.491746
HERPUD1	238.506	0.749296	0.539925	-1.38778	0.165205	0.688985
KDM2B	10.9721	0.748964	0.819133	-0.914337	0.36054	0.90194
LINC00869	7.09208	0.748535	0.954583	-0.784148	0.432953	0.935159
SLC12A7	48.858	0.74847	0.696859	-1.07406	0.282795	0.842485
CLDN7	460.719	0.747458	0.734024	-1.0183	0.308534	0.865815
C3orf52	31.8745	0.74664	0.6433	-1.16064	0.245788	0.796571
PUDP	40.1986	0.746361	0.53656	-1.39101	0.164222	0.687518
EIF3K	441.772	0.746186	0.533233	-1.39936	0.161705	0.685478
ZNF24	93.6411	0.74589	0.423637	-1.76068	0.0782922	0.475078
CHST11	38.7398	0.745871	0.643646	-1.15882	0.246529	0.797482
RPL10P6	88.8623	0.745581	0.619193	-1.20412	0.228544	0.784177
ICA1	80.9137	0.745004	0.593161	-1.25599	0.20912	0.75229
ZNF8-DT	16.1546	0.744164	0.901542	-0.825434	0.409125	0.928171
ATP8B2	6.8092	0.743484	1.13388	-0.655697	0.512019	0.961836
BLOC1S1	226.545	0.743273	0.403564	-1.84177	0.0655087	0.422743
TICAM1	37.5889	0.743127	0.678372	-1.09546	0.273317	0.832587
MAOB	9.59143	0.74241	1.47671	-0.502746	0.615143	0.980715
ST14	435.496	0.741697	0.787466	-0.941878	0.346255	0.894832
RP11-390P2.4	6.91026	0.741445	1.14838	-0.645642	0.518511	0.963532
RP11-706O15.1	22.875	0.74139	0.613827	-1.20782	0.227118	0.780734
RPL10P3	38.6192	0.741386	0.630898	-1.17513	0.239943	0.793724
METTL22	25.7508	0.740652	0.575294	-1.28743	0.197944	0.745876
PLCE1	14.5167	0.740626	1.0707	-0.691722	0.489112	0.957926
RUSC1	90.4879	0.740061	0.456882	-1.61981	0.105274	0.557157
SLC6A8	6.97806	0.739434	1.01247	-0.730324	0.465192	0.948757
FBXO6	16.1789	0.738967	0.804042	-0.919064	0.358062	0.900244
AIF1L	17.8557	0.73874	0.71953	-1.0267	0.304563	0.863496
ZBTB39	10.3782	0.738253	0.786187	-0.93903	0.347715	0.895097
ECHDC1	135.935	0.73786	0.404643	-1.82349	0.0682298	0.434326
SMYD3	54.4288	0.736792	0.50504	-1.45888	0.144599	0.659115
SYNPO	7.22872	0.736599	1.26621	-0.581733	0.560746	0.97083
ZFAND1	216.862	0.735628	0.426977	-1.72288	0.0849111	0.492947
FUT3	63.3893	0.735534	1.83458	-0.400927	0.688474	0.982235
JADE1	29.8775	0.735372	0.777573	-0.945727	0.344288	0.894832
RINL	42.4924	0.735181	0.743191	-0.989221	0.322555	0.882203
EEF1AKMT3	12.0695	0.73513	0.785667	-0.935677	0.34944	0.896364
UBE3B	28.7919	0.734975	0.526348	-1.39637	0.162604	0.686307
PYCR1	406.326	0.734949	0.620292	-1.18484	0.236079	0.789921
TARBP2	47.2189	0.734632	0.614824	-1.19486	0.23214	0.788241
DNAJC18	12.1932	0.733637	0.854027	-0.859033	0.390322	0.916307
TRIAP1	55.09	0.733448	0.525994	-1.3944	0.163196	0.687105
CYP2U1	10.6397	0.733209	0.953019	-0.769354	0.441683	0.939078
PPHLN1	111.401	0.733177	0.381076	-1.92396	0.054359	0.37072
DDX54	108.043	0.732384	0.514566	-1.42331	0.154648	0.675462
PEBP1	392.59	0.731922	0.762274	-0.960182	0.336964	0.891729
CLCN5	8.25643	0.731893	0.91141	-0.803034	0.421955	0.931432
RPS24P19	8.88117	0.73186	0.922335	-0.793486	0.427495	0.93367
C18orf25	27.2083	0.731122	0.539263	-1.35578	0.175169	0.709697
IL17RD	6.50182	0.730932	1.24542	-0.586898	0.557272	0.97065
NKIRAS1	40.5107	0.730795	0.632575	-1.15527	0.247979	0.800835
IDH1-AS1	9.67249	0.730734	0.903982	-0.80835	0.418889	0.930565
TNFAIP1	68.5662	0.730465	0.459858	-1.58846	0.112183	0.57611
ZG16B	37.1054	0.729906	0.934111	-0.781392	0.434572	0.935159
RP11-295K3.1	11.82	0.729599	1.05714	-0.690162	0.490092	0.957926
BCDIN3D	10.8309	0.72943	0.788865	-0.924657	0.355144	0.900125
ASB8	31.4616	0.729327	0.51753	-1.40925	0.158762	0.680685
PRKAR2A	70.1765	0.728871	0.475578	-1.5326	0.125374	0.609398
TBC1D1	51.3721	0.728629	0.468098	-1.55657	0.119571	0.596171
PAK4	52.7372	0.72852	0.544481	-1.33801	0.180894	0.718627
RASSF3	56.1175	0.728204	0.622263	-1.17025	0.2419	0.794916
CARNMT1	32.0187	0.726774	0.520386	-1.39661	0.162532	0.686307
KLF4	77.8068	0.726621	0.687331	-1.05716	0.290437	0.852201
TAF6	108.557	0.726432	0.41745	-1.74016	0.0818301	0.484365
TSPAN33	7.01928	0.726288	1.07231	-0.677309	0.49821	0.959435
FEM1C	15.7003	0.726029	0.741762	-0.97879	0.327684	0.887831
HPSE	20.4273	0.725897	0.715503	-1.01453	0.310331	0.868948
WASHC4	36.2694	0.725404	0.571823	-1.26858	0.20459	0.750817
SLC39A6	67.0028	0.725289	0.441331	-1.64341	0.100298	0.546247
CD44	411.68	0.724404	0.542015	-1.3365	0.181385	0.718952
TMEM38B	41.0255	0.723988	0.541385	-1.33729	0.181128	0.718785
ZNF232	9.52372	0.723168	0.779524	-0.927704	0.353561	0.899311
FGF2	38.5895	0.722495	1.0319	-0.700158	0.483829	0.956374
SLC35D2	74.7138	0.722374	0.59616	-1.21171	0.225623	0.779032
TCTN2	14.6043	0.722222	0.952389	-0.758326	0.448256	0.939078
GUK1	814.283	0.721949	0.353197	-2.04404	0.0409495	0.303456
RABEPK	60.1422	0.721065	0.638893	-1.12862	0.25906	0.818108
AURKB	69.9977	0.720925	0.69461	-1.03788	0.299324	0.858159
PMAIP1	117.126	0.72092	0.601637	-1.19826	0.230814	0.787783
IFRD2	232.585	0.720567	0.431763	-1.66889	0.0951385	0.523792
CDC42SE1	157.376	0.72053	0.458255	-1.57233	0.115873	0.58598
FAM71D	15.6089	0.720011	0.70524	-1.02094	0.307281	0.864809
STEAP3	19.9317	0.719818	0.6378	-1.12859	0.259069	0.818108
RCAN3	53.4315	0.7197	0.691169	-1.04128	0.297746	0.858159
THAP3	23.2955	0.719432	0.595338	-1.20844	0.226877	0.780406
ASTE1	10.8168	0.719309	0.743856	-0.967001	0.333543	0.888169
GPN3	69.1798	0.71908	0.523387	-1.3739	0.169474	0.698893
SH2B2	9.05281	0.718827	0.82029	-0.876309	0.380862	0.912247
XX-FW83563B9.5	12.6736	0.718795	0.769893	-0.933629	0.350495	0.897477
MAPKAPK5	61.4132	0.71855	0.438697	-1.63792	0.101439	0.548421
SIRT6	34.6019	0.71854	0.665131	-1.0803	0.280009	0.839288
PRICKLE1	8.38005	0.718195	0.917539	-0.782741	0.433779	0.935159
BSPRY	75.6767	0.717969	0.937095	-0.766165	0.443578	0.939078
POLR2A	21.5657	0.717926	0.699197	-1.02679	0.304521	0.863496
FAM120B	14.1644	0.717692	0.704572	-1.01862	0.308383	0.865681
GATA6	47.736	0.717639	0.721374	-0.994823	0.319822	0.878797
DHRS4L2	31.2224	0.716906	0.683091	-1.0495	0.293947	0.854922
RASEF	36.9721	0.716403	0.571014	-1.25461	0.209619	0.752455
MOSPD1	67.3666	0.715921	0.604666	-1.18399	0.236416	0.789921
SLC25A19	27.1118	0.715375	0.594971	-1.20237	0.22922	0.786251
GCC1	21.8366	0.715119	0.7261	-0.984877	0.324685	0.884897
METTL25	8.65526	0.715097	0.869879	-0.822065	0.41104	0.929591
BANK1	15.1815	0.714912	0.749679	-0.953625	0.340274	0.893454
LINC00662	36.6131	0.714255	0.610346	-1.17025	0.241902	0.794916
ZNF280B	9.90499	0.713806	0.825216	-0.864993	0.387043	0.913957
BTC	21.8755	0.713292	0.790475	-0.902358	0.366867	0.905503
ZC3H8	45.9695	0.713235	0.452888	-1.57486	0.115289	0.584233
RBM28	81.9011	0.713144	0.461839	-1.54414	0.122555	0.604654
SESN2	51.1298	0.712434	0.766263	-0.929752	0.352499	0.899311
TBC1D31	10.2789	0.712378	0.755804	-0.942544	0.345914	0.894832
OASL	107.778	0.712082	0.683558	-1.04173	0.297537	0.858159
PSPH	94.121	0.711838	0.659848	-1.07879	0.280681	0.840146
FKBP10	31.576	0.711781	0.906399	-0.785285	0.432286	0.935159
CCNG2	88.9465	0.711773	0.652777	-1.09038	0.275548	0.834664
USP19	11.5993	0.711529	0.784254	-0.907269	0.364265	0.904315
STXBP6	16.2028	0.710672	1.4293	-0.497218	0.619036	0.980715
SNX30	9.20546	0.710374	0.81828	-0.868131	0.385323	0.912495
ARFIP2	84.6292	0.710006	0.430175	-1.65051	0.0988395	0.542873
LRFN4	41.2055	0.709721	0.596155	-1.1905	0.233851	0.788241
PLXNA3	18.9513	0.709294	0.954267	-0.743287	0.457308	0.944254
NEK6	125.48	0.708451	0.657842	-1.07693	0.28151	0.840711
AMN	11.8786	0.70741	0.80425	-0.87959	0.379081	0.911279
QSOX1	288.035	0.707011	0.502397	-1.40727	0.159346	0.681779
PAXIP1-AS2	10.129	0.706555	0.974567	-0.724994	0.468456	0.949178
GTF3C6	225.487	0.706508	0.450074	-1.56976	0.116471	0.587142
LIN7C	69.7906	0.705835	0.487343	-1.44834	0.147523	0.664444
WDR13	73.765	0.705218	0.463947	-1.52004	0.128501	0.617073
GSTP1	1940.89	0.705185	0.437128	-1.61322	0.106696	0.561849
RHOBTB3	189.024	0.705157	0.658518	-1.07082	0.284248	0.84553
URB1	13.4899	0.704224	0.82223	-0.856481	0.391732	0.917193
PPTC7	12.8456	0.704185	0.740047	-0.95154	0.34133	0.89391
SLC7A11	91.0997	0.704083	0.748135	-0.941118	0.346645	0.894978
NAB2	15.1582	0.703879	0.820127	-0.858256	0.390751	0.916478
C12orf73	27.7581	0.703777	0.592201	-1.18841	0.234672	0.788506
MFGE8	75.2225	0.703323	0.7725	-0.910451	0.362585	0.902895
NUP42	47.8306	0.702943	0.502746	-1.39821	0.162051	0.686307
CAVIN1	281.333	0.70294	0.717335	-0.979932	0.32712	0.887831
SDHB	333.888	0.702922	0.477445	-1.47226	0.140951	0.652509
COQ5	52.5266	0.702663	0.557535	-1.2603	0.20756	0.750817
SNHG7	153.767	0.702463	0.482503	-1.45587	0.145428	0.659115
PLA2G4C	14.8614	0.70215	1.1287	-0.622087	0.533885	0.964496
ZC3H12C	18.119	0.701836	0.666585	-1.05288	0.292395	0.854645
PIP4P2	55.2166	0.701526	0.538555	-1.30261	0.192709	0.734877
C16orf74	117.151	0.701438	0.50359	-1.39288	0.163658	0.687105
PGD	203.695	0.701031	0.589057	-1.19009	0.234011	0.788241
ADH5	274.175	0.700931	0.369952	-1.89466	0.0581378	0.386905
SERPINB7	20.7805	0.700739	2.26447	-0.30945	0.756979	0.982235
PABIR1	32.941	0.70069	0.546317	-1.28257	0.199642	0.747511
TMEM182	9.04359	0.700551	0.808634	-0.866339	0.386304	0.912854
ZFAND2A-DT	19.4085	0.700155	0.737937	-0.948801	0.342722	0.894723
MLKL	25.7088	0.700137	0.724043	-0.966982	0.333553	0.888169
SPRYD3	68.3808	0.699809	0.534658	-1.30889	0.190571	0.732725
ZUP1	27.4698	0.699071	0.575284	-1.21517	0.2243	0.776797
GNG12	285.767	0.698816	0.545116	-1.28196	0.199857	0.747639
SLC35A1	31.647	0.698717	0.518458	-1.34768	0.17776	0.712112
F12	44.1445	0.69831	0.536553	-1.30148	0.193095	0.734877
TBC1D17	80.0254	0.69829	0.828686	-0.842648	0.399425	0.9202
UHRF1BP1L	18.7434	0.697826	0.662488	-1.05334	0.292184	0.854457
ENOPH1	114.538	0.697727	0.434708	-1.60505	0.108484	0.566696
PKN1	126.569	0.697671	0.407112	-1.71371	0.0865825	0.49981
LTA4H	156.679	0.697234	0.442825	-1.57452	0.115368	0.584233
CTD-3074O7.5	8.5835	0.697155	0.819563	-0.850643	0.394968	0.918443
CYP2R1	14.239	0.69709	0.721579	-0.966062	0.334013	0.888473
FMC1	71.2891	0.696514	0.42595	-1.6352	0.102007	0.548612
YRDC	68.8784	0.696449	0.449802	-1.54835	0.121539	0.602122
MTCL1	14.3511	0.69614	0.681808	-1.02102	0.307244	0.864809
MRPS21	427.983	0.695873	0.525031	-1.3254	0.18504	0.728237
ABR	25.6884	0.695848	0.618304	-1.12541	0.260414	0.819603
RASGEF1B	7.01389	0.695192	1.10491	-0.629185	0.529228	0.964493
NDUFA5	179.828	0.694873	0.428088	-1.6232	0.104546	0.556037
IFT81	27.8226	0.694177	0.564931	-1.22878	0.219154	0.770417
TAX1BP3	206.638	0.694132	0.525776	-1.3202	0.186767	0.729407
PRIM1	46.101	0.692668	0.707337	-0.979262	0.327451	0.887831
SLC9A3R1	248.602	0.692109	0.590019	-1.17303	0.240784	0.793724
NBL1	283.631	0.691614	0.547125	-1.26409	0.206198	0.750817
TMEM209	39.7687	0.691044	0.494447	-1.39761	0.16223	0.686307
TRNT1	68.2643	0.69066	0.56085	-1.23145	0.218154	0.767821
SRM	212.89	0.690175	0.521919	-1.32238	0.186042	0.728237
ACOT4	18.5511	0.689515	0.646362	-1.06676	0.286079	0.847302
TDG	37.8803	0.688788	0.664846	-1.03601	0.300197	0.858159
ZNF891	8.77096	0.688744	1.04678	-0.657966	0.51056	0.961836
ATP6V0E2	60.9809	0.687903	0.598602	-1.14918	0.25048	0.806426
GCNT3	30.2593	0.687143	0.618023	-1.11184	0.266206	0.826039
CYP2S1	68.8936	0.686271	0.830309	-0.826525	0.408506	0.927695
RRP9	70.5369	0.685277	0.476711	-1.43751	0.150573	0.666985
SRMS	7.98877	0.685227	1.37029	-0.500061	0.617032	0.980715
SF3B5	210.753	0.683797	0.367932	-1.85849	0.0630996	0.415907
SMIM3	22.7825	0.683281	0.670387	-1.01923	0.308092	0.865161
SMURF2	106.481	0.682964	0.712553	-0.958476	0.337823	0.892302
MTIF2	86.8825	0.682705	0.429204	-1.59063	0.111692	0.575221
LPCAT4	17.1374	0.681853	0.830495	-0.82102	0.411635	0.929797
AGTRAP	125.571	0.681308	0.466523	-1.46039	0.144182	0.659115
RP11-1149O23.3	18.649	0.681283	0.719047	-0.947481	0.343394	0.894832
FOXRED1	46.4959	0.681247	0.55702	-1.22302	0.221322	0.773502
TBC1D19	11.9198	0.68116	0.77851	-0.874954	0.381599	0.912247
F2R	23.2189	0.680877	0.790143	-0.861713	0.388845	0.915646
ARMT1	50.5418	0.680864	0.545181	-1.24888	0.21171	0.755502
CAPN10	36.061	0.680781	0.601322	-1.13214	0.257576	0.818108
MRPL20	246.713	0.680745	0.453981	-1.4995	0.133743	0.632699
TRMT5	41.8751	0.680546	0.51219	-1.3287	0.183947	0.727864
PROSER3	13.2131	0.679918	0.784766	-0.866396	0.386273	0.912854
SIGIRR	139.674	0.679155	0.538655	-1.26083	0.207368	0.750817
ZC3HC1	52.6494	0.678853	0.485757	-1.39752	0.162258	0.686307
SLC18B1	19.2639	0.677502	0.600257	-1.12869	0.259031	0.818108
SUCLG2	146.569	0.677423	0.555938	-1.21852	0.223026	0.774736
PMVK	146.718	0.67715	0.588382	-1.15087	0.249787	0.805316
ANXA10	80.7168	0.676591	0.992996	-0.681364	0.495641	0.959121
DDAH1	59.6008	0.675846	0.485173	-1.393	0.16362	0.687105
CPOX	17.2208	0.67547	0.64922	-1.04043	0.298139	0.858159
PWP1	130.602	0.67536	0.411005	-1.64319	0.100343	0.546247
SLC11A2	28.4477	0.675214	0.609755	-1.10735	0.268141	0.826039
HAX1	235.568	0.674917	0.462648	-1.45881	0.144617	0.659115
ST3GAL2	22.2524	0.674328	0.611975	-1.10189	0.27051	0.827666
DNAAF3	8.01691	0.672853	1.09228	-0.616008	0.537889	0.96482
TGFB1I1	67.3097	0.672666	0.880658	-0.763823	0.444973	0.939078
GTF2H1	68.5216	0.672649	0.525192	-1.28077	0.200275	0.748304
TMBIM6	1495.08	0.672198	0.394813	-1.70258	0.0886476	0.506866
PRXL2B	82.1606	0.671808	0.656099	-1.02394	0.305862	0.864809
PUS7	21.7003	0.671349	0.712882	-0.941739	0.346326	0.894832
NIT1	52.4935	0.671245	0.485662	-1.38212	0.166934	0.692586
RP1	7.31952	0.669858	1.57931	-0.424147	0.671459	0.982235
GAD1	14.2959	0.669837	0.764253	-0.876459	0.38078	0.912247
CD74	1005.07	0.669738	1.46623	-0.456776	0.647832	0.981507
GCNT2	42.3721	0.669549	1.0774	-0.621451	0.534303	0.964496
CD302	7.42834	0.668983	1.18344	-0.565286	0.571879	0.977272
AKTIP	29.7487	0.668977	0.528739	-1.26523	0.205788	0.750817
FAM81A	6.83025	0.668971	0.970655	-0.689195	0.4907	0.957926
KAZALD1	7.33727	0.668954	0.959137	-0.697454	0.485519	0.957467
HSPG2	27.8827	0.667499	0.625539	-1.06708	0.285936	0.847302
LINC01186	12.2636	0.6673	0.933475	-0.714856	0.474698	0.95252
SLC25A46	53.5889	0.666929	0.535382	-1.24571	0.212872	0.75743
DEPDC1B	35.6831	0.666321	0.74379	-0.895845	0.370335	0.906511
TPD52L2	272.964	0.666293	0.380938	-1.74908	0.0802764	0.480105
ATF7	27.6542	0.666257	0.632454	-1.05345	0.292136	0.854457
ATF7IP2	11.2339	0.666041	1.02239	-0.651455	0.514753	0.962062
GSTO1	363.598	0.665774	0.447387	-1.48814	0.136714	0.640437
HMBS	112.935	0.665369	0.419705	-1.58533	0.112892	0.577346
VPS25	211.24	0.665355	0.336806	-1.97549	0.0482131	0.340618
TBCB	209.601	0.665311	0.384468	-1.73047	0.0835464	0.48685
BICDL1	21.8904	0.665261	0.621271	-1.07081	0.284256	0.84553
FAAP20	146.723	0.664834	0.357769	-1.85827	0.06313	0.415907
TMEM61	18.4096	0.664274	0.85821	-0.774023	0.438917	0.939078
ZNF641	11.1866	0.66417	0.948287	-0.700389	0.483684	0.956374
LAP3	239.506	0.663523	0.426208	-1.5568	0.119517	0.596171
RPL6	390.865	0.663367	0.469916	-1.41167	0.158047	0.680069
CSRNP2	6.9429	0.662334	0.955694	-0.693039	0.488285	0.957776
PPIC	168.757	0.662182	0.337101	-1.96435	0.04949	0.346146
SLC4A2	30.6129	0.661743	0.59912	-1.10453	0.269365	0.827666
MAP2	32.2482	0.661564	0.756501	-0.874505	0.381843	0.912247
ATG12	159.522	0.660978	0.498521	-1.32588	0.18488	0.728237
COMMD10	53.856	0.660524	0.498641	-1.32465	0.185288	0.728237
BMI1	32.08	0.660262	0.519686	-1.2705	0.203906	0.750817
IPO4	43.9389	0.660042	0.567131	-1.16383	0.244495	0.796185
LYPLAL1	92.733	0.659942	0.427507	-1.5437	0.122662	0.604654
MICOS10	407.068	0.659793	0.60375	-1.09283	0.27447	0.832949
TOMM40L	19.3591	0.659543	0.667227	-0.988484	0.322915	0.882203
CNP	185.103	0.65862	0.349171	-1.88624	0.0592631	0.393329
GHITM	625.924	0.658578	0.428983	-1.53521	0.124733	0.608136
MT1X	40.0289	0.65854	0.850279	-0.774499	0.438636	0.939078
CENATAC	36.1317	0.65842	0.716235	-0.919279	0.35795	0.900244
C9orf85	29.8932	0.658399	0.511025	-1.28839	0.19761	0.745876
NCKAP5L	8.08658	0.658349	0.838904	-0.784773	0.432587	0.935159
BLZF1	83.9204	0.65831	0.534402	-1.23186	0.218	0.767821
PDCD5	407.553	0.657948	0.502239	-1.31003	0.190186	0.732725
DGKA	35.2226	0.656854	0.559618	-1.17376	0.240493	0.793724
ANXA7	394.621	0.656363	0.429465	-1.52833	0.126431	0.611602
PRSS16	22.9001	0.656012	0.67425	-0.972951	0.330578	0.888169
CNPY2	280.133	0.655869	0.352633	-1.85992	0.0628967	0.41579
TMEM120B	146.65	0.655701	0.539184	-1.2161	0.223947	0.775913
CPSF4	71.3916	0.655507	0.497613	-1.3173	0.187737	0.730378
TMEM256	122.358	0.655153	0.656404	-0.998095	0.318233	0.876839
PIP4K2C	53.1378	0.654918	0.564016	-1.16117	0.245573	0.796278
MFSD11	33.4188	0.654822	0.479891	-1.36452	0.172403	0.704783
OSBPL8	97.6539	0.654803	0.426194	-1.5364	0.124441	0.608136
TRAPPC9	9.95578	0.654759	0.966236	-0.677639	0.498001	0.959435
CDH3	42.7396	0.654633	0.827865	-0.790748	0.429091	0.933783
LANCL1	34.7742	0.654502	0.583733	-1.12123	0.262188	0.822747
ZBTB20	25.6132	0.654204	0.667079	-0.980699	0.326741	0.887831
UCHL1	6.89143	0.653992	1.05977	-0.617107	0.537164	0.96482
ALKBH3	46.1347	0.653915	0.473855	-1.37999	0.16759	0.693361
SH3PXD2A	8.72681	0.653755	1.01196	-0.646028	0.518261	0.963532
SH3BGRL3	1189.54	0.65327	0.366988	-1.78009	0.0750619	0.461041
C1orf56	183.142	0.653267	0.52112	-1.25358	0.209994	0.752455
SRP19	122.15	0.652968	0.425512	-1.53455	0.124895	0.608136
MAP3K4	19.0501	0.652476	0.596908	-1.09309	0.274353	0.832935
RHBDD1	21.9939	0.651999	0.752727	-0.866183	0.38639	0.912854
PVR	93.1181	0.65191	0.581311	-1.12145	0.262097	0.822747
ST3GAL6	12.1733	0.65154	0.708762	-0.919265	0.357957	0.900244
ZDHHC13	55.3199	0.651472	0.587969	-1.108	0.26786	0.826039
CTA-963H5.5	22.6626	0.650971	0.585316	-1.11217	0.266064	0.826039
MACC1	199.175	0.650724	0.899201	-0.723669	0.469269	0.9492
CSGALNACT2	19.2181	0.650404	0.736029	-0.883666	0.376877	0.911279
PMPCB	115.6	0.650304	0.467563	-1.39084	0.164275	0.687518
DOC2A	6.57952	0.650019	1.02815	-0.63222	0.527243	0.964493
SFXN1	162.03	0.649902	0.401835	-1.61734	0.105806	0.558518
UBE2H	494.898	0.649837	0.485817	-1.33762	0.181022	0.718627
FGD4	62.1777	0.649726	0.671646	-0.967364	0.333362	0.888169
WASHC3	122.857	0.649388	0.415138	-1.56427	0.117754	0.591374
VAV1	42.1558	0.649287	0.761317	-0.852848	0.393744	0.917868
ZMIZ1	27.0486	0.649068	0.702337	-0.924156	0.355405	0.900125
GRPEL2	28.5241	0.648474	0.574999	-1.12778	0.259412	0.818612
PRPSAP2	33.5847	0.648426	0.665952	-0.973682	0.330214	0.888169
FUNDC2	31.952	0.648287	0.551024	-1.17651	0.23939	0.793394
ZC3H12A	57.5636	0.647282	0.793837	-0.815385	0.414852	0.929918
ZSCAN9	9.54521	0.64719	0.956748	-0.676448	0.498756	0.959435
ARMCX3	85.5059	0.64717	0.443387	-1.45961	0.144399	0.659115
QRSL1	30.1545	0.646914	0.53049	-1.21947	0.222668	0.774736
KANSL2	47.1751	0.646598	0.455981	-1.41804	0.15618	0.677906
AP001505.10	12.9464	0.646595	1.02615	-0.630115	0.528619	0.964493
CYP4F3	25.773	0.645823	1.23607	-0.522479	0.601337	0.980715
DAZAP2	418.22	0.645776	0.343689	-1.87895	0.0602509	0.400722
SNHG1	31.8357	0.645553	0.501254	-1.28787	0.19779	0.745876
MED18	32.4421	0.645211	0.583322	-1.1061	0.268685	0.827374
MTCYBP35	12.3232	0.644293	0.809864	-0.795557	0.42629	0.933301
ZNF608	15.3633	0.643892	0.873063	-0.737509	0.460813	0.944347
RP1-267D11.6	6.88365	0.643856	0.889438	-0.723891	0.469133	0.9492
NOL4L	48.2603	0.643551	0.540596	-1.19045	0.233871	0.788241
ERP29	272.791	0.643137	0.433662	-1.48304	0.138064	0.645632
GNAI2	467.003	0.643056	0.447258	-1.43777	0.150498	0.666985
PTRH1	65.7506	0.643038	0.580377	-1.10797	0.267876	0.826039
BUD23	288.263	0.642701	0.370909	-1.73277	0.0831364	0.48685
TMEM171	30.3646	0.642366	0.717879	-0.894812	0.370888	0.906511
TEC	9.40397	0.642282	0.812238	-0.790756	0.429087	0.933783
BCS1L	57.0047	0.641718	0.508535	-1.26189	0.206987	0.750817
TPST2	23.0156	0.641324	0.653947	-0.980696	0.326743	0.887831
HINT3	34.4161	0.641222	0.696145	-0.921104	0.356996	0.900244
UACA	334.447	0.641094	0.758	-0.84577	0.397681	0.919283
CASP8	66.0191	0.640809	0.450084	-1.42375	0.154518	0.675133
IMMP2L	31.8657	0.640139	0.634205	-1.00936	0.312804	0.870805
C19orf47	28.487	0.63987	0.793066	-0.80683	0.419764	0.930565
IL6ST	114.677	0.639711	0.567257	-1.12773	0.259436	0.818612
PNPT1	66.8946	0.63955	0.416743	-1.53464	0.124873	0.608136
ORAI1	55.4858	0.638722	0.480602	-1.32901	0.183846	0.727864
TLE1	68.3575	0.638192	0.441652	-1.44501	0.148455	0.66586
CAVIN3	161.03	0.637684	0.921739	-0.691828	0.489046	0.957926
DCAF15	15.2547	0.6373	0.84533	-0.753907	0.450905	0.939558
RP11-1143G9.4	9.36643	0.637127	1.01279	-0.62908	0.529297	0.964493
KLK11	9.34161	0.6369	1.25839	-0.506123	0.61277	0.980715
STX10	152.56	0.636686	0.413512	-1.53971	0.123632	0.608136
NFIB	76.8846	0.636595	0.581623	-1.09452	0.273729	0.832935
RP13-317D12.3	19.5634	0.636012	0.72392	-0.878566	0.379636	0.911279
BST2	501.634	0.635507	0.935781	-0.679119	0.497063	0.959121
REEP6	62.182	0.634917	0.665385	-0.954209	0.339978	0.893454
DENND5A	15.2019	0.634762	0.77964	-0.814173	0.415546	0.930221
CNN3	347.031	0.634637	0.478888	-1.32523	0.185095	0.728237
LONP1	149.794	0.634402	0.575377	-1.10259	0.270207	0.827666
STXBP1	22.148	0.634313	0.632442	-1.00296	0.315881	0.876362
CD63	1600.02	0.634274	0.422684	-1.50059	0.133462	0.631352
PTPRG	13.2285	0.634162	0.949273	-0.66805	0.504101	0.960703
ALG13	52.431	0.633978	0.685934	-0.924254	0.355354	0.900125
GATC	68.2855	0.633837	0.491136	-1.29055	0.196859	0.744637
RAB21	124.05	0.633202	0.43228	-1.46479	0.142977	0.657076
SAMD8	60.7849	0.633053	0.498191	-1.27071	0.203833	0.750817
DCBLD2	705.818	0.632783	0.607421	-1.04175	0.297526	0.858159
USP13	9.91085	0.632305	0.862016	-0.733519	0.463242	0.946952
HILPDA	37.8857	0.632149	0.71787	-0.88059	0.37854	0.911279
CCND3	162.906	0.631819	0.502809	-1.25658	0.208907	0.751981
YIF1B	135.487	0.631591	0.503776	-1.25371	0.209946	0.752455
HSD3B7	22.0727	0.63125	1.21297	-0.520417	0.602773	0.980715
ZNF282	12.3399	0.631146	0.818715	-0.770898	0.440767	0.939078
MAP9	40.1132	0.631139	0.948726	-0.665249	0.505891	0.961836
NBPF8	9.78362	0.630984	0.849627	-0.742661	0.457687	0.944254
CEP20	116.751	0.630789	0.486476	-1.29665	0.194751	0.738085
PIP4K2A	58.905	0.630515	0.483724	-1.30346	0.192418	0.734877
ATP23	17.4577	0.630324	0.814659	-0.773728	0.439092	0.939078
CFD	16.1169	0.630167	0.806331	-0.781524	0.434494	0.935159
RAB11FIP1	180.495	0.629879	0.52026	-1.2107	0.22601	0.779032
EXOG	13.1378	0.629846	0.726015	-0.867539	0.385647	0.912627
IRF6	47.8321	0.629661	0.940063	-0.669807	0.502981	0.959953
APPL2	25.6932	0.628988	0.636408	-0.988342	0.322985	0.882203
FHAD1	6.49486	0.628898	1.04598	-0.601254	0.547671	0.968151
HPRT1	141.359	0.62847	0.404097	-1.55525	0.119887	0.597275
CHURC1	133.23	0.628285	0.479177	-1.31118	0.189798	0.732725
AHCYL2	12.8846	0.628252	0.788211	-0.797062	0.425415	0.932817
WDR37	8.84976	0.628053	0.886186	-0.708714	0.478502	0.954139
TGFB2	94.7788	0.627753	0.572087	-1.0973	0.272509	0.830772
RP5-1061H20.4	12.6898	0.627691	0.758825	-0.827187	0.408131	0.927689
AASS	11.0051	0.627343	1.04186	-0.602138	0.547082	0.968151
ZNF731P	14.1092	0.626901	0.711099	-0.881594	0.377996	0.911279
CSRNP1	21.1086	0.626826	0.660087	-0.949612	0.34231	0.894089
PDIA5	47.8952	0.626776	0.553753	-1.13187	0.257689	0.818108
MOSPD2	33.5767	0.62609	0.627951	-0.997037	0.318747	0.877104
LINC01503	13.4958	0.626088	0.705	-0.888067	0.374505	0.909217
NACA	858.368	0.625581	0.34218	-1.82822	0.0675161	0.432088
SLC25A43	52.3028	0.625567	0.553492	-1.13022	0.258384	0.818108
DHX37	17.0302	0.625388	0.621282	-1.00661	0.314123	0.872795
DYRK1B	14.2816	0.625373	0.86299	-0.724657	0.468662	0.949178
NRG1	14.7222	0.625273	0.972663	-0.642847	0.520324	0.963532
SPIN3	11.3298	0.625225	0.788652	-0.792777	0.427908	0.93367
WDR25	24.0044	0.624757	0.610356	-1.0236	0.306027	0.864809
RNH1	359.858	0.624518	0.423805	-1.4736	0.14059	0.651425
APOOL	50.1082	0.624312	0.448611	-1.39166	0.164026	0.687518
C6orf52	8.48707	0.624181	1.23018	-0.507391	0.61188	0.980715
PIK3C2A	44.0603	0.624108	0.551902	-1.13083	0.258126	0.818108
DHX58	24.9064	0.623462	0.735039	-0.848203	0.396325	0.918443
CASZ1	6.41435	0.622806	0.909059	-0.685111	0.493274	0.958229
SGCB	112.661	0.622596	0.508774	-1.22372	0.221059	0.773496
PGBD1	8.79861	0.622443	0.908762	-0.684935	0.493385	0.958229
UBE2N	218.685	0.622191	0.341972	-1.81942	0.068847	0.434695
TRMT61B	32.796	0.622044	0.496142	-1.25376	0.209928	0.752455
TMEM254	32.8037	0.621979	0.704732	-0.882576	0.377465	0.911279
BRAP	38.0215	0.621565	0.504926	-1.231	0.218323	0.768265
BTBD9	8.47717	0.620868	0.860037	-0.721909	0.470351	0.950679
TIGAR	8.1416	0.62067	1.09256	-0.568088	0.569975	0.977272
CASP10	12.7153	0.620478	0.702101	-0.883745	0.376834	0.911279
ZNF718	8.65568	0.620387	0.807464	-0.768316	0.4423	0.939078
GSTZ1	25.2456	0.620248	0.837763	-0.740362	0.45908	0.944347
ATG16L2	14.8607	0.620199	0.656587	-0.94458	0.344874	0.894832
PIGN	10.4956	0.6199	0.853316	-0.72646	0.467557	0.949178
MAP1LC3B	157.853	0.619755	0.455107	-1.36178	0.173268	0.706985
KRAS	240.665	0.619751	0.52404	-1.18264	0.236951	0.790969
PXMP2	63.635	0.619424	0.57004	-1.08663	0.277199	0.836897
DEPTOR	9.28669	0.619336	1.33405	-0.464251	0.642468	0.981507
SMIM30	59.5864	0.61894	0.453313	-1.36537	0.172137	0.704138
SLC25A3	471.084	0.61865	0.408361	-1.51496	0.129783	0.620741
ZSCAN2	11.0301	0.618356	0.851861	-0.725888	0.467907	0.949178
FGF18	7.39002	0.618346	1.09894	-0.562674	0.573657	0.977272
SIPA1L3	15.9984	0.618284	0.742494	-0.832712	0.405007	0.924658
METTL2B	56.6332	0.617839	0.530432	-1.16478	0.244106	0.795597
NSFL1C	371.804	0.617143	0.36567	-1.6877	0.0914682	0.513705
PYM1	72.5224	0.616635	0.402026	-1.53382	0.125074	0.608847
C12orf65	70.7164	0.616367	0.618967	-0.995798	0.319348	0.878185
TOR1A	122.537	0.616328	0.358137	-1.72093	0.0852635	0.494689
CHAC2	23.1937	0.616312	0.689038	-0.894452	0.37108	0.906511
CNKSR1	30.4631	0.615553	0.597857	-1.0296	0.303198	0.862107
SLC43A3	60.964	0.615458	0.886516	-0.694243	0.48753	0.957716
TRMT11	56.2692	0.614335	0.639266	-0.961	0.336552	0.890916
LYSMD2	56.6899	0.614249	0.464141	-1.32341	0.185699	0.728237
TMEM106C	171.04	0.613716	0.414713	-1.47986	0.138911	0.647006
ATP6V1F	336.247	0.613644	0.442376	-1.38716	0.165394	0.688985
VPS4B	166.698	0.612868	0.420708	-1.45675	0.145184	0.659115
PLGRKT	64.4116	0.612816	0.868319	-0.70575	0.480344	0.955042
ZCCHC8	35.975	0.612749	0.521436	-1.17512	0.239947	0.793724
SHANK2	8.1018	0.61267	0.993719	-0.616542	0.537537	0.96482
FNDC10	21.4656	0.612008	0.804822	-0.760427	0.447	0.939078
HOXB13	12.6337	0.61176	1.29018	-0.474167	0.635381	0.980715
WDR77	47.233	0.611756	0.626514	-0.976444	0.328844	0.888169
CNEP1R1	29.0948	0.611253	0.597528	-1.02297	0.306322	0.864809
RWDD2A	11.6969	0.610082	0.815715	-0.747911	0.454514	0.944175
CEP72	12.6378	0.609803	0.691492	-0.881866	0.37785	0.911279
KNTC1	10.0794	0.609492	0.921308	-0.661551	0.508259	0.961836
POLD4	9.14675	0.609396	0.863949	-0.705361	0.480585	0.955042
MTHFD2	524.351	0.608942	0.533013	-1.14245	0.253266	0.811557
NT5DC1	53.2294	0.607787	0.543818	-1.11763	0.263725	0.823898
ZNF621	22.9623	0.607462	0.58366	-1.04078	0.297978	0.858159
FBXO21	76.5761	0.607029	0.396643	-1.53042	0.125914	0.610397
CHORDC1	109.21	0.606864	0.447506	-1.3561	0.175066	0.709697
CTSS	90.9386	0.606834	0.717919	-0.845268	0.397961	0.919307
ACTR8	33.1254	0.606703	0.535741	-1.13246	0.257442	0.818108
AC124789.1	57.7823	0.606676	0.740044	-0.819784	0.412339	0.929797
SLC38A1	217.387	0.606618	0.644373	-0.941409	0.346495	0.894978
SNAP47	90.1667	0.6066	0.462311	-1.3121	0.189485	0.732389
HOXB9	32.4478	0.605842	0.881896	-0.686977	0.492097	0.957928
VAT1	285.98	0.605786	0.644483	-0.939956	0.34724	0.894978
MAP1S	80.0194	0.605658	0.463785	-1.3059	0.191585	0.734325
DEPDC1	76.5629	0.605633	0.890777	-0.679893	0.496572	0.959121
ATRIP	12.8614	0.605471	0.753514	-0.80353	0.421668	0.931432
ACTR5	18.628	0.60534	0.728165	-0.831323	0.405791	0.924658
AUH	26.296	0.60533	0.557833	-1.08515	0.277857	0.837704
CA2	52.9453	0.605101	0.646956	-0.935305	0.349631	0.896364
RP11-459F6.3	23.9922	0.605028	0.592695	-1.02081	0.307345	0.864809
NEIL2	33.9238	0.604961	0.656353	-0.921702	0.356684	0.900244
PPP1R14B-AS1	43.7074	0.604865	0.52588	-1.1502	0.250063	0.805605
DALRD3	63.3811	0.604784	0.469565	-1.28796	0.197758	0.745876
UGCG	307.237	0.604391	0.446746	-1.35287	0.176096	0.709697
PLOD1	90.8659	0.603923	0.459973	-1.31295	0.189199	0.732389
MARCHF5	96.641	0.603207	0.440664	-1.36886	0.171043	0.701384
GULP1	122.417	0.602157	0.67368	-0.893833	0.371411	0.906511
MICA	40.5049	0.602102	0.751798	-0.800883	0.4232	0.931432
GOLIM4	120.918	0.601937	0.454614	-1.32406	0.185483	0.728237
SLCO1B3	13.9341	0.601854	1.2622	-0.476831	0.633482	0.980715
SH3PXD2B	9.61365	0.60105	0.846204	-0.71029	0.477524	0.953814
PIMREG	52.675	0.600751	0.916529	-0.655464	0.512169	0.961836
MMAB	67.6973	0.600438	0.538389	-1.11525	0.264743	0.824385
CTC-524C5.2	32.9289	0.600371	0.834831	-0.719153	0.472046	0.951205
DNAH14	56.4068	0.600265	0.576205	-1.04176	0.297525	0.858159
VWA1	100.714	0.600001	0.551297	-1.08834	0.276443	0.835691
SP2	22.6048	0.599555	0.599651	-0.999839	0.317388	0.876839
SNHG25	143.696	0.598843	0.674704	-0.887564	0.374775	0.909217
CMPK2	45.5456	0.598651	1.06138	-0.564029	0.572734	0.977272
NUMBL	16.1708	0.598641	0.709146	-0.844171	0.398574	0.919842
LINC00920	7.37464	0.598302	1.05703	-0.56602	0.57138	0.977272
AIMP2	174.408	0.598095	0.412394	-1.4503	0.146975	0.663207
MAP3K12	230.125	0.598088	0.397568	-1.50436	0.132488	0.629321
CD24	148.115	0.597956	0.976354	-0.612438	0.540248	0.966294
CFLAR	162.362	0.597635	0.532472	-1.12238	0.261701	0.822747
PHLDA1	738.758	0.597485	0.625285	-0.955541	0.339304	0.893018
GEMIN4	18.5781	0.597369	0.673056	-0.887547	0.374784	0.909217
PSMG3-AS1	6.97308	0.596886	0.939071	-0.635613	0.525028	0.963532
COA1	124.704	0.596771	0.42622	-1.40015	0.161468	0.685245
PABIR3	6.77999	0.596703	0.917429	-0.650408	0.515429	0.962062
RPL23AP3	7.55627	0.596605	1.00402	-0.594216	0.552368	0.97065
SYTL4	27.8965	0.595264	0.816528	-0.729019	0.46599	0.949039
CDC23	53.6648	0.59524	0.696348	-0.854802	0.392661	0.917868
LUCAT1	16.1642	0.595188	0.948479	-0.627518	0.53032	0.964493
TUBA1B	1671.77	0.595144	0.522578	-1.13886	0.25476	0.81528
SAMHD1	47.3042	0.594901	0.84552	-0.703591	0.481687	0.955294
CTC-510F12.6	14.583	0.594802	0.822681	-0.723004	0.469677	0.950085
ARPC3	528.483	0.594798	0.33436	-1.77892	0.0752535	0.461362
TES	346.616	0.594531	0.498113	-1.19357	0.232647	0.788241
SPATS2	93.197	0.594308	0.439697	-1.35163	0.176493	0.709697
HARS1	143.431	0.594208	0.436088	-1.36259	0.173012	0.706498
PLD3	265.434	0.593918	0.571815	-1.03865	0.298966	0.858159
TMEM19	43.5148	0.593797	0.614395	-0.966474	0.333807	0.888473
GRAMD2B	71.6485	0.592993	0.615268	-0.963797	0.335148	0.888982
RMND1	39.3132	0.592535	0.652203	-0.908513	0.363607	0.903608
SLC3A2	819.401	0.592288	0.560081	-1.0575	0.290282	0.852201
TCAIM	46.3415	0.592023	0.518162	-1.14254	0.253228	0.811557
C1R	26.3115	0.591764	0.797538	-0.741989	0.458094	0.944254
MRRF	49.3788	0.591632	0.526007	-1.12476	0.26069	0.819911
MCL1	135.812	0.591523	0.365056	-1.62036	0.105154	0.557157
PLSCR1	338.188	0.591347	0.774737	-0.763287	0.445292	0.939078
IL20RB	17.1671	0.590533	0.849535	-0.695125	0.486977	0.9577
LCOR	91.5043	0.588936	0.412704	-1.42702	0.153575	0.673484
ANXA5	632.091	0.588678	0.376382	-1.56404	0.117807	0.591374
STX7	47.7852	0.588489	0.466765	-1.26078	0.207387	0.750817
MAP2K1	122.126	0.588332	0.41153	-1.42962	0.152826	0.672149
FAM86DP	20.6779	0.588182	0.792348	-0.742328	0.457888	0.944254
ISCU	156.689	0.587506	0.435969	-1.34759	0.177791	0.712112
FHL2	694.895	0.586681	0.57116	-1.02717	0.304339	0.863496
PDCD2L	34.4171	0.586508	0.538708	-1.08873	0.276273	0.835309
ALG10B	8.15675	0.586502	0.886149	-0.661855	0.508064	0.961836
KAZN	13.5617	0.586363	0.94805	-0.618494	0.53625	0.96482
WRAP73	40.5985	0.586323	0.484041	-1.21131	0.225778	0.779032
ZNF319	7.53417	0.585923	0.932451	-0.628368	0.529763	0.964493
SDCCAG8	88.7408	0.585764	0.462677	-1.26603	0.205501	0.750817
CHCHD4	60.5065	0.585509	0.505515	-1.15824	0.246765	0.798181
DCP1A	56.8273	0.585353	0.459213	-1.27469	0.202419	0.749866
XAF1	88.3658	0.585333	1.0593	-0.552567	0.58056	0.97862
C15orf39	25.5098	0.585286	0.643752	-0.909179	0.363255	0.902895
WWC3	36.3183	0.585091	0.741356	-0.789216	0.429986	0.934879
TXNRD2	62.0306	0.584963	0.564575	-1.03611	0.30015	0.858159
NAA25	55.1323	0.584583	0.437721	-1.33552	0.181708	0.719877
RASSF6	37.6095	0.584324	0.68218	-0.856553	0.391692	0.917193
ITPRIP	12.2714	0.584303	1.1232	-0.52021	0.602917	0.980715
TMEM9B	150.883	0.584257	0.50628	-1.15402	0.248492	0.801634
KTI12	26.71	0.583989	0.625983	-0.932915	0.350864	0.897951
AC016747.3	18.3317	0.583445	0.618234	-0.943727	0.345309	0.894832
POPDC3	26.4975	0.58329	0.762057	-0.765415	0.444024	0.939078
GPSM3	26.2636	0.582797	0.860907	-0.676957	0.498433	0.959435
TUBB6	174.807	0.582565	1.03601	-0.562314	0.573902	0.977272
TXNL4B	19.3964	0.582438	0.760448	-0.765914	0.443727	0.939078
POLR2C	155.477	0.581773	0.418369	-1.39057	0.164355	0.687518
ARMC10	75.322	0.581593	0.4898	-1.18741	0.235066	0.788971
CYCS	520.865	0.581191	0.319033	-1.82173	0.0684963	0.434326
ABITRAM	44.4142	0.580928	0.484951	-1.19791	0.230952	0.787783
SLC9A1	16.6084	0.580837	0.660479	-0.879418	0.379174	0.911279
RPF2	135.163	0.580779	0.452588	-1.28324	0.199409	0.747014
C15orf65	10.0453	0.580525	0.866914	-0.669646	0.503083	0.959953
UBE2B	178.969	0.580085	0.527778	-1.09911	0.271721	0.829508
RNFT1	23.1692	0.579975	0.574064	-1.0103	0.312353	0.870805
FPGS	131.533	0.579964	0.428785	-1.35258	0.176191	0.709697
LIN9	15.5374	0.579551	0.660037	-0.878059	0.379912	0.911279
RNF41	37.4767	0.5793	0.571423	-1.01378	0.310686	0.869138
DIPK1B	9.13864	0.578855	1.00983	-0.573219	0.566497	0.974003
TWF1	60.6127	0.578838	0.431069	-1.3428	0.179338	0.716619
PCCA	14.985	0.578143	0.850722	-0.679591	0.496764	0.959121
TCN2	13.2848	0.578122	0.850318	-0.679888	0.496575	0.959121
DNAJC11	57.438	0.577906	0.536246	-1.07769	0.281173	0.840445
GATA4	26.3704	0.577185	0.60602	-0.952418	0.340885	0.893454
CCNE1	23.4433	0.577052	0.597659	-0.96552	0.334284	0.888473
JMJD6	61.5068	0.577029	0.464755	-1.24158	0.214393	0.761607
DCAF7	161.978	0.576867	0.478491	-1.20559	0.227974	0.782943
CCZ1	143.776	0.576672	0.426526	-1.35202	0.176368	0.709697
TRIM4	31.4676	0.576366	0.718558	-0.802116	0.422486	0.931432
ELP2	46.033	0.57582	0.617832	-0.932001	0.351336	0.89847
DLD	176.385	0.575649	0.417249	-1.37963	0.167701	0.693361
KCNK6	75.6255	0.575446	0.701545	-0.820256	0.41207	0.929797
DNAJC9	170.171	0.57515	0.509014	-1.12993	0.258506	0.818108
CCNT1	37.731	0.575097	0.491993	-1.16891	0.242438	0.794916
WDR6	30.885	0.575	0.525745	-1.09369	0.274093	0.832935
ZNF204P	14.4867	0.574896	1.3291	-0.432546	0.665344	0.982235
PRMT6	44.6551	0.574615	0.523876	-1.09685	0.272705	0.830772
METTL23	77.0535	0.574502	0.403218	-1.42479	0.154217	0.675133
RPS6KA2	32.7889	0.574421	0.685564	-0.83788	0.402098	0.922281
RGS10	89.9763	0.574253	0.721954	-0.795415	0.426372	0.933301
CDX2	6.48058	0.574007	0.9843	-0.583163	0.559784	0.97065
COPS6	408.639	0.573301	0.370143	-1.54886	0.121415	0.602122
IFIT2	207.755	0.573232	0.607583	-0.943462	0.345444	0.894832
WDSUB1	25.3259	0.572695	0.575368	-0.995355	0.319564	0.878412
FSCN1	127.645	0.572637	0.422491	-1.35538	0.175295	0.709697
CYP4F11	11.4704	0.572148	1.32785	-0.430884	0.666552	0.982235
TIMM10B	78.0227	0.572101	0.515605	-1.10957	0.267183	0.826039
MYL6	1907.02	0.571683	0.450685	-1.26848	0.204628	0.750817
ZNF816	11.1501	0.571672	0.980085	-0.583288	0.5597	0.97065
ADA	45.0091	0.571671	0.700906	-0.815617	0.414719	0.929918
B3GNTL1	29.0689	0.571629	0.61959	-0.922592	0.35622	0.900244
MTND2P28	11.3284	0.571451	0.788568	-0.724669	0.468655	0.949178
BAK1	83.8097	0.571338	0.482328	-1.18454	0.236198	0.789921
STING1	70.029	0.571209	0.646281	-0.883839	0.376783	0.911279
CSNK2A2	45.337	0.570714	0.539159	-1.05853	0.289816	0.852153
CYREN	68.1892	0.570131	0.534482	-1.0667	0.286108	0.847302
ABCB10	14.4562	0.569972	0.885811	-0.643447	0.519934	0.963532
TP53I3	60.5223	0.569724	0.534568	-1.06577	0.28653	0.848206
PDZK1IP1	122.997	0.569486	0.909329	-0.62627	0.531138	0.964493
AGPAT5	67.7052	0.569477	0.507944	-1.12114	0.262228	0.822747
FAM166A	14.3815	0.568872	0.67552	-0.842125	0.399718	0.9202
LRRC59	313.259	0.568727	0.342678	-1.65965	0.0969842	0.533863
RAB5B	47.8816	0.568495	0.588938	-0.965289	0.3344	0.888473
HSPBAP1	15.7852	0.568408	0.660936	-0.860004	0.389787	0.916095
PPP3CB	20.4839	0.568317	0.589697	-0.963743	0.335175	0.888982
BRI3BP	81.9484	0.568305	0.617935	-0.919684	0.357738	0.900244
HSD17B12	262.932	0.567996	0.456312	-1.24475	0.213223	0.757841
NDUFA8	197.858	0.567407	0.370548	-1.53127	0.125704	0.609977
NXT2	19.4211	0.567259	0.740437	-0.766113	0.443609	0.939078
NUP35	35.0393	0.566491	0.533517	-1.06181	0.288324	0.851398
GNB1	403.031	0.566203	0.315358	-1.79543	0.0725855	0.453628
ADNP2	16.1129	0.566108	0.66453	-0.851892	0.394274	0.918009
ZNF764	9.34923	0.565632	0.778488	-0.726578	0.467484	0.949178
KLHL5	160.374	0.565593	0.41218	-1.3722	0.170001	0.701013
TENT4B	34.0855	0.565532	0.539525	-1.0482	0.294545	0.85528
MNX1	7.89442	0.565263	0.862331	-0.655506	0.512142	0.961836
ATAD3A	67.2789	0.564484	0.508581	-1.10992	0.267034	0.826039
PPP1R18	61.7352	0.564047	0.749281	-0.752785	0.451579	0.940234
PLEKHB2	195.83	0.563947	0.387803	-1.45421	0.145888	0.660708
ARIH2	122.137	0.563833	0.379045	-1.48751	0.13688	0.641022
SPTBN1	450.507	0.563522	0.445068	-1.26615	0.20546	0.750817
RP11-43F13.1	20.9711	0.563424	0.804419	-0.700412	0.48367	0.956374
SLC25A35	14.1368	0.563323	0.906452	-0.62146	0.534297	0.964496
PGM2	50.2755	0.563002	0.450834	-1.2488	0.211738	0.755502
PCBP4	87.7532	0.562764	0.465771	-1.20824	0.226955	0.780406
NACA4P	21.495	0.562381	0.566181	-0.993289	0.320569	0.879842
SLC1A4	22.0609	0.562338	0.879512	-0.639375	0.522579	0.963532
RBMS2	44.7664	0.562266	0.462028	-1.21695	0.223622	0.775044
DIXDC1	7.11484	0.561987	1.11231	-0.505241	0.613389	0.980715
CCDC88C	76.2404	0.56193	0.646551	-0.86912	0.384782	0.912352
LARP4	93.5093	0.561869	0.467474	-1.20193	0.229392	0.786341
NFKBIB	50.4159	0.561764	0.553967	-1.01408	0.310547	0.868948
ZC3HAV1	67.7945	0.56168	0.573682	-0.979079	0.327541	0.887831
APOO	40.5051	0.561653	0.550116	-1.02097	0.307268	0.864809
HOMER2	27.466	0.561444	0.638829	-0.878864	0.379475	0.911279
SNORA12	12.863	0.561357	1.09833	-0.511101	0.60928	0.980715
RALB	216.042	0.561137	0.470843	-1.19177	0.233351	0.788241
AXL	226.488	0.561076	0.736986	-0.761312	0.446471	0.939078
B3GNT5	39.6579	0.560781	0.618223	-0.907085	0.364362	0.904315
HDDC2	95.103	0.560555	0.562758	-0.996086	0.319209	0.877954
USP15	75.0479	0.560506	0.440338	-1.2729	0.203053	0.750817
LSM4	608.253	0.560189	0.37309	-1.50149	0.13323	0.631278
RAB40B	19.5758	0.560068	0.804204	-0.696425	0.486163	0.957685
GALNT14	47.6188	0.559976	1.01742	-0.550387	0.582054	0.979954
ZDHHC16	99.5589	0.559635	0.45513	-1.22962	0.218841	0.769648
BHLHE40-AS1	7.71811	0.559307	1.04749	-0.533948	0.593377	0.980715
MFSD13A	21.0213	0.558412	0.708143	-0.788559	0.43037	0.935068
ARHGEF2	41.6466	0.558386	0.635198	-0.879073	0.379362	0.911279
SOAT1	50.8443	0.557779	0.567872	-0.982226	0.325989	0.887242
KYAT1	12.9426	0.557377	0.826405	-0.674459	0.500019	0.959679
DDB2	37.7975	0.5568	0.671437	-0.829266	0.406954	0.926429
FAM135A	12.2087	0.556322	0.808367	-0.688205	0.491324	0.957926
ADGRL2	10.7422	0.556078	1.03114	-0.539287	0.589689	0.980715
RPS6KA1	44.914	0.555824	0.581311	-0.956156	0.338994	0.893018
SNRNP35	52.9431	0.55545	0.474282	-1.17114	0.241543	0.794916
TUBE1	38.6133	0.5551	0.732744	-0.757564	0.448712	0.939078
PRKCH	18.8042	0.554861	0.679475	-0.816602	0.414156	0.929918
CMBL	73.1752	0.554496	0.619546	-0.895004	0.370785	0.906511
PANK4	14.8088	0.554491	0.648214	-0.855414	0.392322	0.917868
VIM-AS1	10.9011	0.554449	0.844785	-0.656319	0.511619	0.961836
CHPF	217.267	0.554415	0.587622	-0.943489	0.345431	0.894832
IFITM3	1472.12	0.554156	0.688576	-0.804786	0.420943	0.931432
TMEM144	15.3924	0.553678	0.640649	-0.864246	0.387453	0.914553
RDH11	331.135	0.553593	0.422946	-1.3089	0.190568	0.732725
SVIL-AS1	30.2973	0.553288	0.591132	-0.93598	0.349284	0.896364
NEIL3	14.4696	0.553032	0.859792	-0.643217	0.520083	0.963532
PRMT3	28.0908	0.553	0.610045	-0.90649	0.364677	0.904315
CORO2A	113.311	0.552414	0.553037	-0.998874	0.317856	0.876839
MTHFR	13.6366	0.551883	0.73074	-0.755238	0.450106	0.939462
RAB32	167.159	0.551743	0.626854	-0.880177	0.378763	0.911279
EIF6	454.213	0.551311	0.356211	-1.54771	0.121693	0.602611
ZFP36	33.521	0.551172	0.737975	-0.74687	0.455142	0.944175
RP11-408P14.1	8.81951	0.550806	0.810738	-0.679388	0.496892	0.959121
EVA1B	80.7323	0.550634	0.674084	-0.816862	0.414007	0.929918
PARP6	31.3418	0.55043	0.724758	-0.759468	0.447573	0.939078
AUNIP	19.4889	0.550282	0.785002	-0.700995	0.483306	0.956374
PSMB7	546.747	0.550104	0.321508	-1.71101	0.0870785	0.500811
[truncated: 9,857 more rows]
