# Supplementary material for: Epigenetic drug screening defines a PRMT5 inhibitor–sensitive pancreatic cancer subtype
Source: JCI Insight. 2022 May 23;7(10):e151353. doi: 10.1172/jci.insight.151353 (PMC9220834; doi:10.1172/jci.insight.151353)
Supplement: Supplemental table 5 [file jciinsight-7-151353-s106.xlsx]

## Sheet: PSN1_JNJ-64619178 
MSigDB_-_V7_H_-_Hallmark
Type	Name	Number of hits	Expected score	Adjusted p-value
enriched	HALLMARK MITOTIC SPINDLE	198	0	1.08844e-09		Enriched in JNJ-64619178 treated
enriched	HALLMARK E2F TARGETS	200	0	2.56301e-06		Depleted in JNJ-64619178 treated
enriched	HALLMARK G2M CHECKPOINT	197	0	1.67004e-05
depleted	HALLMARK UNFOLDED PROTEIN RESPONSE	112	0	4.36137e-05
depleted	HALLMARK ADIPOGENESIS	194	0	0.000236552
depleted	HALLMARK GLYCOLYSIS	196	0	0.00173197
enriched	HALLMARK UV RESPONSE UP	151	0	0.00879538
depleted	HALLMARK EPITHELIAL MESENCHYMAL TRANSITION	193	0	0.0355095
depleted	HALLMARK MTORC1 SIGNALING	197	0	0.0355095
Reactome_-_Pathways
Type	Name	Number of hits	Expected score	Adjusted p-value
depleted	SRP-dependent cotranslational protein targeting to membrane	112	0	1.08786e-15
depleted	Selenocysteine synthesis	93	0	9.59243e-14
depleted	Formation of a pool of free 40S subunits	101	0	1.29628e-13
depleted	Peptide chain elongation	89	0	1.31337e-13
depleted	Viral mRNA Translation	89	0	1.31337e-13
depleted	Eukaryotic Translation Termination	93	0	9.10959e-12
depleted	L13a-mediated translational silencing of Ceruloplasmin expression	111	0	1.37402e-11
depleted	GTP hydrolysis and joining of the 60S ribosomal subunit	112	0	1.94296e-11
depleted	Nonsense Mediated Decay (NMD) independent of the Exon Junction Complex (EJC)	95	0	3.91374e-11
depleted	Regulation of expression of SLITs and ROBOs	171	0	1.15353e-09
depleted	Nonsense Mediated Decay (NMD) enhanced by the Exon Junction Complex (EJC)	115	0	3.54642e-09
depleted	Major pathway of rRNA processing in the nucleolus and cytosol	182	0	4.14837e-06
enriched	mRNA Splicing - Major Pathway	182	0	5.13354e-06
depleted	ER-Phagosome pathway	83	0	0.000147993
depleted	Mitochondrial translation elongation	87	0	0.000220735
depleted	Mitochondrial translation initiation	87	0	0.000220735
depleted	Mitochondrial translation termination	87	0	0.000220735
depleted	Peroxisomal protein import	59	0	0.00157536
enriched	snRNP Assembly	53	0	0.00157536
enriched	Resolution of Sister Chromatid Cohesion	123	0	0.003405
depleted	Formation of the ternary complex, and subsequently, the 43S complex	51	0	0.00342344
enriched	SUMOylation of ubiquitinylation proteins	38	0	0.005181
enriched	Amplification of signal from unattached kinetochores via a MAD2 inhibitory signal	95	0	0.00535178
enriched	Nuclear Pore Complex (NPC) Disassembly	35	0	0.00825949
depleted	Degradation of GLI1 by the proteasome	59	0	0.0082667
depleted	ATF6 (ATF6-alpha) activates chaperone genes	10	0	0.00993311
depleted	Ribosomal scanning and start codon recognition	58	0	0.0120872
depleted	Translation initiation complex formation	58	0	0.0120872
enriched	SUMOylation of DNA replication proteins	45	0	0.0120872
depleted	Biosynthesis of the N-glycan precursor (dolichol lipid-linked oligosaccharide, LLO) and transfer to a nascent protein	15	0	0.0122472
depleted	N-glycan trimming in the ER and Calnexin/Calreticulin cycle	16	0	0.0122472
enriched	SUMOylation of SUMOylation proteins	34	0	0.0129495
depleted	Degradation of DVL	56	0	0.0152985
depleted	Degradation of GLI2 by the proteasome	59	0	0.0168414
depleted	GLI3 is processed to GLI3R by the proteasome	59	0	0.0168414
depleted	NIK-->noncanonical NF-kB signaling	59	0	0.0168414
enriched	Regulation of HSF1-mediated heat shock response	68	0	0.0168414
enriched	Synthesis of PIPs at the plasma membrane	51	0	0.0226629
depleted	Dectin-1 mediated noncanonical NF-kB signaling	60	0	0.0241049
enriched	SUMOylation of DNA damage response and repair proteins	76	0	0.0241049
enriched	Transport of the SLBP Dependant Mature mRNA	35	0	0.0241049
depleted	Regulation of RUNX3 expression and activity	55	0	0.0241748
depleted	SCF-beta-TrCP mediated degradation of Emi1	55	0	0.0241748
enriched	PI5P Regulates TP53 Acetylation	9	0	0.0241748
enriched	NS1 Mediated Effects on Host Pathways	37	0	0.0246629
enriched	TP53 Regulates Transcription of DNA Repair Genes	60	0	0.0269157
enriched	Mitotic Prometaphase	110	0	0.027404
enriched	Transport of Mature mRNA Derived from an Intronless Transcript	41	0	0.0274247
depleted	Vpu mediated degradation of CD4	51	0	0.035391
depleted	SCF(Skp2)-mediated degradation of p27/p21	59	0	0.0382253
enriched	Rho GTPase cycle	133	0	0.0382253
enriched	Transport of the SLBP independent Mature mRNA	34	0	0.0382253
enriched	PPARA activates gene expression	111	0	0.0403531
depleted	Regulation of Insulin-like Growth Factor (IGF) transport and uptake by Insulin-like Growth Factor Binding Proteins (IGFBPs)	101	0	0.0416988
depleted	Defective CFTR causes cystic fibrosis	61	0	0.0427515
depleted	Hh mutants that don't undergo autocatalytic processing are degraded by ERAD	56	0	0.0427515
depleted	Autodegradation of the E3 ubiquitin ligase COP1	52	0	0.047624
depleted	UCH proteinases	99	0	0.047624
depleted	Ubiquitin-dependent degradation of Cyclin D	52	0	0.047624
depleted	Hedgehog ligand biogenesis	59	0	0.0498363
KEGG_-_Pathways
Type	Name	Number of hits	Expected score	Adjusted p-value
depleted	Ribosome	131	0	3.09219e-17
enriched	Spliceosome	131	0	5.1512e-08
depleted	Peroxisome	74	0	0.000127285
depleted	Carbon metabolism	110	0	0.000335491
depleted	N-Glycan biosynthesis	47	0	0.000349461
depleted	Biosynthesis of amino acids	67	0	0.00199852
depleted	Protein processing in endoplasmic reticulum	158	0	0.00199852
depleted	Various types of N-glycan biosynthesis	37	0	0.00199852
enriched	Circadian rhythm	27	0	0.0260915
depleted	SNARE interactions in vesicular transport	33	0	0.0483492

## Sheet: DanG_JNJ-64619178 
MSigDB_-_V7_H_-_Hallmark
Type	Name	Number of hits	Expected score	Adjusted p-value
enriched	HALLMARK MYC TARGETS V1	199	0	2.58599e-11		Enriched in JNJ-64619178 treated
enriched	HALLMARK OXIDATIVE PHOSPHORYLATION	199	0	4.25973e-10		Depleted in JNJ-64619178 treated
enriched	HALLMARK G2M CHECKPOINT	197	0	5.63947e-10
enriched	HALLMARK MYC TARGETS V2	58	0	1.12482e-06
enriched	HALLMARK MITOTIC SPINDLE	198	0	3.06517e-06
depleted	HALLMARK APICAL JUNCTION	185	0	0.000191841
enriched	HALLMARK E2F TARGETS	200	0	0.000230651
depleted	HALLMARK CHOLESTEROL HOMEOSTASIS	72	0	0.00398287
depleted	HALLMARK INTERFERON ALPHA RESPONSE	96	0	0.00424729
depleted	HALLMARK BILE ACID METABOLISM	98	0	0.0119976
depleted	HALLMARK GLYCOLYSIS	196	0	0.030204
enriched	HALLMARK UV RESPONSE UP	151	0	0.0400472
Reactome_-_Pathways
Type	Name	Number of hits	Expected score	Adjusted p-value
enriched	mRNA Splicing - Major Pathway	182	0	1.98368e-13
enriched	Major pathway of rRNA processing in the nucleolus and cytosol	182	0	7.67673e-10
enriched	Regulation of expression of SLITs and ROBOs	171	0	5.47617e-09
enriched	L13a-mediated translational silencing of Ceruloplasmin expression	111	0	1.18109e-08
enriched	GTP hydrolysis and joining of the 60S ribosomal subunit	112	0	2.32929e-08
enriched	Formation of a pool of free 40S subunits	101	0	8.17009e-08
enriched	Nonsense Mediated Decay (NMD) enhanced by the Exon Junction Complex (EJC)	115	0	1.8797e-07
enriched	Nonsense Mediated Decay (NMD) independent of the Exon Junction Complex (EJC)	95	0	1.35118e-06
enriched	Peptide chain elongation	89	0	5.76657e-06
enriched	Viral mRNA Translation	89	0	5.76657e-06
enriched	SRP-dependent cotranslational protein targeting to membrane	112	0	7.04976e-06
enriched	Eukaryotic Translation Termination	93	0	8.69054e-06
enriched	Selenocysteine synthesis	93	0	8.69054e-06
enriched	rRNA modification in the nucleus and cytosol	60	0	3.05763e-05
enriched	Translation initiation complex formation	58	0	0.000357743
enriched	RNA Polymerase II Pre-transcription Events	79	0	0.000566719
enriched	Formation of the ternary complex, and subsequently, the 43S complex	51	0	0.000656597
enriched	RNA Polymerase II Transcription Termination	66	0	0.00113797
enriched	Ribosomal scanning and start codon recognition	58	0	0.00113797
enriched	Ub-specific processing proteases	190	0	0.00113797
enriched	mRNA Splicing - Minor Pathway	52	0	0.00158158
enriched	Transport of Mature mRNA derived from an Intron-Containing Transcript	72	0	0.00210223
enriched	RNA Polymerase I Transcription Initiation	46	0	0.00298442
enriched	Respiratory electron transport	88	0	0.00333159
enriched	Complex I biogenesis	55	0	0.00439476
enriched	RNA Polymerase II Transcription Elongation	54	0	0.00439476
enriched	mRNA 3'-end processing	57	0	0.00439476
depleted	Cell-extracellular matrix interactions	12	0	0.00598387
depleted	Polymerase switching	14	0	0.00970692
depleted	Polymerase switching on the C-strand of the telomere	14	0	0.00970692
enriched	Transcriptional activation of mitochondrial biogenesis	55	0	0.00970692
enriched	Formation of RNA Pol II elongation complex	56	0	0.0136845
enriched	RUNX3 regulates NOTCH signaling	14	0	0.0191433
enriched	NOTCH3 Intracellular Domain Regulates Transcription	22	0	0.0221349
enriched	NOTCH1 Intracellular Domain Regulates Transcription	46	0	0.0253874
depleted	VEGF binds to VEGFR leading to receptor dimerization	7	0	0.0256008
enriched	SUMOylation of transcription cofactors	44	0	0.0269487
enriched	PKMTs methylate histone lysines	62	0	0.0279034
depleted	Sulfide oxidation to sulfate	6	0	0.0312371
enriched	RUNX1 interacts with co-factors whose precise effect on RUNX1 targets is not known	36	0	0.0396114
depleted	Loss of phosphorylation of MECP2 at T308	6	0	0.0424528
enriched	Establishment of Sister Chromatid Cohesion	11	0	0.0424528
enriched	Regulation of lipid metabolism by Peroxisome proliferator-activated receptor alpha (PPARalpha)	19	0	0.0424528
enriched	Notch-HLH transcription pathway	28	0	0.0430664
KEGG_-_Pathways
Type	Name	Number of hits	Expected score	Adjusted p-value
enriched	Spliceosome	131	0	4.81212e-15
enriched	Oxidative phosphorylation	128	0	2.17389e-06
enriched	Ribosome biogenesis in eukaryotes	72	0	2.17389e-06
enriched	mRNA surveillance pathway	79	0	7.88242e-06
enriched	Ribosome	131	0	3.61104e-05
enriched	Huntington disease	180	0	9.04119e-05
enriched	RNA transport	148	0	9.27946e-05
enriched	Parkinson disease	129	0	0.000117515
depleted	Human cytomegalovirus infection	194	0	0.00121776
enriched	Lysine degradation	56	0	0.00164486
depleted	Human papillomavirus infection	291	0	0.00276861
depleted	Peroxisome	74	0	0.00284605
depleted	Human immunodeficiency virus 1 infection	184	0	0.00450068
depleted	Toll-like receptor signaling pathway	80	0	0.00803319
enriched	Thermogenesis	217	0	0.00803319
depleted	VEGF signaling pathway	58	0	0.00880158
depleted	PI3K-Akt signaling pathway	288	0	0.00887811
depleted	Pyrimidine metabolism	53	0	0.00887811
depleted	Kaposi sarcoma-associated herpesvirus infection	160	0	0.0142351
enriched	RNA degradation	73	0	0.0165724
depleted	Relaxin signaling pathway	118	0	0.0221284
depleted	Steroid biosynthesis	19	0	0.0252493
depleted	Pathogenic Escherichia coli infection	179	0	0.02812
depleted	Various types of N-glycan biosynthesis	37	0	0.02812
depleted	Hepatitis B	142	0	0.0306574
enriched	Ubiquitin mediated proteolysis	133	0	0.0447181
depleted	Osteoclast differentiation	105	0	0.0461453
